# Supplementary material for: FIORA: Local neighborhood-based prediction of compound mass spectra from single fragmentation events
Source: Nat Commun. 2025 Mar 7;16:2298. doi: 10.1038/s41467-025-57422-4 (PMC11889238; doi:10.1038/s41467-025-57422-4)
Supplement: Supplementary file 4 — Source Data 1 [file 41467_2025_57422_MOESM4_ESM.xlsx]

## Sheet: Figure 2
	Depth	GNN Architecture	Validation ID	Cosine Similarity
0	0	GCN	1	0.807055
1	0	GCN	2	0.666707
2	0	GCN	3	0.588147
3	0	GCN	4	0.606623
4	0	GCN	5	0.659174
5	0	GCN	6	0.609877
6	0	GCN	7	0.629928
7	0	GCN	8	0.555588
8	0	GCN	9	0.443127
9	0	GCN	10	0.399376
10	0	GCN	11	0.39726
11	0	GCN	12	0.39195
12	0	GCN	13	0.416207
13	0	GCN	14	0.417369
14	0	GCN	15	0.399739
15	0	GCN	16	0.427265
16	0	GCN	17	0.399331
17	0	GCN	18	0.391498
18	0	GCN	19	0.34766
19	0	GCN	20	0.336181
20	0	GCN	21	0.615169
21	0	GCN	22	0.593487
22	0	GCN	23	0.571594
23	0	GCN	24	0.537241
24	0	GCN	25	0.542491
25	0	GCN	26	0.549813
26	0	GCN	27	0.544968
27	0	GCN	28	0.488404
28	0	GCN	29	0.429613
29	0	GCN	30	0.403869
30	0	GCN	31	0.375172
31	0	GCN	32	0.341616
32	0	GCN	33	0.308665
33	0	GCN	34	0.314321
34	0	GCN	35	0.28122
35	0	GCN	36	0.293248
36	0	GCN	37	0.732239
37	0	GCN	38	0.706384
38	0	GCN	39	0.664651
39	0	GCN	40	0.650052
40	0	GCN	41	0.707171
41	0	GCN	42	0.738643
42	0	GCN	43	0.760879
43	0	GCN	44	0.751251
44	0	GCN	45	0.730247
45	0	GCN	46	0.702753
46	0	GCN	47	0.643383
47	0	GCN	48	0.560878
48	0	GCN	49	0.516189
49	0	GCN	50	0.404682
50	0	GCN	51	0.330116
51	0	GCN	52	0.832571
52	0	GCN	53	0.811239
53	0	GCN	54	0.791062
54	0	GCN	55	0.776546
55	0	GCN	56	0.731194
56	0	GCN	57	0.667402
57	0	GCN	58	0.779654
58	0	GCN	59	0.610978
59	0	GCN	60	0.510788
60	0	GCN	61	0.536298
61	0	GCN	62	0.492964
62	0	GCN	63	0.691933
63	0	GCN	64	0.569368
64	0	GCN	65	0.576062
65	0	GCN	66	0.58953
66	0	GCN	67	0.63388
67	0	GCN	68	0.49409
68	0	GCN	69	0.425884
69	0	GCN	70	0.934356
70	0	GCN	71	0.89953
71	0	GCN	72	0.817015
72	0	GCN	73	0.864651
73	0	GCN	74	0.794733
74	0	GCN	75	0.651051
75	0	GCN	76	0.813409
76	0	GCN	77	0.813992
77	0	GCN	78	0.722178
78	0	GCN	79	0.641983
79	0	GCN	80	0.603032
80	0	GCN	81	0.579605
81	0	GCN	82	0.539433
82	0	GCN	83	0.527527
83	0	GCN	84	0.478148
84	0	GCN	85	0.463595
85	0	GCN	86	0.455214
86	0	GCN	87	0.44138
87	0	GCN	88	0.385155
88	0	GCN	89	0.347133
89	0	GCN	90	0.777858
90	0	GCN	91	0.718537
91	0	GCN	92	0.621068
92	0	GCN	93	0.457651
93	0	GCN	94	0.789109
94	0	GCN	95	0.73076
95	0	GCN	96	0.644923
96	0	GCN	97	0.242181
97	0	GCN	98	0.76293
98	0	GCN	99	0.737006
99	0	GCN	100	0.654384
100	0	GCN	101	0.500541
101	0	GCN	102	0.436874
102	0	GCN	103	0.405995
103	0	GCN	104	0.616886
104	0	GCN	105	0.538442
105	0	GCN	106	0.41367
106	0	GCN	107	0.24823
107	0	GCN	108	0.230599
108	0	GCN	109	0.263078
109	0	GCN	110	0.260506
110	0	GCN	111	0.211117
111	0	GCN	112	0.197885
112	0	GCN	113	0.139779
113	0	GCN	114	0.17055
114	0	GCN	115	0.190879
115	0	GCN	116	0.215981
116	0	GCN	117	0.283536
117	0	GCN	118	0.343572
118	0	GCN	119	0.6054
119	0	GCN	120	0.590781
120	0	GCN	121	0.544281
121	0	GCN	122	0.370062
122	0	GCN	123	0.369375
123	0	GCN	124	0.764739
124	0	GCN	125	0.730624
125	0	GCN	126	0.658052
126	0	GCN	127	0.64497
127	0	GCN	128	0.721785
128	0	GCN	129	0.692206
129	0	GCN	130	0.61745
130	0	GCN	131	0.499561
131	0	GCN	132	0.351412
132	0	GCN	133	0.295724
133	0	GCN	134	0.257438
134	0	GCN	135	0.259318
135	0	GCN	136	0.213839
136	0	GCN	137	0.222799
137	0	GCN	138	0.208597
138	0	GCN	139	0.228777
139	0	GCN	140	0.234963
140	0	GCN	141	0.247543
141	0	GCN	142	0.266032
142	0	GCN	143	0.871105
143	0	GCN	144	0.858635
144	0	GCN	145	0.854292
145	0	GCN	146	0.797367
146	0	GCN	147	0.705913
147	0	GCN	148	0.669324
148	0	GCN	149	0.553205
149	0	GCN	150	0.318657
150	0	GCN	151	0.260486
151	0	GCN	152	0.854817
152	0	GCN	153	0.389052
153	0	GCN	154	0.328457
154	0	GCN	155	0.338638
155	0	GCN	156	0.349163
156	0	GCN	157	0.353205
157	0	GCN	158	0.626568
158	0	GCN	159	0.580755
159	0	GCN	160	0.492088
160	0	GCN	161	0.85555
161	0	GCN	162	0.843153
162	0	GCN	163	0.795716
163	0	GCN	164	0.726887
164	0	GCN	165	0.575132
165	0	GCN	166	0.656537
166	0	GCN	167	0.615486
167	0	GCN	168	0.530779
168	0	GCN	169	0.431301
169	0	GCN	170	0.361467
170	0	GCN	171	0.309217
171	0	GCN	172	0.306271
172	0	GCN	173	0.289292
173	0	GCN	174	0.291993
174	0	GCN	175	0.31087
175	0	GCN	176	0.317591
176	0	GCN	177	0.480347
177	0	GCN	178	0.450819
178	0	GCN	179	0.261812
179	0	GCN	180	0.244292
180	0	GCN	181	0.176965
181	0	GCN	182	0.178844
182	0	GCN	183	0.168874
183	0	GCN	184	0.69376
184	0	GCN	185	0.732942
185	0	GCN	186	0.785076
186	0	GCN	187	0.766865
187	0	GCN	188	0.765497
188	0	GCN	189	0.907791
189	0	GCN	190	0.879925
190	0	GCN	191	0.815011
191	0	GCN	192	0.737333
192	0	GCN	193	0.674767
193	0	GCN	194	0.641381
194	0	GCN	195	0.647689
195	0	GCN	196	0.644356
196	0	GCN	197	0.559875
197	0	GCN	198	0.833857
198	0	GCN	199	0.795738
199	0	GCN	200	0.913301
200	0	GCN	201	0.936422
201	0	GCN	202	0.90085
202	0	GCN	203	0.841672
203	0	GCN	204	0.641775
204	0	GCN	205	0.604793
205	0	GCN	206	0.543533
206	0	GCN	207	0.450757
207	0	GCN	208	0.184849
208	0	GCN	209	0.195172
209	0	GCN	210	0.20813
210	0	GCN	211	0.213453
211	0	GCN	212	0.222397
212	0	GCN	213	0.241682
213	0	GCN	214	0.377337
214	0	GCN	215	0.88557
215	0	GCN	216	0.837975
216	0	GCN	217	0.809236
217	0	GCN	218	0.780814
218	0	GCN	219	0.742072
219	0	GCN	220	0.695231
220	0	GCN	221	0.659202
221	0	GCN	222	0.629466
222	0	GCN	223	0.590213
223	0	GCN	224	0.573248
224	0	GCN	225	0.537006
225	0	GCN	226	0.512042
226	0	GCN	227	0.496195
227	0	GCN	228	0.46335
228	0	GCN	229	0.418295
229	0	GCN	230	0.634251
230	0	GCN	231	0.541635
231	0	GCN	232	0.43932
232	0	GCN	233	0.38842
233	0	GCN	234	0.393791
234	0	GCN	235	0.390828
235	0	GCN	236	0.401175
236	0	GCN	237	0.415649
237	0	GCN	238	0.422258
238	0	GCN	239	0.429117
239	0	GCN	240	0.435628
240	0	GCN	241	0.428043
241	0	GCN	242	0.413419
242	0	GCN	243	0.819653
243	0	GCN	244	0.730406
244	0	GCN	245	0.607654
245	0	GCN	246	0.475503
246	0	GCN	247	0.741405
247	0	GCN	248	0.674581
248	0	GCN	249	0.579459
249	0	GCN	250	0.479215
250	0	GCN	251	0.407012
251	0	GCN	252	0.356275
252	0	GCN	253	0.875686
253	0	GCN	254	0.503285
254	0	GCN	255	0.466085
255	0	GCN	256	0.419066
256	0	GCN	257	0.423045
257	0	GCN	258	0.440629
258	0	GCN	259	0.428519
259	0	GCN	260	0.417437
260	0	GCN	261	0.39501
261	0	GCN	262	0.381172
262	0	GCN	263	0.328242
263	0	GCN	264	0.273448
264	0	GCN	265	0.253735
265	0	GCN	266	0.652677
266	0	GCN	267	0.61085
267	0	GCN	268	0.562134
268	0	GCN	269	0.494682
269	0	GCN	270	0.457604
270	0	GCN	271	0.454358
271	0	GCN	272	0.470887
272	0	GCN	273	0.49491
273	0	GCN	274	0.520823
274	0	GCN	275	0.555577
275	0	GCN	276	0.573985
276	0	GCN	277	0.614702
277	0	GCN	278	0.58227
278	0	GCN	279	0.592512
279	0	GCN	280	0.474909
280	0	GCN	281	0.841919
281	0	GCN	282	0.841618
282	0	GCN	283	0.803376
283	0	GCN	284	0.724378
284	0	GCN	285	0.640771
285	0	GCN	286	0.568254
286	0	GCN	287	0.569323
287	0	GCN	288	0.751443
288	0	GCN	289	0.742077
289	0	GCN	290	0.717315
290	0	GCN	291	0.680455
291	0	GCN	292	0.631126
292	0	GCN	293	0.63234
293	0	GCN	294	0.639981
294	0	GCN	295	0.695553
295	0	GCN	296	0.659526
296	0	GCN	297	0.633355
297	0	GCN	298	0.534294
298	0	GCN	299	0.909435
299	0	GCN	300	0.86646
300	0	GCN	301	0.845833
301	0	GCN	302	0.799036
302	0	GCN	303	0.699847
303	0	GCN	304	0.777736
304	0	GCN	305	0.713999
305	0	GCN	306	0.688883
306	0	GCN	307	0.595095
307	0	GCN	308	0.921159
308	0	GCN	309	0.919197
309	0	GCN	310	0.909565
310	0	GCN	311	0.870948
311	0	GCN	312	0.815002
312	0	GCN	313	0.703138
313	0	GCN	314	0.890997
314	0	GCN	315	0.897156
315	0	GCN	316	0.903983
316	0	GCN	317	0.867182
317	0	GCN	318	0.799765
318	0	GCN	319	0.677903
319	0	GCN	320	0.667358
320	0	GCN	321	0.617358
321	0	GCN	322	0.543157
322	0	GCN	323	0.530428
323	0	GCN	324	0.46582
324	0	GCN	325	0.474142
325	0	GCN	326	0.441167
326	0	GCN	327	0.438542
327	0	GCN	328	0.855969
328	0	GCN	329	0.798859
329	0	GCN	330	0.593113
330	0	GCN	331	0.59399
331	0	GCN	332	0.549699
332	0	GCN	333	0.503382
333	0	GCN	334	0.48105
334	0	GCN	335	0.468428
335	0	GCN	336	0.437995
336	0	GCN	337	0.394523
337	0	GCN	338	0.358786
338	0	GCN	339	0.342659
339	0	GCN	340	0.311282
340	0	GCN	341	0.245229
341	0	GCN	342	0.231888
342	0	GCN	343	0.892022
343	0	GCN	344	0.867222
344	0	GCN	345	0.783179
345	0	GCN	346	0.738659
346	0	GCN	347	0.698093
347	0	GCN	348	0.65328
348	0	GCN	349	0.561801
349	0	GCN	350	0.463107
350	0	GCN	351	0.323202
351	0	GCN	352	0.283771
352	0	GCN	353	0.21214
353	0	GCN	354	0.198628
354	0	GCN	355	0.184708
355	0	GCN	356	0.160891
356	0	GCN	357	0.187332
357	0	GCN	358	0.192529
358	0	GCN	359	0.222639
359	0	GCN	360	0.239493
360	0	GCN	361	0.866836
361	0	GCN	362	0.337773
362	0	GCN	363	0.310635
363	0	GCN	364	0.838973
364	0	GCN	365	0.258363
365	0	GCN	366	0.427633
366	0	GCN	367	0.313206
367	0	GCN	368	0.217633
368	0	GCN	369	0.204856
369	0	GCN	370	0.771806
370	0	GCN	371	0.68781
371	0	GCN	372	0.621864
372	0	GCN	373	0.540133
373	0	GCN	374	0.454498
374	0	GCN	375	0.373146
375	0	GCN	376	0.317
376	0	GCN	377	0.290824
377	0	GCN	378	0.248531
378	0	GCN	379	0.242822
379	0	GCN	380	0.234941
380	0	GCN	381	0.198475
381	0	GCN	382	0.196428
382	0	GCN	383	0.201254
383	0	GCN	384	0.196967
384	0	GCN	385	0.85168
385	0	GCN	386	0.870986
386	0	GCN	387	0.806205
387	0	GCN	388	0.756495
388	0	GCN	389	0.444154
389	0	GCN	390	0.867643
390	0	GCN	391	0.832345
391	0	GCN	392	0.784456
392	0	GCN	393	0.674757
393	0	GCN	394	0.584451
394	0	GCN	395	0.352941
395	0	GCN	396	0.290174
396	0	GCN	397	0.501675
397	0	GCN	398	0.382001
398	0	GCN	399	0.367725
399	0	GCN	400	0.274003
400	0	GCN	401	0.472604
401	0	GCN	402	0.364121
402	0	GCN	403	0.264617
403	0	GCN	404	0.192852
404	0	GCN	405	0.767897
405	0	GCN	406	0.609326
406	0	GCN	407	0.701442
407	0	GCN	408	0.863805
408	0	GCN	409	0.758215
409	0	GCN	410	0.869226
410	0	GCN	411	0.779773
411	0	GCN	412	0.875274
412	0	GCN	413	0.794816
413	0	GCN	414	0.81099
414	0	GCN	415	0.858214
415	0	GCN	416	0.754858
416	0	GCN	417	0.796674
417	0	GCN	418	0.848883
418	0	GCN	419	0.754289
419	0	GCN	420	0.669099
420	0	GCN	421	0.554996
421	0	GCN	422	0.473427
422	0	GCN	423	0.638934
423	0	GCN	424	0.595564
424	0	GCN	425	0.80662
425	0	GCN	426	0.907934
426	0	GCN	427	0.804114
427	0	GCN	428	0.771681
428	0	GCN	429	0.338229
429	0	GCN	430	0.860932
430	0	GCN	431	0.718807
431	0	GCN	432	0.55049
432	0	GCN	433	0.306011
433	0	GCN	434	0.663002
434	0	GCN	435	0.665755
435	0	GCN	436	0.526076
436	0	GCN	437	0.881353
437	0	GCN	438	0.482675
438	0	GCN	439	0.38419
439	0	GCN	440	0.934452
440	0	GCN	441	0.867724
441	0	GCN	442	0.905078
442	0	GCN	443	0.791224
443	0	GCN	444	0.342212
444	0	GCN	445	0.807513
445	0	GCN	446	0.823305
446	0	GCN	447	0.662208
447	0	GCN	448	0.517924
448	0	GCN	449	0.343201
449	0	GCN	450	0.236131
450	0	GCN	451	0.895098
451	0	GCN	452	0.826666
452	0	GCN	453	0.80366
453	0	GCN	454	0.827631
454	0	GCN	455	0.803751
455	0	GCN	456	0.779568
456	0	GCN	457	0.824497
457	0	GCN	458	0.698653
458	0	GCN	459	0.534477
459	0	GCN	460	0.8734
460	0	GCN	461	0.922295
461	0	GCN	462	0.835077
462	0	GCN	463	0.704431
463	0	GCN	464	0.878701
464	0	GCN	465	0.815377
465	0	GCN	466	0.689853
466	0	GCN	467	0.904195
467	0	GCN	468	0.811915
468	0	GCN	469	0.924395
469	0	GCN	470	0.821293
470	0	GCN	471	0.806742
471	0	GCN	472	0.662258
472	0	GCN	473	0.529995
473	0	GCN	474	0.309311
474	0	GCN	475	0.157057
475	0	GCN	476	0.866493
476	0	GCN	477	0.781838
477	0	GCN	478	0.71087
478	0	GCN	479	0.833053
479	0	GCN	480	0.722424
480	0	GCN	481	0.882824
481	0	GCN	482	0.825971
482	0	GCN	483	0.80486
483	0	GCN	484	0.789396
484	0	GCN	485	0.888622
485	0	GCN	486	0.756312
486	0	GCN	487	0.852063
487	0	GCN	488	0.699101
488	0	GCN	489	0.87628
489	0	GCN	490	0.764584
490	0	GCN	491	0.892601
491	0	GCN	492	0.794239
492	0	GCN	493	0.512242
493	0	GCN	494	0.898712
494	0	GCN	495	0.830647
495	0	GCN	496	0.542827
496	0	GCN	497	0.478022
497	0	GCN	498	0.867917
498	0	GCN	499	0.786224
499	0	GCN	500	0.544779
500	0	GCN	501	0.494764
501	0	GCN	502	0.878174
502	0	GCN	503	0.801471
503	0	GCN	504	0.45562
504	0	GCN	505	0.887714
505	0	GCN	506	0.807256
506	0	GCN	507	0.920846
507	0	GCN	508	0.834073
508	0	GCN	509	0.481849
509	0	GCN	510	0.681535
510	0	GCN	511	0.815839
511	0	GCN	512	0.756168
512	0	GCN	513	0.827038
513	0	GCN	514	0.679466
514	0	GCN	515	0.808602
515	0	GCN	516	0.758959
516	0	GCN	517	0.768792
517	0	GCN	518	0.831261
518	0	GCN	519	0.734409
519	0	GCN	520	0.865288
520	0	GCN	521	0.784898
521	0	GCN	522	0.685688
522	0	GCN	523	0.818386
523	0	GCN	524	0.860562
524	0	GCN	525	0.741478
525	0	GCN	526	0.847271
526	0	GCN	527	0.811852
527	0	GCN	528	0.798132
528	0	GCN	529	0.895995
529	0	GCN	530	0.764413
530	0	GCN	531	0.802131
531	0	GCN	532	0.903257
532	0	GCN	533	0.797202
533	0	GCN	534	0.920374
534	0	GCN	535	0.857201
535	0	GCN	536	0.721903
536	0	GCN	537	0.585073
537	0	GCN	538	0.873479
538	0	GCN	539	0.765797
539	0	GCN	540	0.806864
540	0	GCN	541	0.690394
541	0	GCN	542	0.586246
542	0	GCN	543	0.25139
543	0	GCN	544	0.841782
544	0	GCN	545	0.681757
545	0	GCN	546	0.874846
546	0	GCN	547	0.780094
547	0	GCN	548	0.850822
548	0	GCN	549	0.82429
549	0	GCN	550	0.894609
550	0	GCN	551	0.844983
551	0	GCN	552	0.733577
552	0	GCN	553	0.490732
553	0	GCN	554	0.875118
554	0	GCN	555	0.787902
555	0	GCN	556	0.918525
556	0	GCN	557	0.810925
557	0	GCN	558	0.851415
558	0	GCN	559	0.814046
559	0	GCN	560	0.673543
560	0	GCN	561	0.651284
561	0	GCN	562	0.613027
562	0	GCN	563	0.594341
563	0	GCN	564	0.494275
564	0	GCN	565	0.387841
565	0	GCN	566	0.3452
566	0	GCN	567	0.312633
567	0	GCN	568	0.290449
568	0	GCN	569	0.264931
569	0	GCN	570	0.270938
570	0	GCN	571	0.269168
571	0	GCN	572	0.262628
572	0	GCN	573	0.820655
573	0	GCN	574	0.761197
574	0	GCN	575	0.729905
575	0	GCN	576	0.694977
576	0	GCN	577	0.657802
577	0	GCN	578	0.568749
578	0	GCN	579	0.530422
579	0	GCN	580	0.667548
580	0	GCN	581	0.607989
581	0	GCN	582	0.549876
582	0	GCN	583	0.49093
583	0	GCN	584	0.381364
584	0	GCN	585	0.281497
585	0	GCN	586	0.248107
586	0	GCN	587	0.208687
587	0	GCN	588	0.208609
588	0	GCN	589	0.783743
589	0	GCN	590	0.574114
590	0	GCN	591	0.929949
591	0	GCN	592	0.92867
592	0	GCN	593	0.900632
593	0	GCN	594	0.859275
594	0	GCN	595	0.847454
595	0	GCN	596	0.804206
596	0	GCN	597	0.80392
597	0	GCN	598	0.800651
598	0	GCN	599	0.7393
599	0	GCN	600	0.56016
600	0	GCN	601	0.462447
601	0	GCN	602	0.422797
602	0	GCN	603	0.366007
603	0	GCN	604	0.852825
604	0	GCN	605	0.76509
605	0	GCN	606	0.582374
606	0	GCN	607	0.846975
607	0	GCN	608	0.768498
608	0	GCN	609	0.662216
609	0	GCN	610	0.861849
610	0	GCN	611	0.824455
611	0	GCN	612	0.731811
612	0	GCN	613	0.574658
613	0	GCN	614	0.310571
614	0	GCN	615	0.251864
615	0	GCN	616	0.17424
616	0	GCN	617	0.153953
617	0	GCN	618	0.1444
618	0	GCN	619	0.165103
619	0	GCN	620	0.134426
620	0	GCN	621	0.142365
621	0	GCN	622	0.147995
622	0	GCN	623	0.167737
623	0	GCN	624	0.17264
624	0	GCN	625	0.829952
625	0	GCN	626	0.741044
626	0	GCN	627	0.711308
627	0	GCN	628	0.660565
628	0	GCN	629	0.610153
629	0	GCN	630	0.50376
630	0	GCN	631	0.404446
631	0	GCN	632	0.355351
632	0	GCN	633	0.297372
633	0	GCN	634	0.313685
634	0	GCN	635	0.326203
635	0	GCN	636	0.308388
636	0	GCN	637	0.321686
637	0	GCN	638	0.323682
638	0	GCN	639	0.313082
639	0	GCN	640	0.941948
640	0	GCN	641	0.898739
641	0	GCN	642	0.867
642	0	GCN	643	0.413129
643	0	GCN	644	0.362508
644	0	GCN	645	0.347404
645	0	GCN	646	0.531506
646	0	GCN	647	0.441896
647	0	GCN	648	0.389132
648	0	GCN	649	0.298593
649	0	GCN	650	0.329097
650	0	GCN	651	0.31733
651	0	GCN	652	0.331143
652	0	GCN	653	0.811757
653	0	GCN	654	0.793
654	0	GCN	655	0.710172
655	0	GCN	656	0.629351
656	0	GCN	657	0.586217
657	0	GCN	658	0.566711
658	0	GCN	659	0.559258
659	0	GCN	660	0.533887
660	0	GCN	661	0.558744
661	0	GCN	662	0.576477
662	0	GCN	663	0.609182
663	0	GCN	664	0.821026
664	0	GCN	665	0.787793
665	0	GCN	666	0.785353
666	0	GCN	667	0.734536
667	0	GCN	668	0.632919
668	0	GCN	669	0.43814
669	0	GCN	670	0.392012
670	0	GCN	671	0.350923
671	0	GCN	672	0.380759
672	0	GCN	673	0.408046
673	0	GCN	674	0.470701
674	0	GCN	675	0.516831
675	0	GCN	676	0.538995
676	0	GCN	677	0.551744
677	0	GCN	678	0.555148
678	0	GCN	679	0.550333
679	0	GCN	680	0.75662
680	0	GCN	681	0.73267
681	0	GCN	682	0.708562
682	0	GCN	683	0.655683
683	0	GCN	684	0.54727
684	0	GCN	685	0.375729
685	0	GCN	686	0.339893
686	0	GCN	687	0.257056
687	0	GCN	688	0.245617
688	0	GCN	689	0.238493
689	0	GCN	690	0.181363
690	0	GCN	691	0.188211
691	0	GCN	692	0.191406
692	0	GCN	693	0.187184
693	0	GCN	694	0.616809
694	0	GCN	695	0.602756
695	0	GCN	696	0.504198
696	0	GCN	697	0.417401
697	0	GCN	698	0.625072
698	0	GCN	699	0.520529
699	0	GCN	700	0.679583
700	0	GCN	701	0.624042
701	0	GCN	702	0.59957
702	0	GCN	703	0.547552
703	0	GCN	704	0.468569
704	0	GCN	705	0.388904
705	0	GCN	706	0.353401
706	0	GCN	707	0.363074
707	0	GCN	708	0.36794
708	0	GCN	709	0.371148
709	0	GCN	710	0.372355
710	0	GCN	711	0.371536
711	0	GCN	712	0.357641
712	0	GCN	713	0.354484
713	0	GCN	714	0.341273
714	0	GCN	715	0.322564
715	0	GCN	716	0.843469
716	0	GCN	717	0.789841
717	0	GCN	718	0.763837
718	0	GCN	719	0.726903
719	0	GCN	720	0.67366
720	0	GCN	721	0.563899
721	0	GCN	722	0.528933
722	0	GCN	723	0.501761
723	0	GCN	724	0.462309
724	0	GCN	725	0.387826
725	0	GCN	726	0.375127
726	0	GCN	727	0.315143
727	0	GCN	728	0.937245
728	0	GCN	729	0.931686
729	0	GCN	730	0.914777
730	0	GCN	731	0.877478
731	0	GCN	732	0.814911
732	0	GCN	733	0.715965
733	0	GCN	734	0.715109
734	0	GCN	735	0.727735
735	0	GCN	736	0.739175
736	0	GCN	737	0.739768
737	0	GCN	738	0.724167
738	0	GCN	739	0.822758
739	0	GCN	740	0.805766
740	0	GCN	741	0.785594
741	0	GCN	742	0.733582
742	0	GCN	743	0.646351
743	0	GCN	744	0.540555
744	0	GCN	745	0.51762
745	0	GCN	746	0.535469
746	0	GCN	747	0.547921
747	0	GCN	748	0.548515
748	0	GCN	749	0.545462
749	0	GCN	750	0.537428
750	0	GCN	751	0.522736
751	0	GCN	752	0.819526
752	0	GCN	753	0.791513
753	0	GCN	754	0.75558
754	0	GCN	755	0.667351
755	0	GCN	756	0.517756
756	0	GCN	757	0.866043
757	0	GCN	758	0.859217
758	0	GCN	759	0.810242
759	0	GCN	760	0.718448
760	0	GCN	761	0.592957
761	0	GCN	762	0.569744
762	0	GCN	763	0.511786
763	0	GCN	764	0.495692
764	0	GCN	765	0.495526
765	0	GCN	766	0.460492
766	0	GCN	767	0.444692
767	0	GCN	768	0.429999
768	0	GCN	769	0.420308
769	0	GCN	770	0.393436
770	0	GCN	771	0.364801
771	0	GCN	772	0.81975
772	0	GCN	773	0.693174
773	0	GCN	774	0.633571
774	0	GCN	775	0.565199
775	0	GCN	776	0.522626
776	0	GCN	777	0.487234
777	0	GCN	778	0.484112
778	0	GCN	779	0.474695
779	0	GCN	780	0.397994
780	0	GCN	781	0.371625
781	0	GCN	782	0.731552
782	0	GCN	783	0.86109
783	0	GCN	784	0.827324
784	0	GCN	785	0.810401
785	0	GCN	786	0.631001
786	0	GCN	787	0.867227
787	0	GCN	788	0.845161
788	0	GCN	789	0.77202
789	0	GCN	790	0.618603
790	0	GCN	791	0.548741
791	0	GCN	792	0.881674
792	0	GCN	793	0.859428
793	0	GCN	794	0.808958
794	0	GCN	795	0.755571
795	0	GCN	796	0.724419
796	0	GCN	797	0.685481
797	0	GCN	798	0.619619
798	0	GCN	799	0.572809
799	0	GCN	800	0.551653
800	0	GCN	801	0.496736
801	0	GCN	802	0.840179
802	0	GCN	803	0.905528
803	0	GCN	804	0.858744
804	0	GCN	805	0.724766
805	0	GCN	806	0.642851
806	0	GCN	807	0.541231
807	0	GCN	808	0.441803
808	0	GCN	809	0.377496
809	0	GCN	810	0.796025
810	0	GCN	811	0.711551
811	0	GCN	812	0.724829
812	0	GCN	813	0.690304
813	0	GCN	814	0.0470217
814	0	GCN	815	0.774168
815	0	GCN	816	0.59441
816	0	GCN	817	0.629962
817	0	GCN	818	0.595057
818	0	GCN	819	0.636062
819	0	GCN	820	0.839955
820	0	GCN	821	0.90218
821	0	GCN	822	0.809763
822	0	GCN	823	0.690558
823	0	GCN	824	0.816119
824	0	GCN	825	0.65822
825	0	GCN	826	0.390613
826	0	GCN	827	0.836029
827	0	GCN	828	0.739301
828	0	GCN	829	0.635966
829	0	GCN	830	0.548821
830	0	GCN	831	0.491425
831	0	GCN	832	0.458234
832	0	GCN	833	0.423116
833	0	GCN	834	0.355491
834	0	GCN	835	0.268066
835	0	GCN	836	0.222854
836	0	GCN	837	0.552924
837	0	GCN	838	0.367224
838	0	GCN	839	0.263979
839	0	GCN	840	0.838421
840	0	GCN	841	0.844909
841	0	GCN	842	0.846341
842	0	GCN	843	0.833233
843	0	GCN	844	0.82417
844	0	GCN	845	0.796901
845	0	GCN	846	0.774981
846	0	GCN	847	0.753119
847	0	GCN	848	0.719203
848	0	GCN	849	0.669048
849	0	GCN	850	0.672145
850	0	GCN	851	0.588734
851	0	GCN	852	0.487233
852	0	GCN	853	0.906192
853	0	GCN	854	0.899503
854	0	GCN	855	0.879317
855	0	GCN	856	0.818636
856	0	GCN	857	0.701268
857	0	GCN	858	0.546511
858	0	GCN	859	0.573618
859	0	GCN	860	0.946552
860	0	GCN	861	0.859583
861	0	GCN	862	0.669445
862	0	GCN	863	0.695901
863	0	GCN	864	0.642133
864	0	GCN	865	0.865557
865	0	GCN	866	0.754576
866	0	GCN	867	0.717026
867	0	GCN	868	0.695439
868	0	GCN	869	0.582075
869	0	GCN	870	0.522238
870	0	GCN	871	0.498175
871	0	GCN	872	0.485968
872	0	GCN	873	0.483056
873	0	GCN	874	0.480003
874	0	GCN	875	0.456914
875	0	GCN	876	0.424952
876	0	GCN	877	0.360987
877	0	GCN	878	0.282022
878	0	GCN	879	0.319074
879	0	GCN	880	0.425134
880	0	GCN	881	0.812026
881	0	GCN	882	0.760824
882	0	GCN	883	0.710881
883	0	GCN	884	0.670953
884	0	GCN	885	0.707018
885	0	GCN	886	0.703909
886	0	GCN	887	0.702402
887	0	GCN	888	0.709563
888	0	GCN	889	0.729904
889	0	GCN	890	0.78544
890	0	GCN	891	0.807612
891	0	GCN	892	0.785324
892	0	GCN	893	0.772856
893	0	GCN	894	0.797082
894	0	GCN	895	0.794095
895	0	GCN	896	0.515023
896	0	GCN	897	0.49368
897	0	GCN	898	0.406362
898	0	GCN	899	0.344696
899	0	GCN	900	0.280468
900	0	GCN	901	0.583681
901	0	GCN	902	0.555553
902	0	GCN	903	0.384945
903	0	GCN	904	0.316491
904	0	GCN	905	0.769764
905	0	GCN	906	0.746025
906	0	GCN	907	0.533024
907	0	GCN	908	0.783293
908	0	GCN	909	0.633728
909	0	GCN	910	0.455575
910	0	GCN	911	0.373572
911	0	GCN	912	0.402354
912	0	GCN	913	0.346172
913	0	GCN	914	0.24241
914	0	GCN	915	0.195959
915	0	GCN	916	0.182692
916	0	GCN	917	0.185737
917	0	GCN	918	0.180634
918	0	GCN	919	0.169103
919	0	GCN	920	0.401138
920	0	GCN	921	0.289444
921	0	GCN	922	0.216359
922	0	GCN	923	0.192994
923	0	GCN	924	0.187971
924	0	GCN	925	0.187203
925	0	GCN	926	0.192495
926	0	GCN	927	0.19227
927	0	GCN	928	0.372745
928	0	GCN	929	0.231442
929	0	GCN	930	0.172332
930	0	GCN	931	0.182487
931	0	GCN	932	0.176213
932	0	GCN	933	0.160623
933	0	GCN	934	0.150908
934	0	GCN	935	0.11547
935	0	GCN	936	0.823116
936	0	GCN	937	0.895019
937	0	GCN	938	0.84649
938	0	GCN	939	0.978991
939	0	GCN	940	0.944156
940	0	GCN	941	0.856118
941	0	GCN	942	0.882089
942	0	GCN	943	0.701607
943	0	GCN	944	0.547583
944	0	GCN	945	0.536781
945	0	GCN	946	0.48825
946	0	GCN	947	0.407623
947	0	GCN	948	0.413425
948	0	GCN	949	0.785263
949	0	GCN	950	0.716237
950	0	GCN	951	0.669125
951	0	GCN	952	0.640753
952	0	GCN	953	0.640005
953	0	GCN	954	0.554437
954	0	GCN	955	0.539484
955	0	GCN	956	0.453232
956	0	GCN	957	0.437172
957	0	GCN	958	0.36401
958	0	GCN	959	0.284055
959	0	GCN	960	0.322741
960	0	GCN	961	0.524472
961	0	GCN	962	0.624978
962	0	GCN	963	0.662549
963	0	GCN	964	0.330246
964	0	GCN	965	0.860893
965	0	GCN	966	0.883906
966	0	GCN	967	0.849616
967	0	GCN	968	0.797024
968	0	GCN	969	0.721075
969	0	GCN	970	0.680984
970	0	GCN	971	0.637029
971	0	GCN	972	0.586866
972	0	GCN	973	0.531532
973	0	GCN	974	0.478714
974	0	GCN	975	0.434609
975	0	GCN	976	0.683166
976	0	GCN	977	0.346489
977	0	GCN	978	0.838659
978	0	GCN	979	0.761296
979	0	GCN	980	0.725154
980	0	GCN	981	0.610882
981	0	GCN	982	0.492244
982	0	GCN	983	0.825523
983	0	GCN	984	0.823655
984	0	GCN	985	0.658778
985	0	GCN	986	0.570673
986	0	GCN	987	0.717149
987	0	GCN	988	0.659324
988	0	GCN	989	0.597089
989	0	GCN	990	0.339386
990	0	GCN	991	0.860834
991	0	GCN	992	0.729661
992	0	GCN	993	0.530143
993	0	GCN	994	0.392015
994	0	GCN	995	0.34558
995	0	GCN	996	0.433386
996	0	GCN	997	0.916789
997	0	GCN	998	0.89183
998	0	GCN	999	0.808677
999	0	GCN	1000	0.767143
1000	0	GCN	1001	0.750088
1001	0	GCN	1002	0.694773
1002	0	GCN	1003	0.620272
1003	0	GCN	1004	0.480114
1004	0	GCN	1005	0.387253
1005	0	GCN	1006	0.703995
1006	0	GCN	1007	0.506597
1007	0	GCN	1008	0.523205
1008	0	GCN	1009	0.551191
1009	0	GCN	1010	0.559295
1010	0	GCN	1011	0.516454
1011	0	GCN	1012	0.435334
1012	0	GCN	1013	0.329994
1013	0	GCN	1014	0.891042
1014	0	GCN	1015	0.819565
1015	0	GCN	1016	0.807211
1016	0	GCN	1017	0.718283
1017	0	GCN	1018	0.710315
1018	0	GCN	1019	0.710607
1019	0	GCN	1020	0.640431
1020	0	GCN	1021	0.652773
1021	0	GCN	1022	0.94026
1022	0	GCN	1023	0.922858
1023	0	GCN	1024	0.916321
1024	0	GCN	1025	0.906506
1025	0	GCN	1026	0.829401
1026	0	GCN	1027	0.780504
1027	0	GCN	1028	0.812562
1028	0	GCN	1029	0.822151
1029	0	GCN	1030	0.535589
1030	0	GCN	1031	0.891916
1031	0	GCN	1032	0.84483
1032	0	GCN	1033	0.780797
1033	0	GCN	1034	0.752897
1034	0	GCN	1035	0.640212
1035	0	GCN	1036	0.591554
1036	0	GCN	1037	0.517624
1037	0	GCN	1038	0.46815
1038	0	GCN	1039	0.40783
1039	0	GCN	1040	0.36541
1040	0	GCN	1041	0.321664
1041	0	GCN	1042	0.290447
1042	0	GCN	1043	0.246623
1043	0	GCN	1044	0.543308
1044	0	GCN	1045	0.788597
1045	0	GCN	1046	0.623838
1046	0	GCN	1047	0.519495
1047	0	GCN	1048	0.823494
1048	0	GCN	1049	0.779764
1049	0	GCN	1050	0.679308
1050	0	GCN	1051	0.630609
1051	0	GCN	1052	0.58136
1052	0	GCN	1053	0.57668
1053	0	GCN	1054	0.549111
1054	0	GCN	1055	0.760305
1055	0	GCN	1056	0.690447
1056	0	GCN	1057	0.619815
1057	0	GCN	1058	0.60919
1058	0	GCN	1059	0.617514
1059	0	GCN	1060	0.564184
1060	0	GCN	1061	0.493412
1061	0	GCN	1062	0.410084
1062	0	GCN	1063	0.57968
1063	0	GCN	1064	0.565607
1064	0	GCN	1065	0.48337
1065	0	GCN	1066	0.431814
1066	0	GCN	1067	0.389739
1067	0	GCN	1068	0.361117
1068	0	GCN	1069	0.311712
1069	0	GCN	1070	0.218117
1070	0	GCN	1071	0.209251
1071	0	GCN	1072	0.383284
1072	0	GCN	1073	0.718493
1073	0	GCN	1074	0.591397
1074	0	GCN	1075	0.554694
1075	0	GCN	1076	0.804311
1076	0	GCN	1077	0.623028
1077	0	GCN	1078	0.585526
1078	0	GCN	1079	0.625841
1079	0	GCN	1080	0.648411
1080	0	GCN	1081	0.615901
1081	0	GCN	1082	0.452007
1082	0	GCN	1083	0.682314
1083	0	GCN	1084	0.492425
1084	0	GCN	1085	0.387594
1085	0	GCN	1086	0.362052
1086	0	GCN	1087	0.385874
1087	0	GCN	1088	0.405196
1088	0	GCN	1089	0.414567
1089	0	GCN	1090	0.416093
1090	0	GCN	1091	0.392564
1091	0	GCN	1092	0.354648
1092	0	GCN	1093	0.301051
1093	0	GCN	1094	0.466926
1094	0	GCN	1095	0.745186
1095	0	GCN	1096	0.712997
1096	0	GCN	1097	0.623234
1097	0	GCN	1098	0.545169
1098	0	GCN	1099	0.459936
1099	0	GCN	1100	0.398164
1100	0	GCN	1101	0.35602
1101	0	GCN	1102	0.335328
1102	0	GCN	1103	0.307312
1103	0	GCN	1104	0.285989
1104	0	GCN	1105	0.746156
1105	0	GCN	1106	0.709077
1106	0	GCN	1107	0.783872
1107	0	GCN	1108	0.631623
1108	0	GCN	1109	0.574718
1109	0	GCN	1110	0.446755
1110	0	GCN	1111	0.354711
1111	0	GCN	1112	0.632994
1112	0	GCN	1113	0.805325
1113	0	GCN	1114	0.689445
1114	0	GCN	1115	0.595565
1115	0	GCN	1116	0.550097
1116	0	GCN	1117	0.586132
1117	0	GCN	1118	0.600113
1118	0	GCN	1119	0.596016
1119	0	GCN	1120	0.564686
1120	0	GCN	1121	0.498183
1121	0	GCN	1122	0.834041
1122	0	GCN	1123	0.784609
1123	0	GCN	1124	0.692286
1124	0	GCN	1125	0.607499
1125	0	GCN	1126	0.514341
1126	0	GCN	1127	0.439662
1127	0	GCN	1128	0.354754
1128	0	GCN	1129	0.295428
1129	0	GCN	1130	0.0648888
1130	0	GCN	1131	0.0986566
1131	0	GCN	1132	0.114277
1132	0	GCN	1133	0.115378
1133	0	GCN	1134	0.138022
1134	0	GCN	1135	0.318031
1135	0	GCN	1136	0.851613
1136	0	GCN	1137	0.878623
1137	0	GCN	1138	0.850335
1138	0	GCN	1139	0.781807
1139	0	GCN	1140	0.711278
1140	0	GCN	1141	0.6156
1141	0	GCN	1142	0.504228
1142	0	GCN	1143	0.448004
1143	0	GCN	1144	0.632992
1144	0	GCN	1145	0.759444
1145	0	GCN	1146	0.611992
1146	0	GCN	1147	0.518771
1147	0	GCN	1148	0.433502
1148	0	GCN	1149	0.663408
1149	0	GCN	1150	0.180234
1150	0	GCN	1151	0.698719
1151	0	GCN	1152	0.321862
1152	0	GCN	1153	0.165177
1153	0	GCN	1154	0.146733
1154	0	GCN	1155	0
1155	0	GCN	1156	0.793069
1156	0	GCN	1157	0.718127
1157	0	GCN	1158	0.579181
1158	0	GCN	1159	0.620608
1159	0	GCN	1160	0.73766
1160	0	GCN	1161	0.644382
1161	0	GCN	1162	0.599314
1162	0	GCN	1163	0.354656
1163	0	GCN	1164	0.292722
1164	0	GCN	1165	0.233655
1165	0	GCN	1166	0.137673
1166	0	GCN	1167	0.152975
1167	0	GCN	1168	0.350049
1168	0	GCN	1169	0.952539
1169	0	GCN	1170	0.918012
1170	0	GCN	1171	0.899048
1171	0	GCN	1172	0.853083
1172	0	GCN	1173	0.760698
1173	0	GCN	1174	0.688678
1174	0	GCN	1175	0.563594
1175	0	GCN	1176	0.389553
1176	0	GCN	1177	0.903636
1177	0	GCN	1178	0.990237
1178	0	GCN	1179	0.983272
1179	0	GCN	1180	0.960254
1180	0	GCN	1181	0.932404
1181	0	GCN	1182	0.868713
1182	0	GCN	1183	0.775194
1183	0	GCN	1184	0.684129
1184	0	GCN	1185	0.906348
1185	0	GCN	1186	0.891997
1186	0	GCN	1187	0.859173
1187	0	GCN	1188	0.837802
1188	0	GCN	1189	0.786283
1189	0	GCN	1190	0.665063
1190	0	GCN	1191	0.50311
1191	0	GCN	1192	0.820055
1192	0	GCN	1193	0.694737
1193	0	GCN	1194	0.66245
1194	0	GCN	1195	0.582396
1195	0	GCN	1196	0.512287
1196	0	GCN	1197	0.390642
1197	0	GCN	1198	0.966024
1198	0	GCN	1199	0.946771
1199	0	GCN	1200	0.868605
1200	0	GCN	1201	0.786973
1201	0	GCN	1202	0.740833
1202	0	GCN	1203	0.766071
1203	0	GCN	1204	0.786524
1204	0	GCN	1205	0.336759
1205	0	GCN	1206	0.885842
1206	0	GCN	1207	0.954187
1207	0	GCN	1208	0.932772
1208	0	GCN	1209	0.913045
1209	0	GCN	1210	0.874905
1210	0	GCN	1211	0.821228
1211	0	GCN	1212	0.80291
1212	0	GCN	1213	0.775357
1213	0	GCN	1214	0.720823
1214	0	GCN	1215	0.518892
1215	0	GCN	1216	0.62574
1216	0	GCN	1217	0.545871
1217	0	GCN	1218	0.406165
1218	0	GCN	1219	0.28839
1219	0	GCN	1220	0.283216
1220	0	GCN	1221	0.251317
1221	0	GCN	1222	0.257592
1222	0	GCN	1223	0.265021
1223	0	GCN	1224	0.270696
1224	0	GCN	1225	0.312925
1225	0	GCN	1226	0.340959
1226	0	GCN	1227	0.356264
1227	0	GCN	1228	0.315139
1228	0	GCN	1229	0.213068
1229	0	GCN	1230	0.200584
1230	0	GCN	1231	0.697354
1231	0	GCN	1232	0.550756
1232	0	GCN	1233	0.453709
1233	0	GCN	1234	0.418246
1234	0	GCN	1235	0.439316
1235	0	GCN	1236	0.466588
1236	0	GCN	1237	0.504451
1237	0	GCN	1238	0.535166
1238	0	GCN	1239	0.563659
1239	0	GCN	1240	0.591678
1240	0	GCN	1241	0.590507
1241	0	GCN	1242	0.574116
1242	0	GCN	1243	0.509589
1243	0	GCN	1244	0.461801
1244	0	GCN	1245	0.327835
1245	0	GCN	1246	0.317733
1246	0	GCN	1247	0.957872
1247	0	GCN	1248	0.883026
1248	0	GCN	1249	0.750414
1249	0	GCN	1250	0.979464
1250	0	GCN	1251	0.876647
1251	0	GCN	1252	0.967493
1252	0	GCN	1253	0.884195
1253	0	GCN	1254	0.862659
1254	0	GCN	1255	0.994065
1255	0	GCN	1256	0.887837
1256	0	GCN	1257	0.910607
1257	0	GCN	1258	0.946267
1258	0	GCN	1259	0.870048
1259	0	GCN	1260	0.807352
1260	0	GCN	1261	0.695406
1261	0	GCN	1262	0.56199
1262	0	GCN	1263	0.545107
1263	0	GCN	1264	0.566539
1264	0	GCN	1265	0.582186
1265	0	GCN	1266	0.657816
1266	0	GCN	1267	0.837615
1267	0	GCN	1268	0.952766
1268	0	GCN	1269	0.863628
1269	0	GCN	1270	0.77553
1270	0	GCN	1271	0.953042
1271	0	GCN	1272	0.865325
1272	0	GCN	1273	0.677605
1273	0	GCN	1274	0.774104
1274	0	GCN	1275	0.84057
1275	0	GCN	1276	0.923355
1276	0	GCN	1277	0.772374
1277	0	GCN	1278	0.761907
1278	0	GCN	1279	0.774317
1279	0	GCN	1280	0.386746
1280	0	GCN	1281	0.259048
1281	0	GCN	1282	0.30896
1282	0	GCN	1283	0.761413
1283	0	GCN	1284	0.556765
1284	0	GCN	1285	0.419199
1285	0	GCN	1286	0.444814
1286	0	GCN	1287	0.73926
1287	0	GCN	1288	0.614803
1288	0	GCN	1289	0.924246
1289	0	GCN	1290	0.823542
1290	0	GCN	1291	0.542919
1291	0	GCN	1292	0.230434
1292	0	GCN	1293	0.181818
1293	0	GCN	1294	0.739366
1294	0	GCN	1295	0.487661
1295	0	GCN	1296	0.933684
1296	0	GCN	1297	0.694798
1297	0	GCN	1298	0.547414
1298	0	GCN	1299	0.571574
1299	0	GCN	1300	0.794715
1300	0	GCN	1301	0.63281
1301	0	GCN	1302	0.463338
1302	0	GCN	1303	0.769608
1303	0	GCN	1304	0.728824
1304	0	GCN	1305	0.769569
1305	0	GCN	1306	0.776112
1306	0	GCN	1307	0.673758
1307	0	GCN	1308	0.6676
1308	0	GCN	1309	0.823704
1309	0	GCN	1310	0.671775
1310	0	GCN	1311	0.612115
1311	0	GCN	1312	0.577643
1312	0	GCN	1313	0.829838
1313	0	GCN	1314	0.550253
1314	0	GCN	1315	0.793207
1315	0	GCN	1316	0.684198
1316	0	GCN	1317	0.553265
1317	0	GCN	1318	0.506798
1318	0	GCN	1319	0.886023
1319	0	GCN	1320	0.881659
1320	0	GCN	1321	0.843291
1321	0	GCN	1322	0.767252
1322	0	GCN	1323	0.637452
1323	0	GCN	1324	0.559599
1324	0	GCN	1325	0.487077
1325	0	GCN	1326	0.839014
1326	0	GCN	1327	0.78746
1327	0	GCN	1328	0.754518
1328	0	GCN	1329	0.764894
1329	0	GCN	1330	0.622026
1330	0	GCN	1331	0.425448
1331	0	GCN	1332	0.343332
1332	0	GCN	1333	0.0871784
1333	0	GCN	1334	0.961692
1334	0	GCN	1335	0.852345
1335	0	GCN	1336	0.87665
1336	0	GCN	1337	0.773748
1337	0	GCN	1338	0.639978
1338	0	GCN	1339	0.566982
1339	0	GCN	1340	0.568905
1340	0	GCN	1341	0.552352
1341	0	GCN	1342	0.590041
1342	0	GCN	1343	0.578244
1343	0	GCN	1344	0.819706
1344	0	GCN	1345	0.6978
1345	0	GCN	1346	0.915636
1346	0	GCN	1347	0.752895
1347	0	GCN	1348	0.723288
1348	0	GCN	1349	0.836613
1349	0	GCN	1350	0.44037
1350	0	GCN	1351	0.814057
1351	0	GCN	1352	0.844758
1352	0	GCN	1353	0.748733
1353	0	GCN	1354	0.750269
1354	0	GCN	1355	0.756078
1355	0	GCN	1356	0.696026
1356	0	GCN	1357	0.599334
1357	0	GCN	1358	0.498405
1358	0	GCN	1359	0.424984
1359	0	GCN	1360	0.371192
1360	0	GCN	1361	0.345543
1361	0	GCN	1362	0.335619
1362	0	GCN	1363	0.268362
1363	0	GCN	1364	0.944761
1364	0	GCN	1365	0.929967
1365	0	GCN	1366	0.896411
1366	0	GCN	1367	0.853733
1367	0	GCN	1368	0.798572
1368	0	GCN	1369	0.705071
1369	0	GCN	1370	0.678395
1370	0	GCN	1371	0.619542
1371	0	GCN	1372	0.588061
1372	0	GCN	1373	0.545223
1373	0	GCN	1374	0.517243
1374	0	GCN	1375	0.472441
1375	0	GCN	1376	0.464029
1376	0	GCN	1377	0.418059
1377	0	GCN	1378	0.472706
1378	0	GCN	1379	0.900933
1379	0	GCN	1380	0.755957
1380	0	GCN	1381	0.598951
1381	0	GCN	1382	0.555645
1382	0	GCN	1383	0.560727
1383	0	GCN	1384	0.579118
1384	0	GCN	1385	0.58784
1385	0	GCN	1386	0.601964
1386	0	GCN	1387	0.601919
1387	0	GCN	1388	0.470388
1388	0	GCN	1389	0.774323
1389	0	GCN	1390	0.590492
1390	0	GCN	1391	0.363268
1391	0	GCN	1392	0.939419
1392	0	GCN	1393	0.852531
1393	0	GCN	1394	0.932078
1394	0	GCN	1395	0.772657
1395	0	GCN	1396	0.694565
1396	0	GCN	1397	0.785091
1397	0	GCN	1398	0.707661
1398	0	GCN	1399	0.642993
1399	0	GCN	1400	0.615401
1400	0	GCN	1401	0.582086
1401	0	GCN	1402	0.565584
1402	0	GCN	1403	0.551676
1403	0	GCN	1404	0.566857
1404	0	GCN	1405	0.565864
1405	0	GCN	1406	0.570838
1406	0	GCN	1407	0.561652
1407	0	GCN	1408	0.513204
1408	0	GCN	1409	0.637435
1409	0	GCN	1410	0.801167
1410	0	GCN	1411	0.766375
1411	0	GCN	1412	0.691198
1412	0	GCN	1413	0.599573
1413	0	GCN	1414	0.511794
1414	0	GCN	1415	0.433707
1415	0	GCN	1416	0.570539
1416	0	GCN	1417	0.346551
1417	0	GCN	1418	0.821772
1418	0	GCN	1419	0.772432
1419	0	GCN	1420	0.69327
1420	0	GCN	1421	0.589355
1421	0	GCN	1422	0.523765
1422	0	GCN	1423	0.434981
1423	0	GCN	1424	0.397153
1424	0	GCN	1425	0.474281
1425	0	GCN	1426	0.777695
1426	0	GCN	1427	0.694318
1427	0	GCN	1428	0.62946
1428	0	GCN	1429	0.568757
1429	0	GCN	1430	0.526231
1430	0	GCN	1431	0.486721
1431	0	GCN	1432	0.450968
1432	0	GCN	1433	0.373336
1433	0	GCN	1434	0.888954
1434	0	GCN	1435	0.863335
1435	0	GCN	1436	0.822535
1436	0	GCN	1437	0.772105
1437	0	GCN	1438	0.723046
1438	0	GCN	1439	0.668451
1439	0	GCN	1440	0.594256
1440	0	GCN	1441	0.530046
1441	0	GCN	1442	0.511788
1442	0	GCN	1443	0.483565
1443	0	GCN	1444	0.444735
1444	0	GCN	1445	0.352634
1445	0	GCN	1446	0.667148
1446	0	GCN	1447	0.632408
1447	0	GCN	1448	0.58511
1448	0	GCN	1449	0.492015
1449	0	GCN	1450	0.42165
1450	0	GCN	1451	0.230399
1451	0	GCN	1452	0.831989
1452	0	GCN	1453	0.683616
1453	0	GCN	1454	0.881646
1454	0	GCN	1455	0.698522
1455	0	GCN	1456	0.566867
1456	0	GCN	1457	0.411777
1457	0	GCN	1458	0.324918
1458	0	GCN	1459	0.281531
1459	0	GCN	1460	0.32509
1460	0	GCN	1461	0.645012
1461	0	GCN	1462	0.521779
1462	0	GCN	1463	0.303049
1463	0	GCN	1464	0.661576
1464	0	GCN	1465	0.553046
1465	0	GCN	1466	0.459498
1466	0	GCN	1467	0.39388
1467	0	GCN	1468	0.35241
1468	0	GCN	1469	0.352416
1469	0	GCN	1470	0.366135
1470	0	GCN	1471	0.399831
1471	0	GCN	1472	0.351351
1472	0	GCN	1473	0.840739
1473	0	GCN	1474	0.781561
1474	0	GCN	1475	0.685133
1475	0	GCN	1476	0.606926
1476	0	GCN	1477	0.522988
1477	0	GCN	1478	0.470769
1478	0	GCN	1479	0.440742
1479	0	GCN	1480	0.428738
1480	0	GCN	1481	0.412464
1481	0	GCN	1482	0.415932
1482	0	GCN	1483	0.369487
1483	0	GCN	1484	0.369787
1484	0	GCN	1485	0.366097
1485	0	GCN	1486	0.610946
1486	0	GCN	1487	0.600804
1487	0	GCN	1488	0.562072
1488	0	GCN	1489	0.92329
1489	0	GCN	1490	0.898997
1490	0	GCN	1491	0.888273
1491	0	GCN	1492	0.880011
1492	0	GCN	1493	0.827661
1493	0	GCN	1494	0.787757
1494	0	GCN	1495	0.745249
1495	0	GCN	1496	0.725646
1496	0	GCN	1497	0.852784
1497	0	GCN	1498	0.804636
1498	0	GCN	1499	0.750434
1499	0	GCN	1500	0.545048
1500	0	GCN	1501	0.744666
1501	0	GCN	1502	0.695695
1502	0	GCN	1503	0.603271
1503	0	GCN	1504	0.532448
1504	0	GCN	1505	0.44647
1505	0	GCN	1506	0.387872
1506	0	GCN	1507	0.334264
1507	0	GCN	1508	0.300282
1508	0	GCN	1509	0.233717
1509	0	GCN	1510	0.185305
1510	0	GCN	1511	0.693154
1511	0	GCN	1512	0.617505
1512	0	GCN	1513	0.559501
1513	0	GCN	1514	0.484278
1514	0	GCN	1515	0.43205
1515	0	GCN	1516	0.383859
1516	0	GCN	1517	0.817671
1517	0	GCN	1518	0.763462
1518	0	GCN	1519	0.690899
1519	0	GCN	1520	0.60139
1520	0	GCN	1521	0.539964
1521	0	GCN	1522	0.494766
1522	0	GCN	1523	0.475523
1523	0	GCN	1524	0.464218
1524	0	GCN	1525	0.445899
1525	0	GCN	1526	0.372102
1526	0	GCN	1527	0.340103
1527	0	GCN	1528	0.781024
1528	0	GCN	1529	0.698033
1529	0	GCN	1530	0.483884
1530	0	GCN	1531	0.438848
1531	0	GCN	1532	0.396137
1532	0	GCN	1533	0.410783
1533	0	GCN	1534	0.380386
1534	0	GCN	1535	0.40904
1535	0	GCN	1536	0.403586
1536	0	GCN	1537	0.414627
1537	0	GCN	1538	0.374208
1538	0	GCN	1539	0.377691
1539	0	GCN	1540	0.805212
1540	0	GCN	1541	0.681154
1541	0	GCN	1542	0.569065
1542	0	GCN	1543	0.485503
1543	0	GCN	1544	0.43181
1544	0	GCN	1545	0.847215
1545	0	GCN	1546	0.798754
1546	0	GCN	1547	0.721487
1547	0	GCN	1548	0.64438
1548	0	GCN	1549	0.587635
1549	0	GCN	1550	0.539149
1550	0	GCN	1551	0.50234
1551	0	GCN	1552	0.850259
1552	0	GCN	1553	0.699651
1553	0	GCN	1554	0.540261
1554	0	GCN	1555	0.427918
1555	0	GCN	1556	0.346482
1556	0	GCN	1557	0.309694
1557	0	GCN	1558	0.29246
1558	0	GCN	1559	0.285326
1559	0	GCN	1560	0.260518
1560	0	GCN	1561	0.24004
1561	0	GCN	1562	0.529028
1562	0	GCN	1563	0.659393
1563	0	GCN	1564	0.885132
1564	0	GCN	1565	0.870658
1565	0	GCN	1566	0.82444
1566	0	GCN	1567	0.745078
1567	0	GCN	1568	0.745495
1568	0	GCN	1569	0.69056
1569	0	GCN	1570	0.573814
1570	0	GCN	1571	0.760414
1571	0	GCN	1572	0.65442
1572	0	GCN	1573	0.606046
1573	0	GCN	1574	0.599028
1574	0	GCN	1575	0.556344
1575	0	GCN	1576	0.751824
1576	0	GCN	1577	0.717625
1577	0	GCN	1578	0.551197
1578	0	GCN	1579	0.551982
1579	0	GCN	1580	0.488206
1580	0	GCN	1581	0.754512
1581	0	GCN	1582	0.737658
1582	0	GCN	1583	0.720316
1583	0	GCN	1584	0.708722
1584	0	GCN	1585	0.710547
1585	0	GCN	1586	0.726257
1586	0	GCN	1587	0.65521
1587	0	GCN	1588	0.598872
1588	0	GCN	1589	0.746745
1589	0	GCN	1590	0.680458
1590	0	GCN	1591	0.824641
1591	0	GCN	1592	0.32269
1592	0	GCN	1593	0.154585
1593	0	GCN	1594	0.565088
1594	0	GCN	1595	0.535452
1595	0	GCN	1596	0.673746
1596	0	GCN	1597	0.56141
1597	0	GCN	1598	0.485297
1598	0	GCN	1599	0.927109
1599	0	GCN	1600	0.905583
1600	0	GCN	1601	0.847512
1601	0	GCN	1602	0.875257
1602	0	GCN	1603	0.752062
1603	0	GCN	1604	0.278734
1604	0	GCN	1605	0.792365
1605	0	GCN	1606	0.900463
1606	0	GCN	1607	0.860977
1607	0	GCN	1608	0.868245
1608	0	GCN	1609	0.805684
1609	0	GCN	1610	0.753968
1610	0	GCN	1611	0.66683
1611	0	GCN	1612	0.584434
1612	0	GCN	1613	0.490728
1613	0	GCN	1614	0.682118
1614	0	GCN	1615	0.831611
1615	0	GCN	1616	0.728448
1616	0	GCN	1617	0.566554
1617	0	GCN	1618	0.431574
1618	0	GCN	1619	0.416805
1619	0	GCN	1620	0.805427
1620	0	GCN	1621	0.769259
1621	0	GCN	1622	0.710927
1622	0	GCN	1623	0.654859
1623	0	GCN	1624	0.61951
1624	0	GCN	1625	0.606392
1625	0	GCN	1626	0.611324
1626	0	GCN	1627	0.617248
1627	0	GCN	1628	0.628943
1628	0	GCN	1629	0.626784
1629	0	GCN	1630	0.571188
1630	0	GCN	1631	0.485807
1631	0	GCN	1632	0.381952
1632	0	GCN	1633	0.298304
1633	0	GCN	1634	0.552083
1634	0	GCN	1635	0.90762
1635	0	GCN	1636	0.790582
1636	0	GCN	1637	0.663169
1637	0	GCN	1638	0.806398
1638	0	GCN	1639	0.645663
1639	0	GCN	1640	0.614843
1640	0	GCN	1641	0.553933
1641	0	GCN	1642	0.51817
1642	0	GCN	1643	0.525156
1643	0	GCN	1644	0.544683
1644	0	GCN	1645	0.780226
1645	0	GCN	1646	0.700512
1646	0	GCN	1647	0.721764
1647	0	GCN	1648	0.666036
1648	0	GCN	1649	0.600045
1649	0	GCN	1650	0.617132
1650	0	GCN	1651	0.444468
1651	0	GCN	1652	0.845499
1652	0	GCN	1653	0.829724
1653	0	GCN	1654	0.772136
1654	0	GCN	1655	0.69082
1655	0	GCN	1656	0.612724
1656	0	GCN	1657	0.551847
1657	0	GCN	1658	0.504664
1658	0	GCN	1659	0.460008
1659	0	GCN	1660	0.430959
1660	0	GCN	1661	0.44198
1661	0	GCN	1662	0.579358
1662	0	GCN	1663	0.761597
1663	0	GCN	1664	0.724549
1664	0	GCN	1665	0.70442
1665	0	GCN	1666	0.652695
1666	0	GCN	1667	0.612003
1667	0	GCN	1668	0.519082
1668	0	GCN	1669	0.633702
1669	0	GCN	1670	0.819084
1670	0	GCN	1671	0.696687
1671	0	GCN	1672	0.521617
1672	0	GCN	1673	0.387385
1673	0	GCN	1674	0.308955
1674	0	GCN	1675	0.26995
1675	0	GCN	1676	0.222041
1676	0	GCN	1677	0.188654
1677	0	GCN	1678	0.11752
1678	0	GCN	1679	0.0427899
1679	0	GCN	1680	0.261871
1680	0	GCN	1681	0.692138
1681	0	GCN	1682	0.856149
1682	0	GCN	1683	0.463138
1683	0	GCN	1684	0.299935
1684	0	GCN	1685	0.373361
1685	0	GCN	1686	0.440914
1686	0	GCN	1687	0.480321
1687	0	GCN	1688	0.481663
1688	0	GCN	1689	0.477789
1689	0	GCN	1690	0.880621
1690	0	GCN	1691	0.859089
1691	0	GCN	1692	0.832503
1692	0	GCN	1693	0.809653
1693	0	GCN	1694	0.777913
1694	0	GCN	1695	0.702661
1695	0	GCN	1696	0.75406
1696	0	GCN	1697	0.773841
1697	0	GCN	1698	0.647974
1698	0	GCN	1699	0.501728
1699	0	GCN	1700	0.392552
1700	0	GCN	1701	0.290395
1701	0	GCN	1702	0.857981
1702	0	GCN	1703	0.787012
1703	0	GCN	1704	0.701771
1704	0	GCN	1705	0.591373
1705	0	GCN	1706	0.800858
1706	0	GCN	1707	0.574576
1707	0	GCN	1708	0.442489
1708	0	GCN	1709	0.867307
1709	0	GCN	1710	0.748606
1710	0	GCN	1711	0.541339
1711	0	GCN	1712	0.426526
1712	0	GCN	1713	0.399924
1713	0	GCN	1714	0.402488
1714	0	GCN	1715	0.42878
1715	0	GCN	1716	0.45232
1716	0	GCN	1717	0.484766
1717	0	GCN	1718	0.475175
1718	0	GCN	1719	0.464897
1719	0	GCN	1720	0.31402
1720	0	GCN	1721	0.419314
1721	0	GCN	1722	0.888896
1722	0	GCN	1723	0.7696
1723	0	GCN	1724	0.742583
1724	0	GCN	1725	0.677365
1725	0	GCN	1726	0.686401
1726	0	GCN	1727	0.607107
1727	0	GCN	1728	0.540347
1728	0	GCN	1729	0.463132
1729	0	GCN	1730	0.405327
1730	0	GCN	1731	0.50897
1731	0	GCN	1732	0.752209
1732	0	GCN	1733	0.716518
1733	0	GCN	1734	0.696774
1734	0	GCN	1735	0.646871
1735	0	GCN	1736	0.546351
1736	0	GCN	1737	0.492417
1737	0	GCN	1738	0.370295
1738	0	GCN	1739	0.495418
1739	0	GCN	1740	0.757948
1740	0	GCN	1741	0.713552
1741	0	GCN	1742	0.583342
1742	0	GCN	1743	0.49393
1743	0	GCN	1744	0.426825
1744	0	GCN	1745	0.441576
1745	0	GCN	1746	0.450439
1746	0	GCN	1747	0.441317
1747	0	GCN	1748	0.402366
1748	0	GCN	1749	0.58014
1749	0	GCN	1750	0.914583
1750	0	GCN	1751	0.803318
1751	0	GCN	1752	0.710087
1752	0	GCN	1753	0.688528
1753	0	GCN	1754	0.682264
1754	0	GCN	1755	0.735684
1755	0	GCN	1756	0.781727
1756	0	GCN	1757	0.804839
1757	0	GCN	1758	0.807142
1758	0	GCN	1759	0.788722
1759	0	GCN	1760	0.728497
1760	0	GCN	1761	0.564732
1761	0	GCN	1762	0.842647
1762	0	GCN	1763	0.797153
1763	0	GCN	1764	0.721132
1764	0	GCN	1765	0.58269
1765	0	GCN	1766	0.633511
1766	0	GCN	1767	0.881259
1767	0	GCN	1768	0.841519
1768	0	GCN	1769	0.778142
1769	0	GCN	1770	0.729071
1770	0	GCN	1771	0.700344
1771	0	GCN	1772	0.686273
1772	0	GCN	1773	0.478364
1773	0	GCN	1774	0.696342
1774	0	GCN	1775	0.784034
1775	0	GCN	1776	0.782998
1776	0	GCN	1777	0.677204
1777	0	GCN	1778	0.603944
1778	0	GCN	1779	0.515439
1779	0	GCN	1780	0.446971
1780	0	GCN	1781	0.391607
1781	0	GCN	1782	0.355588
1782	0	GCN	1783	0.329085
1783	0	GCN	1784	0.299862
1784	0	GCN	1785	0.264751
1785	0	GCN	1786	0.211222
1786	0	GCN	1787	0.888349
1787	0	GCN	1788	0.612562
1788	0	GCN	1789	0.415846
1789	0	GCN	1790	0.270916
1790	0	GCN	1791	0.319773
1791	0	GCN	1792	0.367532
1792	0	GCN	1793	0.424174
1793	0	GCN	1794	0.434958
1794	0	GCN	1795	0.390114
1795	0	GCN	1796	0.39097
1796	0	GCN	1797	0.787843
1797	0	GCN	1798	0.703516
1798	0	GCN	1799	0.617714
1799	0	GCN	1800	0.543695
1800	0	GCN	1801	0.482421
1801	0	GCN	1802	0.408703
1802	0	GCN	1803	0.47826
1803	0	GCN	1804	0.948689
1804	0	GCN	1805	0.878038
1805	0	GCN	1806	0.785306
1806	0	GCN	1807	0.750966
1807	0	GCN	1808	0.755092
1808	0	GCN	1809	0.751283
1809	0	GCN	1810	0.74622
1810	0	GCN	1811	0.704287
1811	0	GCN	1812	0.769019
1812	0	GCN	1813	0.883203
1813	0	GCN	1814	0.814942
1814	0	GCN	1815	0.732141
1815	0	GCN	1816	0.673356
1816	0	GCN	1817	0.644161
1817	0	GCN	1818	0.649069
1818	0	GCN	1819	0.614652
1819	0	GCN	1820	0.597707
1820	0	GCN	1821	0.509738
1821	0	GCN	1822	0.907237
1822	0	GCN	1823	0.749748
1823	0	GCN	1824	0.522164
1824	0	GCN	1825	0.359654
1825	0	GCN	1826	0.256762
1826	0	GCN	1827	0.705822
1827	0	GCN	1828	0.985567
1828	0	GCN	1829	0.972062
1829	0	GCN	1830	0.958127
1830	0	GCN	1831	0.929656
1831	0	GCN	1832	0.899953
1832	0	GCN	1833	0.863628
1833	0	GCN	1834	0.846857
1834	0	GCN	1835	0.866498
1835	0	GCN	1836	0.89418
1836	0	GCN	1837	0.921078
1837	0	GCN	1838	0.68789
1838	0	GCN	1839	0.538759
1839	0	GCN	1840	0.627228
1840	0	GCN	1841	0.793298
1841	0	GCN	1842	0.637551
1842	0	GCN	1843	0.2356
1843	0	GCN	1844	0.964227
1844	0	GCN	1845	0.902458
1845	0	GCN	1846	0.756773
1846	0	GCN	1847	0.610168
1847	0	GCN	1848	0.504466
1848	0	GCN	1849	0.437756
1849	0	GCN	1850	0.40058
1850	0	GCN	1851	0.930296
1851	0	GCN	1852	0.802295
1852	0	GCN	1853	0.760263
1853	0	GCN	1854	0.612978
1854	0	GCN	1855	0.525421
1855	0	GCN	1856	0.427594
1856	0	GCN	1857	0.308966
1857	0	GCN	1858	0.250175
1858	0	GCN	1859	0.178673
1859	0	GCN	1860	0.617202
1860	0	GCN	1861	0.743571
1861	0	GCN	1862	0.542271
1862	0	GCN	1863	0.433565
1863	0	GCN	1864	0.429273
1864	0	GCN	1865	0.193765
1865	0	GCN	1866	0.786789
1866	0	GCN	1867	0.676037
1867	0	GCN	1868	0.548394
1868	0	GCN	1869	0.738149
1869	0	GCN	1870	0.74112
1870	0	GCN	1871	0.676232
1871	0	GCN	1872	0.65467
1872	0	GCN	1873	0.869437
1873	0	GCN	1874	0.689988
1874	0	GCN	1875	0.55339
1875	0	GCN	1876	0.455282
1876	0	GCN	1877	0.412247
1877	0	GCN	1878	0.876442
1878	0	GCN	1879	0.838994
1879	0	GCN	1880	0.811633
1880	0	GCN	1881	0.790679
1881	0	GCN	1882	0.771123
1882	0	GCN	1883	0.743868
1883	0	GCN	1884	0.734229
1884	0	GCN	1885	0.719946
1885	0	GCN	1886	0.697928
1886	0	GCN	1887	0.665954
1887	0	GCN	1888	0.937861
1888	0	GCN	1889	0.908384
1889	0	GCN	1890	0.882634
1890	0	GCN	1891	0.840024
1891	0	GCN	1892	0.812639
1892	0	GCN	1893	0.788844
1893	0	GCN	1894	0.824496
1894	0	GCN	1895	0.847808
1895	0	GCN	1896	0.846913
1896	0	GCN	1897	0.474808
1897	0	GCN	1898	0.734864
1898	0	GCN	1899	0.631794
1899	0	GCN	1900	0.507068
1900	0	GCN	1901	0.419251
1901	0	GCN	1902	0.364289
1902	0	GCN	1903	0.309345
1903	0	GCN	1904	0.296138
1904	0	GCN	1905	0.270387
1905	0	GCN	1906	0.23275
1906	0	GCN	1907	0.1659
1907	0	GCN	1908	0.102272
1908	0	GCN	1909	0.323314
1909	0	GCN	1910	0.887808
1910	0	GCN	1911	0.69588
1911	0	GCN	1912	0.656659
1912	0	GCN	1913	0.854756
1913	0	GCN	1914	0.684965
1914	0	GCN	1915	0.533065
1915	0	GCN	1916	0.862734
1916	0	GCN	1917	0.955079
1917	0	GCN	1918	0.92319
1918	0	GCN	1919	0.887815
1919	0	GCN	1920	0.837857
1920	0	GCN	1921	0.787855
1921	0	GCN	1922	0.753639
1922	0	GCN	1923	0.705255
1923	0	GCN	1924	0.58425
1924	0	GCN	1925	0.775464
1925	0	GCN	1926	0.734792
1926	0	GCN	1927	0.718541
1927	0	GCN	1928	0.675113
1928	0	GCN	1929	0.943844
1929	0	GCN	1930	0.961084
1930	0	GCN	1931	0.909094
1931	0	GCN	1932	0.870468
1932	0	GCN	1933	0.876224
1933	0	GCN	1934	0.878566
1934	0	GCN	1935	0.86138
1935	0	GCN	1936	0.842379
1936	0	GCN	1937	0.945259
1937	0	GCN	1938	0.896801
1938	0	GCN	1939	0.856522
1939	0	GCN	1940	0.873695
1940	0	GCN	1941	0.820706
1941	0	GCN	1942	0.78576
1942	0	GCN	1943	0.708281
1943	0	GCN	1944	0.682717
1944	0	GCN	1945	0.708745
1945	0	GCN	1946	0.597208
1946	0	GCN	1947	0.600511
1947	0	GCN	1948	0.502851
1948	0	GCN	1949	0.413406
1949	0	GCN	1950	0.360934
1950	0	GCN	1951	0.291699
1951	0	GCN	1952	0.270679
1952	0	GCN	1953	0.244709
1953	0	GCN	1954	0.530808
1954	0	GCN	1955	0.669202
1955	0	GCN	1956	0.444249
1956	0	GCN	1957	0.36935
1957	0	GCN	1958	0.298204
1958	0	GCN	1959	0.200607
1959	0	GCN	1960	0.109523
1960	0	GCN	1961	0.0722765
1961	0	GCN	1962	0.0616972
1962	0	GCN	1963	0.00162522
1963	0	GCN	1964	0.0843621
1964	0	GCN	1965	0.847358
1965	0	GCN	1966	0.74796
1966	0	GCN	1967	0.641138
1967	0	GCN	1968	0.564612
1968	0	GCN	1969	0.588965
1969	0	GCN	1970	0.802986
1970	0	GCN	1971	0.725753
1971	0	GCN	1972	0.692252
1972	0	GCN	1973	0.589564
1973	0	GCN	1974	0.744013
1974	0	GCN	1975	0.68985
1975	0	GCN	1976	0.616186
1976	0	GCN	1977	0.566912
1977	0	GCN	1978	0.526626
1978	0	GCN	1979	0.456669
1979	0	GCN	1980	0.411967
1980	0	GCN	1981	0.397838
1981	0	GCN	1982	0.3621
1982	0	GCN	1983	0.335332
1983	0	GCN	1984	0.321688
1984	0	GCN	1985	0.311539
1985	0	GCN	1986	0.297774
1986	0	GCN	1987	0.214721
1987	0	GCN	1988	0.8968
1988	0	GCN	1989	0.873629
1989	0	GCN	1990	0.83078
1990	0	GCN	1991	0.774637
1991	0	GCN	1992	0.716299
1992	0	GCN	1993	0.668736
1993	0	GCN	1994	0.637177
1994	0	GCN	1995	0.504239
1995	0	GCN	1996	0.310894
1996	0	GCN	1997	0.239532
1997	0	GCN	1998	0.248963
1998	0	GCN	1999	0.239319
[truncated: 257,633+ more rows]

## Sheet: Figure 3
	Tanimoto Similarity	Precursor Type	Dataset	Software	Score	Binned Tanimoto Similarity
0	0.951807	[M+H]+	Test split	Fiora	0.903236	(0.9, 1.0]
1	0.951807	[M+H]+	Test split	Fiora	0.878908	(0.9, 1.0]
2	0.951807	[M+H]+	Test split	Fiora	0.879749	(0.9, 1.0]
3	0.951807	[M+H]+	Test split	Fiora	0.892044	(0.9, 1.0]
4	0.951807	[M+H]+	Test split	Fiora	0.859664	(0.9, 1.0]
5	0.951807	[M+H]+	Test split	Fiora	0.867893	(0.9, 1.0]
6	0.951807	[M+H]+	Test split	Fiora	0.884945	(0.9, 1.0]
7	0.951807	[M+H]+	Test split	Fiora	0.831481	(0.9, 1.0]
8	0.951807	[M+H]+	Test split	Fiora	0.857087	(0.9, 1.0]
9	0.951807	[M+H]+	Test split	Fiora	0.835987	(0.9, 1.0]
10	0.951807	[M+H]+	Test split	Fiora	0.842661	(0.9, 1.0]
11	0.951807	[M+H]+	Test split	Fiora	0.795187	(0.9, 1.0]
12	0.951807	[M+H]+	Test split	Fiora	0.832047	(0.9, 1.0]
13	1	[M+H]+	Test split	Fiora	0.717173	(0.9, 1.0]
14	1	[M+H]+	Test split	Fiora	0.816351	(0.9, 1.0]
15	1	[M+H]+	Test split	Fiora	0.897127	(0.9, 1.0]
16	1	[M+H]+	Test split	Fiora	0.854667	(0.9, 1.0]
17	1	[M+H]+	Test split	Fiora	0.882454	(0.9, 1.0]
18	1	[M+H]+	Test split	Fiora	0.857398	(0.9, 1.0]
19	1	[M+H]+	Test split	Fiora	0.852128	(0.9, 1.0]
20	1	[M+H]+	Test split	Fiora	0.803492	(0.9, 1.0]
21	1	[M+H]+	Test split	Fiora	0.746978	(0.9, 1.0]
22	1	[M+H]+	Test split	Fiora	0.801516	(0.9, 1.0]
23	1	[M+H]+	Test split	Fiora	0.831883	(0.9, 1.0]
24	1	[M+H]+	Test split	Fiora	0.802335	(0.9, 1.0]
25	1	[M+H]+	Test split	Fiora	0.781197	(0.9, 1.0]
26	1	[M+H]+	Test split	Fiora	0.775899	(0.9, 1.0]
27	1	[M+H]+	Test split	Fiora	0.76796	(0.9, 1.0]
28	1	[M+H]+	Test split	Fiora	0.77271	(0.9, 1.0]
29	1	[M+H]+	Test split	Fiora	0.745743	(0.9, 1.0]
30	1	[M+H]+	Test split	Fiora	0.743845	(0.9, 1.0]
31	1	[M+H]+	Test split	Fiora	0.725289	(0.9, 1.0]
32	1	[M+H]+	Test split	Fiora	0.72319	(0.9, 1.0]
33	1	[M+H]+	Test split	Fiora	0.680831	(0.9, 1.0]
34	1	[M+H]+	Test split	Fiora	0.63752	(0.9, 1.0]
35	1	[M+H]+	Test split	Fiora	0.651815	(0.9, 1.0]
36	1	[M+H]+	Test split	Fiora	0.631059	(0.9, 1.0]
37	1	[M+H]+	Test split	Fiora	0.606753	(0.9, 1.0]
38	1	[M+H]+	Test split	Fiora	0.547486	(0.9, 1.0]
39	1	[M+H]+	Test split	Fiora	0.859167	(0.9, 1.0]
40	1	[M+H]+	Test split	Fiora	0.867993	(0.9, 1.0]
41	1	[M+H]+	Test split	Fiora	0.848369	(0.9, 1.0]
42	1	[M+H]+	Test split	Fiora	0.853305	(0.9, 1.0]
43	1	[M+H]+	Test split	Fiora	0.879801	(0.9, 1.0]
44	1	[M+H]+	Test split	Fiora	0.890516	(0.9, 1.0]
45	1	[M+H]+	Test split	Fiora	0.891172	(0.9, 1.0]
46	1	[M+H]+	Test split	Fiora	0.912938	(0.9, 1.0]
47	1	[M+H]+	Test split	Fiora	0.893326	(0.9, 1.0]
48	1	[M+H]+	Test split	Fiora	0.904689	(0.9, 1.0]
49	1	[M+H]+	Test split	Fiora	0.884768	(0.9, 1.0]
50	1	[M+H]+	Test split	Fiora	0.881341	(0.9, 1.0]
51	1	[M+H]+	Test split	Fiora	0.872705	(0.9, 1.0]
52	0.647059	[M+H]+	Test split	Fiora	0.679067	(0.6, 0.7]
53	0.325	[M+H]+	Test split	Fiora	0.774289	(0.3, 0.4]
54	0.325	[M+H]+	Test split	Fiora	0.785057	(0.3, 0.4]
55	0.325	[M+H]+	Test split	Fiora	0.790516	(0.3, 0.4]
56	0.325	[M+H]+	Test split	Fiora	0.793094	(0.3, 0.4]
57	0.325	[M+H]+	Test split	Fiora	0.753395	(0.3, 0.4]
58	0.514286	[M+H]+	Test split	Fiora	0.874499	(0.5, 0.6]
59	0.514286	[M+H]+	Test split	Fiora	0.899831	(0.5, 0.6]
60	0.514286	[M+H]+	Test split	Fiora	0.888715	(0.5, 0.6]
61	0.514286	[M+H]+	Test split	Fiora	0.849123	(0.5, 0.6]
62	0.514286	[M+H]+	Test split	Fiora	0.745456	(0.5, 0.6]
63	0.625	[M+H]+	Test split	Fiora	0.750121	(0.6, 0.7]
64	0.625	[M+H]+	Test split	Fiora	0.725101	(0.6, 0.7]
65	0.625	[M+H]+	Test split	Fiora	0.652076	(0.6, 0.7]
66	0.545455	[M+H]+	Test split	Fiora	0.910164	(0.5, 0.6]
67	0.555556	[M+H]+	Test split	Fiora	0.885341	(0.5, 0.6]
68	0.555556	[M+H]+	Test split	Fiora	0.858613	(0.5, 0.6]
69	0.555556	[M+H]+	Test split	Fiora	0.83632	(0.5, 0.6]
70	0.555556	[M+H]+	Test split	Fiora	0.830959	(0.5, 0.6]
71	0.555556	[M+H]+	Test split	Fiora	0.789657	(0.5, 0.6]
72	0.555556	[M+H]+	Test split	Fiora	0.735825	(0.5, 0.6]
73	0.555556	[M+H]+	Test split	Fiora	0.693058	(0.5, 0.6]
74	0.555556	[M+H]+	Test split	Fiora	0.62798	(0.5, 0.6]
75	0.555556	[M+H]+	Test split	Fiora	0.538093	(0.5, 0.6]
76	0.555556	[M+H]+	Test split	Fiora	0.464631	(0.5, 0.6]
77	0.555556	[M+H]+	Test split	Fiora	0.424882	(0.5, 0.6]
78	0.555556	[M+H]+	Test split	Fiora	0.337706	(0.5, 0.6]
79	0.555556	[M+H]+	Test split	Fiora	0.30536	(0.5, 0.6]
80	1	[M+H]+	Test split	Fiora	0.849999	(0.9, 1.0]
81	1	[M+H]+	Test split	Fiora	0.85874	(0.9, 1.0]
82	1	[M+H]+	Test split	Fiora	0.871345	(0.9, 1.0]
83	1	[M+H]+	Test split	Fiora	0.870291	(0.9, 1.0]
84	1	[M+H]+	Test split	Fiora	0.851748	(0.9, 1.0]
85	1	[M+H]+	Test split	Fiora	0.849551	(0.9, 1.0]
86	1	[M+H]+	Test split	Fiora	0.840297	(0.9, 1.0]
87	1	[M+H]+	Test split	Fiora	0.835483	(0.9, 1.0]
88	1	[M+H]+	Test split	Fiora	0.819983	(0.9, 1.0]
89	1	[M+H]+	Test split	Fiora	0.802002	(0.9, 1.0]
90	1	[M+H]+	Test split	Fiora	0.802193	(0.9, 1.0]
91	1	[M+H]+	Test split	Fiora	0.781994	(0.9, 1.0]
92	1	[M+H]+	Test split	Fiora	0.75161	(0.9, 1.0]
93	0.663043	[M+H]+	Test split	Fiora	0.906352	(0.6, 0.7]
94	0.663043	[M+H]+	Test split	Fiora	0.900864	(0.6, 0.7]
95	0.663043	[M+H]+	Test split	Fiora	0.891373	(0.6, 0.7]
96	0.663043	[M+H]+	Test split	Fiora	0.889151	(0.6, 0.7]
97	0.663043	[M+H]+	Test split	Fiora	0.86015	(0.6, 0.7]
98	0.663043	[M+H]+	Test split	Fiora	0.829458	(0.6, 0.7]
99	0.663043	[M+H]+	Test split	Fiora	0.836001	(0.6, 0.7]
100	0.663043	[M+H]+	Test split	Fiora	0.837871	(0.6, 0.7]
101	0.663043	[M+H]+	Test split	Fiora	0.822247	(0.6, 0.7]
102	0.663043	[M+H]+	Test split	Fiora	0.796537	(0.6, 0.7]
103	0.663043	[M+H]+	Test split	Fiora	0.774209	(0.6, 0.7]
104	0.663043	[M+H]+	Test split	Fiora	0.706214	(0.6, 0.7]
105	0.619048	[M+H]+	Test split	Fiora	0.935552	(0.6, 0.7]
106	0.619048	[M+H]+	Test split	Fiora	0.935643	(0.6, 0.7]
107	0.619048	[M+H]+	Test split	Fiora	0.930126	(0.6, 0.7]
108	0.619048	[M+H]+	Test split	Fiora	0.924635	(0.6, 0.7]
109	0.619048	[M+H]+	Test split	Fiora	0.928465	(0.6, 0.7]
110	0.619048	[M+H]+	Test split	Fiora	0.878179	(0.6, 0.7]
111	0.619048	[M+H]+	Test split	Fiora	0.884898	(0.6, 0.7]
112	0.619048	[M+H]+	Test split	Fiora	0.889937	(0.6, 0.7]
113	0.619048	[M+H]+	Test split	Fiora	0.891865	(0.6, 0.7]
114	0.619048	[M+H]+	Test split	Fiora	0.885762	(0.6, 0.7]
115	0.619048	[M+H]+	Test split	Fiora	0.87896	(0.6, 0.7]
116	0.619048	[M+H]+	Test split	Fiora	0.840197	(0.6, 0.7]
117	0.52	[M+H]+	Test split	Fiora	0.878492	(0.5, 0.6]
118	0.52	[M+H]+	Test split	Fiora	0.869301	(0.5, 0.6]
119	0.52	[M+H]+	Test split	Fiora	0.848123	(0.5, 0.6]
120	0.52	[M+H]+	Test split	Fiora	0.799134	(0.5, 0.6]
121	0.52	[M+H]+	Test split	Fiora	0.716104	(0.5, 0.6]
122	0.326923	[M+H]+	Test split	Fiora	0.662918	(0.3, 0.4]
123	0.326923	[M+H]+	Test split	Fiora	0.669738	(0.3, 0.4]
124	0.326923	[M+H]+	Test split	Fiora	0.662203	(0.3, 0.4]
125	0.326923	[M+H]+	Test split	Fiora	0.711192	(0.3, 0.4]
126	0.326923	[M+H]+	Test split	Fiora	0.762632	(0.3, 0.4]
127	0.576923	[M+H]+	Test split	Fiora	0.777129	(0.5, 0.6]
128	0.576923	[M+H]+	Test split	Fiora	0.765861	(0.5, 0.6]
129	0.576923	[M+H]+	Test split	Fiora	0.627246	(0.5, 0.6]
130	0.485714	[M+H]+	Test split	Fiora	0.899398	(0.4, 0.5]
131	0.60396	[M+H]+	Test split	Fiora	0.853903	(0.6, 0.7]
132	0.60396	[M+H]+	Test split	Fiora	0.9123	(0.6, 0.7]
133	0.60396	[M+H]+	Test split	Fiora	0.920738	(0.6, 0.7]
134	0.60396	[M+H]+	Test split	Fiora	0.912016	(0.6, 0.7]
135	0.60396	[M+H]+	Test split	Fiora	0.873568	(0.6, 0.7]
136	0.60396	[M+H]+	Test split	Fiora	0.861856	(0.6, 0.7]
137	0.60396	[M+H]+	Test split	Fiora	0.819983	(0.6, 0.7]
138	0.60396	[M+H]+	Test split	Fiora	0.814934	(0.6, 0.7]
139	0.60396	[M+H]+	Test split	Fiora	0.820684	(0.6, 0.7]
140	0.60396	[M+H]+	Test split	Fiora	0.790624	(0.6, 0.7]
141	0.60396	[M+H]+	Test split	Fiora	0.734253	(0.6, 0.7]
142	0.465517	[M+H]+	Test split	Fiora	0.815199	(0.4, 0.5]
143	0.465517	[M+H]+	Test split	Fiora	0.808336	(0.4, 0.5]
144	0.465517	[M+H]+	Test split	Fiora	0.780298	(0.4, 0.5]
145	0.465517	[M+H]+	Test split	Fiora	0.733567	(0.4, 0.5]
146	0.465517	[M+H]+	Test split	Fiora	0.627502	(0.4, 0.5]
147	0.465517	[M+H]+	Test split	Fiora	0.577525	(0.4, 0.5]
148	0.465517	[M+H]+	Test split	Fiora	0.504243	(0.4, 0.5]
149	0.465517	[M+H]+	Test split	Fiora	0.444188	(0.4, 0.5]
150	0.465517	[M+H]+	Test split	Fiora	0.41286	(0.4, 0.5]
151	0.465517	[M+H]+	Test split	Fiora	0.36643	(0.4, 0.5]
152	0.465517	[M+H]+	Test split	Fiora	0.351247	(0.4, 0.5]
153	0.465517	[M+H]+	Test split	Fiora	0.318072	(0.4, 0.5]
154	0.465517	[M+H]+	Test split	Fiora	0.297114	(0.4, 0.5]
155	0.571429	[M+H]+	Test split	Fiora	0.825324	(0.5, 0.6]
156	0.571429	[M+H]+	Test split	Fiora	0.747249	(0.5, 0.6]
157	0.571429	[M+H]+	Test split	Fiora	0.667474	(0.5, 0.6]
158	0.514286	[M+H]+	Test split	Fiora	0.826615	(0.5, 0.6]
159	0.514286	[M+H]+	Test split	Fiora	0.781677	(0.5, 0.6]
160	0.514286	[M+H]+	Test split	Fiora	0.697682	(0.5, 0.6]
161	0.74	[M+H]+	Test split	Fiora	0.842394	(0.7, 0.8]
162	0.74	[M+H]+	Test split	Fiora	0.842541	(0.7, 0.8]
163	0.74	[M+H]+	Test split	Fiora	0.821272	(0.7, 0.8]
164	0.74	[M+H]+	Test split	Fiora	0.802095	(0.7, 0.8]
165	0.74	[M+H]+	Test split	Fiora	0.773037	(0.7, 0.8]
166	0.74	[M+H]+	Test split	Fiora	0.722965	(0.7, 0.8]
167	0.74	[M+H]+	Test split	Fiora	0.708873	(0.7, 0.8]
168	0.74	[M+H]+	Test split	Fiora	0.707721	(0.7, 0.8]
169	0.74	[M+H]+	Test split	Fiora	0.692179	(0.7, 0.8]
170	0.74	[M+H]+	Test split	Fiora	0.68647	(0.7, 0.8]
171	0.74	[M+H]+	Test split	Fiora	0.678392	(0.7, 0.8]
172	0.74	[M+H]+	Test split	Fiora	0.672841	(0.7, 0.8]
173	0.74	[M+H]+	Test split	Fiora	0.650382	(0.7, 0.8]
174	0.74	[M+H]+	Test split	Fiora	0.652509	(0.7, 0.8]
175	0.74	[M+H]+	Test split	Fiora	0.643491	(0.7, 0.8]
176	0.74	[M+H]+	Test split	Fiora	0.644027	(0.7, 0.8]
177	0.74	[M+H]+	Test split	Fiora	0.831726	(0.7, 0.8]
178	0.74	[M+H]+	Test split	Fiora	0.840341	(0.7, 0.8]
179	0.74	[M+H]+	Test split	Fiora	0.819972	(0.7, 0.8]
180	0.74	[M+H]+	Test split	Fiora	0.783721	(0.7, 0.8]
181	0.74	[M+H]+	Test split	Fiora	0.760314	(0.7, 0.8]
182	0.74	[M+H]+	Test split	Fiora	0.728024	(0.7, 0.8]
183	0.74	[M+H]+	Test split	Fiora	0.691686	(0.7, 0.8]
184	0.74	[M+H]+	Test split	Fiora	0.68533	(0.7, 0.8]
185	0.74	[M+H]+	Test split	Fiora	0.6722	(0.7, 0.8]
186	0.74	[M+H]+	Test split	Fiora	0.66393	(0.7, 0.8]
187	0.74	[M+H]+	Test split	Fiora	0.638946	(0.7, 0.8]
188	0.74	[M+H]+	Test split	Fiora	0.636079	(0.7, 0.8]
189	0.74	[M+H]+	Test split	Fiora	0.614481	(0.7, 0.8]
190	0.74	[M+H]+	Test split	Fiora	0.616668	(0.7, 0.8]
191	0.74	[M+H]+	Test split	Fiora	0.623466	(0.7, 0.8]
192	0.74	[M+H]+	Test split	Fiora	0.610255	(0.7, 0.8]
193	0.5625	[M+H]+	Test split	Fiora	0.892511	(0.5, 0.6]
194	0.5625	[M+H]+	Test split	Fiora	0.903125	(0.5, 0.6]
195	0.5625	[M+H]+	Test split	Fiora	0.892536	(0.5, 0.6]
196	0.5625	[M+H]+	Test split	Fiora	0.861455	(0.5, 0.6]
197	0.5625	[M+H]+	Test split	Fiora	0.766018	(0.5, 0.6]
198	0.5625	[M+H]+	Test split	Fiora	0.711491	(0.5, 0.6]
199	0.5625	[M+H]+	Test split	Fiora	0.614264	(0.5, 0.6]
200	1	[M+H]+	Test split	Fiora	0.610568	(0.9, 1.0]
201	1	[M+H]+	Test split	Fiora	0.615525	(0.9, 1.0]
202	1	[M+H]+	Test split	Fiora	0.528492	(0.9, 1.0]
203	1	[M+H]+	Test split	Fiora	0.535992	(0.9, 1.0]
204	1	[M+H]+	Test split	Fiora	0.511333	(0.9, 1.0]
205	1	[M+H]+	Test split	Fiora	0.51165	(0.9, 1.0]
206	0.758065	[M+H]+	Test split	Fiora	0.877257	(0.7, 0.8]
207	0.758065	[M+H]+	Test split	Fiora	0.898318	(0.7, 0.8]
208	0.758065	[M+H]+	Test split	Fiora	0.897894	(0.7, 0.8]
209	0.758065	[M+H]+	Test split	Fiora	0.920593	(0.7, 0.8]
210	0.758065	[M+H]+	Test split	Fiora	0.936063	(0.7, 0.8]
211	0.758065	[M+H]+	Test split	Fiora	0.880486	(0.7, 0.8]
212	0.758065	[M+H]+	Test split	Fiora	0.842442	(0.7, 0.8]
213	0.758065	[M+H]+	Test split	Fiora	0.784105	(0.7, 0.8]
214	0.758065	[M+H]+	Test split	Fiora	0.701922	(0.7, 0.8]
215	0.336957	[M+H]+	Test split	Fiora	0.672784	(0.3, 0.4]
216	0.336957	[M+H]+	Test split	Fiora	0.674146	(0.3, 0.4]
217	0.73913	[M+H]+	Test split	Fiora	0.841901	(0.7, 0.8]
218	0.73913	[M+H]+	Test split	Fiora	0.791196	(0.7, 0.8]
219	0.73913	[M+H]+	Test split	Fiora	0.84034	(0.7, 0.8]
220	0.73913	[M+H]+	Test split	Fiora	0.684466	(0.7, 0.8]
221	0.545455	[M+H]+	Test split	Fiora	0.881583	(0.5, 0.6]
222	0.545455	[M+H]+	Test split	Fiora	0.919825	(0.5, 0.6]
223	0.545455	[M+H]+	Test split	Fiora	0.907775	(0.5, 0.6]
224	0.545455	[M+H]+	Test split	Fiora	0.860105	(0.5, 0.6]
225	0.545455	[M+H]+	Test split	Fiora	0.745636	(0.5, 0.6]
226	0.545455	[M+H]+	Test split	Fiora	0.556357	(0.5, 0.6]
227	1	[M+H]+	Test split	Fiora	0.929871	(0.9, 1.0]
228	1	[M+H]+	Test split	Fiora	0.931581	(0.9, 1.0]
229	1	[M+H]+	Test split	Fiora	0.931248	(0.9, 1.0]
230	1	[M+H]+	Test split	Fiora	0.917998	(0.9, 1.0]
231	1	[M+H]+	Test split	Fiora	0.917271	(0.9, 1.0]
232	1	[M+H]+	Test split	Fiora	0.904399	(0.9, 1.0]
233	1	[M+H]+	Test split	Fiora	0.910965	(0.9, 1.0]
234	1	[M+H]+	Test split	Fiora	0.917154	(0.9, 1.0]
235	1	[M+H]+	Test split	Fiora	0.931827	(0.9, 1.0]
236	1	[M+H]+	Test split	Fiora	0.933334	(0.9, 1.0]
237	1	[M+H]+	Test split	Fiora	0.933494	(0.9, 1.0]
238	1	[M+H]+	Test split	Fiora	0.930249	(0.9, 1.0]
239	1	[M+H]+	Test split	Fiora	0.928995	(0.9, 1.0]
240	1	[M+H]+	Test split	Fiora	0.924279	(0.9, 1.0]
241	1	[M+H]+	Test split	Fiora	0.930539	(0.9, 1.0]
242	1	[M+H]+	Test split	Fiora	0.913656	(0.9, 1.0]
243	0.222222	[M+H]+	Test split	Fiora	0.779121	(0.2, 0.3]
244	0.222222	[M+H]+	Test split	Fiora	0.495971	(0.2, 0.3]
245	0.647059	[M+H]+	Test split	Fiora	0.926181	(0.6, 0.7]
246	0.647059	[M+H]+	Test split	Fiora	0.931033	(0.6, 0.7]
247	0.647059	[M+H]+	Test split	Fiora	0.91547	(0.6, 0.7]
248	0.647059	[M+H]+	Test split	Fiora	0.918056	(0.6, 0.7]
249	0.647059	[M+H]+	Test split	Fiora	0.892089	(0.6, 0.7]
250	0.647059	[M+H]+	Test split	Fiora	0.871389	(0.6, 0.7]
251	0.647059	[M+H]+	Test split	Fiora	0.862449	(0.6, 0.7]
252	0.647059	[M+H]+	Test split	Fiora	0.79536	(0.6, 0.7]
253	0.647059	[M+H]+	Test split	Fiora	0.781937	(0.6, 0.7]
254	0.647059	[M+H]+	Test split	Fiora	0.762435	(0.6, 0.7]
255	0.647059	[M+H]+	Test split	Fiora	0.721275	(0.6, 0.7]
256	0.647059	[M+H]+	Test split	Fiora	0.602362	(0.6, 0.7]
257	0.647059	[M+H]+	Test split	Fiora	0.523895	(0.6, 0.7]
258	0.551724	[M+H]+	Test split	Fiora	0.894952	(0.5, 0.6]
259	0.551724	[M+H]+	Test split	Fiora	0.880136	(0.5, 0.6]
260	0.551724	[M+H]+	Test split	Fiora	0.857134	(0.5, 0.6]
261	0.551724	[M+H]+	Test split	Fiora	0.847038	(0.5, 0.6]
262	0.551724	[M+H]+	Test split	Fiora	0.827742	(0.5, 0.6]
263	0.551724	[M+H]+	Test split	Fiora	0.814509	(0.5, 0.6]
264	0.551724	[M+H]+	Test split	Fiora	0.792975	(0.5, 0.6]
265	0.551724	[M+H]+	Test split	Fiora	0.685284	(0.5, 0.6]
266	0.551724	[M+H]+	Test split	Fiora	0.638909	(0.5, 0.6]
267	0.648649	[M+H]+	Test split	Fiora	0.807017	(0.6, 0.7]
268	0.648649	[M+H]+	Test split	Fiora	0.876775	(0.6, 0.7]
269	0.648649	[M+H]+	Test split	Fiora	0.861659	(0.6, 0.7]
270	0.648649	[M+H]+	Test split	Fiora	0.834037	(0.6, 0.7]
271	0.648649	[M+H]+	Test split	Fiora	0.760916	(0.6, 0.7]
272	0.648649	[M+H]+	Test split	Fiora	0.626875	(0.6, 0.7]
273	0.648649	[M+H]+	Test split	Fiora	0.60773	(0.6, 0.7]
274	0.565217	[M+H]+	Test split	Fiora	0.821564	(0.5, 0.6]
275	0.565217	[M+H]+	Test split	Fiora	0.786409	(0.5, 0.6]
276	0.565217	[M+H]+	Test split	Fiora	0.753026	(0.5, 0.6]
277	0.565217	[M+H]+	Test split	Fiora	0.697336	(0.5, 0.6]
278	0.296875	[M+H]+	Test split	Fiora	0.979017	(0.2, 0.3]
279	0.296875	[M+H]+	Test split	Fiora	0.975504	(0.2, 0.3]
280	0.296875	[M+H]+	Test split	Fiora	0.96792	(0.2, 0.3]
281	0.296875	[M+H]+	Test split	Fiora	0.954158	(0.2, 0.3]
282	0.296875	[M+H]+	Test split	Fiora	0.937891	(0.2, 0.3]
283	0.296875	[M+H]+	Test split	Fiora	0.901684	(0.2, 0.3]
284	0.296875	[M+H]+	Test split	Fiora	0.853336	(0.2, 0.3]
285	0.296875	[M+H]+	Test split	Fiora	0.788483	(0.2, 0.3]
286	0.296875	[M+H]+	Test split	Fiora	0.727962	(0.2, 0.3]
287	0.296875	[M+H]+	Test split	Fiora	0.678982	(0.2, 0.3]
288	0.296875	[M+H]+	Test split	Fiora	0.598737	(0.2, 0.3]
289	0.296875	[M+H]+	Test split	Fiora	0.581039	(0.2, 0.3]
290	0.296875	[M+H]+	Test split	Fiora	0.546612	(0.2, 0.3]
291	0.296875	[M+H]+	Test split	Fiora	0.480462	(0.2, 0.3]
292	0.428571	[M+H]+	Test split	Fiora	0.378845	(0.4, 0.5]
293	0.428571	[M+H]+	Test split	Fiora	0.352314	(0.4, 0.5]
294	0.428571	[M+H]+	Test split	Fiora	0.317305	(0.4, 0.5]
295	0.705882	[M+H]+	Test split	Fiora	0.810026	(0.7, 0.8]
296	0.705882	[M+H]+	Test split	Fiora	0.816681	(0.7, 0.8]
297	0.705882	[M+H]+	Test split	Fiora	0.767146	(0.7, 0.8]
298	0.705882	[M+H]+	Test split	Fiora	0.68351	(0.7, 0.8]
299	1	[M+H]+	Test split	Fiora	0.515187	(0.9, 1.0]
300	0.583333	[M+H]+	Test split	Fiora	0.836313	(0.5, 0.6]
301	0.583333	[M+H]+	Test split	Fiora	0.802159	(0.5, 0.6]
302	0.583333	[M+H]+	Test split	Fiora	0.751038	(0.5, 0.6]
303	0.583333	[M+H]+	Test split	Fiora	0.684328	(0.5, 0.6]
304	0.583333	[M+H]+	Test split	Fiora	0.615183	(0.5, 0.6]
305	0.571429	[M+H]+	Test split	Fiora	0.825665	(0.5, 0.6]
306	0.772727	[M+H]+	Test split	Fiora	0.870959	(0.7, 0.8]
307	0.772727	[M+H]+	Test split	Fiora	0.851971	(0.7, 0.8]
308	0.772727	[M+H]+	Test split	Fiora	0.849061	(0.7, 0.8]
309	0.772727	[M+H]+	Test split	Fiora	0.859492	(0.7, 0.8]
310	0.772727	[M+H]+	Test split	Fiora	0.858451	(0.7, 0.8]
311	0.772727	[M+H]+	Test split	Fiora	0.853873	(0.7, 0.8]
312	0.772727	[M+H]+	Test split	Fiora	0.836513	(0.7, 0.8]
313	0.772727	[M+H]+	Test split	Fiora	0.81867	(0.7, 0.8]
314	0.772727	[M+H]+	Test split	Fiora	0.809401	(0.7, 0.8]
315	0.772727	[M+H]+	Test split	Fiora	0.772775	(0.7, 0.8]
316	0.772727	[M+H]+	Test split	Fiora	0.762289	(0.7, 0.8]
317	0.772727	[M+H]+	Test split	Fiora	0.747979	(0.7, 0.8]
318	0.772727	[M+H]+	Test split	Fiora	0.723906	(0.7, 0.8]
319	0.772727	[M+H]+	Test split	Fiora	0.669907	(0.7, 0.8]
320	0.772727	[M+H]+	Test split	Fiora	0.589608	(0.7, 0.8]
321	0.612903	[M+H]+	Test split	Fiora	0.891637	(0.6, 0.7]
322	0.612903	[M+H]+	Test split	Fiora	0.872304	(0.6, 0.7]
323	0.612903	[M+H]+	Test split	Fiora	0.808244	(0.6, 0.7]
324	0.612903	[M+H]+	Test split	Fiora	0.725869	(0.6, 0.7]
325	0.612903	[M+H]+	Test split	Fiora	0.631031	(0.6, 0.7]
326	0.545455	[M+H]+	Test split	Fiora	0.72049	(0.5, 0.6]
327	0.545455	[M+H]+	Test split	Fiora	0.657246	(0.5, 0.6]
328	0.545455	[M+H]+	Test split	Fiora	0.564393	(0.5, 0.6]
329	0.545455	[M+H]+	Test split	Fiora	0.466163	(0.5, 0.6]
330	0.44186	[M+H]+	Test split	Fiora	0.858709	(0.4, 0.5]
331	0.44186	[M+H]+	Test split	Fiora	0.835988	(0.4, 0.5]
332	0.44186	[M+H]+	Test split	Fiora	0.799676	(0.4, 0.5]
333	0.44186	[M+H]+	Test split	Fiora	0.740323	(0.4, 0.5]
334	0.44186	[M+H]+	Test split	Fiora	0.625262	(0.4, 0.5]
335	0.44186	[M+H]+	Test split	Fiora	0.595277	(0.4, 0.5]
336	0.338028	[M+H]+	Test split	Fiora	0.738304	(0.3, 0.4]
337	0.7	[M+H]+	Test split	Fiora	0.523286	(0.6, 0.7]
338	0.7	[M+H]+	Test split	Fiora	0.648592	(0.6, 0.7]
339	0.7	[M+H]+	Test split	Fiora	0.686052	(0.6, 0.7]
340	0.7	[M+H]+	Test split	Fiora	0.71563	(0.6, 0.7]
341	0.7	[M+H]+	Test split	Fiora	0.706994	(0.6, 0.7]
342	0.442308	[M+H]+	Test split	Fiora	0.884839	(0.4, 0.5]
343	0.442308	[M+H]+	Test split	Fiora	0.886702	(0.4, 0.5]
344	0.442308	[M+H]+	Test split	Fiora	0.876263	(0.4, 0.5]
345	0.442308	[M+H]+	Test split	Fiora	0.844477	(0.4, 0.5]
346	0.442308	[M+H]+	Test split	Fiora	0.725544	(0.4, 0.5]
347	0.442308	[M+H]+	Test split	Fiora	0.669956	(0.4, 0.5]
348	0.442308	[M+H]+	Test split	Fiora	0.56915	(0.4, 0.5]
349	0.5	[M+H]+	Test split	Fiora	0.869875	(0.4, 0.5]
350	0.5	[M+H]+	Test split	Fiora	0.870429	(0.4, 0.5]
351	0.5	[M+H]+	Test split	Fiora	0.761393	(0.4, 0.5]
352	0.5	[M+H]+	Test split	Fiora	0.721608	(0.4, 0.5]
353	0.5	[M+H]+	Test split	Fiora	0.627186	(0.4, 0.5]
354	0.631579	[M+H]+	Test split	Fiora	0.855607	(0.6, 0.7]
355	0.631579	[M+H]+	Test split	Fiora	0.883526	(0.6, 0.7]
356	0.631579	[M+H]+	Test split	Fiora	0.89408	(0.6, 0.7]
357	0.631579	[M+H]+	Test split	Fiora	0.845314	(0.6, 0.7]
358	0.631579	[M+H]+	Test split	Fiora	0.823536	(0.6, 0.7]
359	0.631579	[M+H]+	Test split	Fiora	0.746277	(0.6, 0.7]
360	0.776119	[M+H]+	Test split	Fiora	0.403349	(0.7, 0.8]
361	0.776119	[M+H]+	Test split	Fiora	0.381428	(0.7, 0.8]
362	0.776119	[M+H]+	Test split	Fiora	0.328531	(0.7, 0.8]
363	0.6	[M+H]+	Test split	Fiora	0.626456	(0.5, 0.6]
364	0.6	[M+H]+	Test split	Fiora	0.541916	(0.5, 0.6]
365	0.6	[M+H]+	Test split	Fiora	0.502449	(0.5, 0.6]
366	0.6	[M+H]+	Test split	Fiora	0.324455	(0.5, 0.6]
367	0.391304	[M+H]+	Test split	Fiora	0.611242	(0.3, 0.4]
368	0.391304	[M+H]+	Test split	Fiora	0.646462	(0.3, 0.4]
369	0.391304	[M+H]+	Test split	Fiora	0.621219	(0.3, 0.4]
370	0.391304	[M+H]+	Test split	Fiora	0.562558	(0.3, 0.4]
371	0.391304	[M+H]+	Test split	Fiora	0.472206	(0.3, 0.4]
372	0.391304	[M+H]+	Test split	Fiora	0.447995	(0.3, 0.4]
373	0.391304	[M+H]+	Test split	Fiora	0.44587	(0.3, 0.4]
374	0.391304	[M+H]+	Test split	Fiora	0.445965	(0.3, 0.4]
375	0.391304	[M+H]+	Test split	Fiora	0.435211	(0.3, 0.4]
376	0.391304	[M+H]+	Test split	Fiora	0.418019	(0.3, 0.4]
377	0.214286	[M+H]+	Test split	Fiora	0.690808	(0.2, 0.3]
378	0.214286	[M+H]+	Test split	Fiora	0.632357	(0.2, 0.3]
379	0.214286	[M+H]+	Test split	Fiora	0.559325	(0.2, 0.3]
380	0.606061	[M+H]+	Test split	Fiora	0.843506	(0.6, 0.7]
381	0.606061	[M+H]+	Test split	Fiora	0.83306	(0.6, 0.7]
382	0.606061	[M+H]+	Test split	Fiora	0.813054	(0.6, 0.7]
383	0.606061	[M+H]+	Test split	Fiora	0.772394	(0.6, 0.7]
384	0.606061	[M+H]+	Test split	Fiora	0.723628	(0.6, 0.7]
385	0.606061	[M+H]+	Test split	Fiora	0.618456	(0.6, 0.7]
386	0.606061	[M+H]+	Test split	Fiora	0.572345	(0.6, 0.7]
387	0.592593	[M+H]+	Test split	Fiora	0.704167	(0.5, 0.6]
388	0.592593	[M+H]+	Test split	Fiora	0.683917	(0.5, 0.6]
389	0.592593	[M+H]+	Test split	Fiora	0.677503	(0.5, 0.6]
390	0.592593	[M+H]+	Test split	Fiora	0.619769	(0.5, 0.6]
391	0.592593	[M+H]+	Test split	Fiora	0.507053	(0.5, 0.6]
392	0.583333	[M+H]+	Test split	Fiora	0.873027	(0.5, 0.6]
393	0.583333	[M+H]+	Test split	Fiora	0.549296	(0.5, 0.6]
394	0.583333	[M+H]+	Test split	Fiora	0.445215	(0.5, 0.6]
395	0.583333	[M+H]+	Test split	Fiora	0.107918	(0.5, 0.6]
396	0.666667	[M+H]+	Test split	Fiora	0.774249	(0.6, 0.7]
397	0.666667	[M+H]+	Test split	Fiora	0.766575	(0.6, 0.7]
398	0.666667	[M+H]+	Test split	Fiora	0.742492	(0.6, 0.7]
399	0.590909	[M+H]+	Test split	Fiora	0.756798	(0.5, 0.6]
400	0.590909	[M+H]+	Test split	Fiora	0.725944	(0.5, 0.6]
401	0.590909	[M+H]+	Test split	Fiora	0.700905	(0.5, 0.6]
402	0.590909	[M+H]+	Test split	Fiora	0.629189	(0.5, 0.6]
403	0.590909	[M+H]+	Test split	Fiora	0.512949	(0.5, 0.6]
404	0.590909	[M+H]+	Test split	Fiora	0.382137	(0.5, 0.6]
405	0.584906	[M+H]+	Test split	Fiora	0.789461	(0.5, 0.6]
406	0.584906	[M+H]+	Test split	Fiora	0.846304	(0.5, 0.6]
407	0.584906	[M+H]+	Test split	Fiora	0.811468	(0.5, 0.6]
408	0.584906	[M+H]+	Test split	Fiora	0.692866	(0.5, 0.6]
409	0.434783	[M+H]+	Test split	Fiora	0.795298	(0.4, 0.5]
410	0.68	[M+H]+	Test split	Fiora	0.655008	(0.6, 0.7]
411	0.521127	[M+H]+	Test split	Fiora	0.926596	(0.5, 0.6]
412	0.521127	[M+H]+	Test split	Fiora	0.912105	(0.5, 0.6]
413	0.521127	[M+H]+	Test split	Fiora	0.890826	(0.5, 0.6]
414	0.521127	[M+H]+	Test split	Fiora	0.878759	(0.5, 0.6]
415	0.521127	[M+H]+	Test split	Fiora	0.879049	(0.5, 0.6]
416	0.521127	[M+H]+	Test split	Fiora	0.848919	(0.5, 0.6]
417	0.521127	[M+H]+	Test split	Fiora	0.761598	(0.5, 0.6]
418	0.521127	[M+H]+	Test split	Fiora	0.789498	(0.5, 0.6]
419	0.521127	[M+H]+	Test split	Fiora	0.768728	(0.5, 0.6]
420	0.521127	[M+H]+	Test split	Fiora	0.675169	(0.5, 0.6]
421	0.693878	[M+H]+	Test split	Fiora	0.722531	(0.6, 0.7]
422	0.693878	[M+H]+	Test split	Fiora	0.639746	(0.6, 0.7]
423	0.716981	[M+H]+	Test split	Fiora	0.863499	(0.7, 0.8]
424	0.716981	[M+H]+	Test split	Fiora	0.837805	(0.7, 0.8]
425	0.716981	[M+H]+	Test split	Fiora	0.818239	(0.7, 0.8]
426	0.716981	[M+H]+	Test split	Fiora	0.791857	(0.7, 0.8]
427	0.716981	[M+H]+	Test split	Fiora	0.740565	(0.7, 0.8]
428	0.717949	[M+H]+	Test split	Fiora	0.920929	(0.7, 0.8]
429	0.717949	[M+H]+	Test split	Fiora	0.93509	(0.7, 0.8]
430	0.717949	[M+H]+	Test split	Fiora	0.935224	(0.7, 0.8]
431	0.717949	[M+H]+	Test split	Fiora	0.923379	(0.7, 0.8]
432	0.717949	[M+H]+	Test split	Fiora	0.90965	(0.7, 0.8]
433	0.717949	[M+H]+	Test split	Fiora	0.868416	(0.7, 0.8]
434	0.717949	[M+H]+	Test split	Fiora	0.856039	(0.7, 0.8]
435	0.717949	[M+H]+	Test split	Fiora	0.847128	(0.7, 0.8]
436	0.717949	[M+H]+	Test split	Fiora	0.826604	(0.7, 0.8]
437	0.745455	[M+H]+	Test split	Fiora	0.800308	(0.7, 0.8]
438	0.745455	[M+H]+	Test split	Fiora	0.799813	(0.7, 0.8]
439	0.745455	[M+H]+	Test split	Fiora	0.760953	(0.7, 0.8]
440	0.745455	[M+H]+	Test split	Fiora	0.711671	(0.7, 0.8]
441	0.745455	[M+H]+	Test split	Fiora	0.648907	(0.7, 0.8]
442	0.72093	[M+H]+	Test split	Fiora	0.839562	(0.7, 0.8]
443	0.72093	[M+H]+	Test split	Fiora	0.811584	(0.7, 0.8]
444	0.72093	[M+H]+	Test split	Fiora	0.769549	(0.7, 0.8]
445	0.72093	[M+H]+	Test split	Fiora	0.699718	(0.7, 0.8]
446	0.674419	[M+H]+	Test split	Fiora	0.793006	(0.6, 0.7]
447	0.674419	[M+H]+	Test split	Fiora	0.777466	(0.6, 0.7]
448	0.674419	[M+H]+	Test split	Fiora	0.727818	(0.6, 0.7]
449	0.674419	[M+H]+	Test split	Fiora	0.631622	(0.6, 0.7]
450	0.744186	[M+H]+	Test split	Fiora	0.833121	(0.7, 0.8]
451	0.744186	[M+H]+	Test split	Fiora	0.829445	(0.7, 0.8]
452	0.744186	[M+H]+	Test split	Fiora	0.780113	(0.7, 0.8]
453	0.744186	[M+H]+	Test split	Fiora	0.806714	(0.7, 0.8]
454	0.744186	[M+H]+	Test split	Fiora	0.817989	(0.7, 0.8]
455	0.780488	[M+H]+	Test split	Fiora	0.759305	(0.7, 0.8]
456	0.780488	[M+H]+	Test split	Fiora	0.773836	(0.7, 0.8]
457	0.780488	[M+H]+	Test split	Fiora	0.774314	(0.7, 0.8]
458	0.780488	[M+H]+	Test split	Fiora	0.730883	(0.7, 0.8]
459	0.780488	[M+H]+	Test split	Fiora	0.673866	(0.7, 0.8]
460	0.606061	[M+H]+	Test split	Fiora	0.767694	(0.6, 0.7]
461	0.606061	[M+H]+	Test split	Fiora	0.735468	(0.6, 0.7]
462	0.784314	[M+H]+	Test split	Fiora	0.810468	(0.7, 0.8]
463	0.784314	[M+H]+	Test split	Fiora	0.82627	(0.7, 0.8]
464	0.784314	[M+H]+	Test split	Fiora	0.763078	(0.7, 0.8]
465	0.784314	[M+H]+	Test split	Fiora	0.644208	(0.7, 0.8]
466	0.827586	[M+H]+	Test split	Fiora	0.871439	(0.8, 0.9]
467	0.77193	[M+H]+	Test split	Fiora	0.801736	(0.7, 0.8]
468	0.775862	[M+H]+	Test split	Fiora	0.761615	(0.7, 0.8]
469	0.793103	[M+H]+	Test split	Fiora	0.838019	(0.7, 0.8]
470	0.821429	[M+H]+	Test split	Fiora	0.791431	(0.8, 0.9]
471	0.821429	[M+H]+	Test split	Fiora	0.811118	(0.8, 0.9]
472	0.811594	[M+H]+	Test split	Fiora	0.803733	(0.8, 0.9]
473	0.811594	[M+H]+	Test split	Fiora	0.783944	(0.8, 0.9]
474	0.826667	[M+H]+	Test split	Fiora	0.864778	(0.8, 0.9]
475	0.779661	[M+H]+	Test split	Fiora	0.782316	(0.7, 0.8]
476	0.779661	[M+H]+	Test split	Fiora	0.764795	(0.7, 0.8]
477	0.781818	[M+H]+	Test split	Fiora	0.704709	(0.7, 0.8]
478	0.781818	[M+H]+	Test split	Fiora	0.70899	(0.7, 0.8]
479	0.781818	[M+H]+	Test split	Fiora	0.700064	(0.7, 0.8]
480	0.846154	[M+H]+	Test split	Fiora	0.856102	(0.8, 0.9]
481	0.846154	[M+H]+	Test split	Fiora	0.845414	(0.8, 0.9]
482	0.884615	[M+H]+	Test split	Fiora	0.8121	(0.8, 0.9]
483	0.884615	[M+H]+	Test split	Fiora	0.795009	(0.8, 0.9]
484	0.835821	[M+H]+	Test split	Fiora	0.816233	(0.8, 0.9]
485	0.866667	[M+H]+	Test split	Fiora	0.775342	(0.8, 0.9]
486	0.79661	[M+H]+	Test split	Fiora	0.813992	(0.7, 0.8]
487	0.828571	[M+H]+	Test split	Fiora	0.765663	(0.8, 0.9]
488	0.935484	[M+H]+	Test split	Fiora	0.709977	(0.9, 1.0]
489	0.935484	[M+H]+	Test split	Fiora	0.694511	(0.9, 1.0]
490	0.818182	[M+H]+	Test split	Fiora	0.842939	(0.8, 0.9]
491	0.818182	[M+H]+	Test split	Fiora	0.831901	(0.8, 0.9]
492	0.830769	[M+H]+	Test split	Fiora	0.852022	(0.8, 0.9]
493	0.830769	[M+H]+	Test split	Fiora	0.803928	(0.8, 0.9]
494	0.830769	[M+H]+	Test split	Fiora	0.666795	(0.8, 0.9]
495	0.797468	[M+H]+	Test split	Fiora	0.869272	(0.7, 0.8]
496	0.797468	[M+H]+	Test split	Fiora	0.862132	(0.7, 0.8]
497	0.797468	[M+H]+	Test split	Fiora	0.817806	(0.7, 0.8]
498	0.857143	[M+H]+	Test split	Fiora	0.844517	(0.8, 0.9]
499	0.857143	[M+H]+	Test split	Fiora	0.850931	(0.8, 0.9]
500	0.809524	[M+H]+	Test split	Fiora	0.806525	(0.8, 0.9]
501	0.809524	[M+H]+	Test split	Fiora	0.805972	(0.8, 0.9]
502	0.818182	[M+H]+	Test split	Fiora	0.819941	(0.8, 0.9]
503	0.774648	[M+H]+	Test split	Fiora	0.788813	(0.7, 0.8]
504	0.774648	[M+H]+	Test split	Fiora	0.805875	(0.7, 0.8]
505	0.774648	[M+H]+	Test split	Fiora	0.789391	(0.7, 0.8]
506	0.774648	[M+H]+	Test split	Fiora	0.772469	(0.7, 0.8]
507	0.866667	[M+H]+	Test split	Fiora	0.742717	(0.8, 0.9]
508	0.75	[M+H]+	Test split	Fiora	0.792224	(0.7, 0.8]
509	0.75	[M+H]+	Test split	Fiora	0.817685	(0.7, 0.8]
510	0.75	[M+H]+	Test split	Fiora	0.85591	(0.7, 0.8]
511	0.835052	[M+H]+	Test split	Fiora	0.81834	(0.8, 0.9]
512	0.835052	[M+H]+	Test split	Fiora	0.83756	(0.8, 0.9]
513	0.730159	[M+H]+	Test split	Fiora	0.859118	(0.7, 0.8]
514	0.730159	[M+H]+	Test split	Fiora	0.843428	(0.7, 0.8]
515	0.730159	[M+H]+	Test split	Fiora	0.730772	(0.7, 0.8]
516	0.821429	[M+H]+	Test split	Fiora	0.877074	(0.8, 0.9]
517	0.821429	[M+H]+	Test split	Fiora	0.829122	(0.8, 0.9]
518	0.821429	[M+H]+	Test split	Fiora	0.746093	(0.8, 0.9]
519	0.821429	[M+H]+	Test split	Fiora	0.757098	(0.8, 0.9]
520	0.767857	[M+H]+	Test split	Fiora	0.914644	(0.7, 0.8]
521	0.767857	[M+H]+	Test split	Fiora	0.907052	(0.7, 0.8]
522	0.767857	[M+H]+	Test split	Fiora	0.885557	(0.7, 0.8]
523	0.767857	[M+H]+	Test split	Fiora	0.834565	(0.7, 0.8]
524	0.767857	[M+H]+	Test split	Fiora	0.808625	(0.7, 0.8]
525	0.936508	[M+H]+	Test split	Fiora	0.752512	(0.9, 1.0]
526	0.936508	[M+H]+	Test split	Fiora	0.722827	(0.9, 1.0]
527	0.809524	[M+H]+	Test split	Fiora	0.852898	(0.8, 0.9]
528	0.809524	[M+H]+	Test split	Fiora	0.857018	(0.8, 0.9]
529	0.809524	[M+H]+	Test split	Fiora	0.831007	(0.8, 0.9]
530	0.809524	[M+H]+	Test split	Fiora	0.646552	(0.8, 0.9]
531	0.771429	[M+H]+	Test split	Fiora	0.79574	(0.7, 0.8]
532	0.771429	[M+H]+	Test split	Fiora	0.793597	(0.7, 0.8]
533	0.785714	[M+H]+	Test split	Fiora	0.799023	(0.7, 0.8]
534	0.785714	[M+H]+	Test split	Fiora	0.850181	(0.7, 0.8]
535	0.785714	[M+H]+	Test split	Fiora	0.78913	(0.7, 0.8]
536	0.9	[M+H]+	Test split	Fiora	0.873186	(0.8, 0.9]
537	0.9	[M+H]+	Test split	Fiora	0.850893	(0.8, 0.9]
538	0.846154	[M+H]+	Test split	Fiora	0.838191	(0.8, 0.9]
539	0.859649	[M+H]+	Test split	Fiora	0.74418	(0.8, 0.9]
540	0.859649	[M+H]+	Test split	Fiora	0.774352	(0.8, 0.9]
541	0.830769	[M+H]+	Test split	Fiora	0.819205	(0.8, 0.9]
542	0.8	[M+H]+	Test split	Fiora	0.854901	(0.7, 0.8]
543	0.8	[M+H]+	Test split	Fiora	0.83734	(0.7, 0.8]
544	0.8	[M+H]+	Test split	Fiora	0.781435	(0.7, 0.8]
545	0.867647	[M+H]+	Test split	Fiora	0.733787	(0.8, 0.9]
546	0.867647	[M+H]+	Test split	Fiora	0.743228	(0.8, 0.9]
547	0.867647	[M+H]+	Test split	Fiora	0.685835	(0.8, 0.9]
548	0.792208	[M+H]+	Test split	Fiora	0.902685	(0.7, 0.8]
549	0.792208	[M+H]+	Test split	Fiora	0.87311	(0.7, 0.8]
550	0.792208	[M+H]+	Test split	Fiora	0.809761	(0.7, 0.8]
551	0.792208	[M+H]+	Test split	Fiora	0.69345	(0.7, 0.8]
552	0.803571	[M+H]+	Test split	Fiora	0.755099	(0.8, 0.9]
553	0.838235	[M+H]+	Test split	Fiora	0.80966	(0.8, 0.9]
554	0.838235	[M+H]+	Test split	Fiora	0.824389	(0.8, 0.9]
555	0.838235	[M+H]+	Test split	Fiora	0.751945	(0.8, 0.9]
556	0.830769	[M+H]+	Test split	Fiora	0.877115	(0.8, 0.9]
557	0.830769	[M+H]+	Test split	Fiora	0.786215	(0.8, 0.9]
558	0.852459	[M+H]+	Test split	Fiora	0.804479	(0.8, 0.9]
559	0.852459	[M+H]+	Test split	Fiora	0.766525	(0.8, 0.9]
560	0.866667	[M+H]+	Test split	Fiora	0.783185	(0.8, 0.9]
561	0.852459	[M+H]+	Test split	Fiora	0.750721	(0.8, 0.9]
562	0.871429	[M+H]+	Test split	Fiora	0.788789	(0.8, 0.9]
563	0.871429	[M+H]+	Test split	Fiora	0.750947	(0.8, 0.9]
564	0.871429	[M+H]+	Test split	Fiora	0.701234	(0.8, 0.9]
565	0.807018	[M+H]+	Test split	Fiora	0.792387	(0.8, 0.9]
566	0.807018	[M+H]+	Test split	Fiora	0.790843	(0.8, 0.9]
567	0.807018	[M+H]+	Test split	Fiora	0.745366	(0.8, 0.9]
568	0.712329	[M+H]+	Test split	Fiora	0.785086	(0.7, 0.8]
569	0.712329	[M+H]+	Test split	Fiora	0.784601	(0.7, 0.8]
570	0.859155	[M+H]+	Test split	Fiora	0.766166	(0.8, 0.9]
571	0.859155	[M+H]+	Test split	Fiora	0.73933	(0.8, 0.9]
572	0.863014	[M+H]+	Test split	Fiora	0.780702	(0.8, 0.9]
573	0.863014	[M+H]+	Test split	Fiora	0.739441	(0.8, 0.9]
574	0.809524	[M+H]+	Test split	Fiora	0.809238	(0.8, 0.9]
575	0.809524	[M+H]+	Test split	Fiora	0.844493	(0.8, 0.9]
576	0.809524	[M+H]+	Test split	Fiora	0.791144	(0.8, 0.9]
577	0.809524	[M+H]+	Test split	Fiora	0.737292	(0.8, 0.9]
578	0.826087	[M+H]+	Test split	Fiora	0.882336	(0.8, 0.9]
579	0.826087	[M+H]+	Test split	Fiora	0.852285	(0.8, 0.9]
580	0.931034	[M+H]+	Test split	Fiora	0.822336	(0.9, 1.0]
581	0.931034	[M+H]+	Test split	Fiora	0.8023	(0.9, 1.0]
582	0.79661	[M+H]+	Test split	Fiora	0.863199	(0.7, 0.8]
583	0.781818	[M+H]+	Test split	Fiora	0.704919	(0.7, 0.8]
584	0.781818	[M+H]+	Test split	Fiora	0.657008	(0.7, 0.8]
585	0.767857	[M+H]+	Test split	Fiora	0.782003	(0.7, 0.8]
586	0.810345	[M+H]+	Test split	Fiora	0.818456	(0.8, 0.9]
587	0.810345	[M+H]+	Test split	Fiora	0.823876	(0.8, 0.9]
588	0.769231	[M+H]+	Test split	Fiora	0.677202	(0.7, 0.8]
589	0.807692	[M+H]+	Test split	Fiora	0.761306	(0.8, 0.9]
590	0.807692	[M+H]+	Test split	Fiora	0.802218	(0.8, 0.9]
591	0.827586	[M+H]+	Test split	Fiora	0.873163	(0.8, 0.9]
592	0.846154	[M+H]+	Test split	Fiora	0.847331	(0.8, 0.9]
593	0.846154	[M+H]+	Test split	Fiora	0.795335	(0.8, 0.9]
594	0.846154	[M+H]+	Test split	Fiora	0.704279	(0.8, 0.9]
595	0.822222	[M+H]+	Test split	Fiora	0.821971	(0.8, 0.9]
596	0.822222	[M+H]+	Test split	Fiora	0.80457	(0.8, 0.9]
597	0.783505	[M+H]+	Test split	Fiora	0.741675	(0.7, 0.8]
598	0.783505	[M+H]+	Test split	Fiora	0.769696	(0.7, 0.8]
599	0.945205	[M+H]+	Test split	Fiora	0.871827	(0.9, 1.0]
600	0.945205	[M+H]+	Test split	Fiora	0.865561	(0.9, 1.0]
601	0.945205	[M+H]+	Test split	Fiora	0.845254	(0.9, 1.0]
602	0.828571	[M+H]+	Test split	Fiora	0.868826	(0.8, 0.9]
603	0.828571	[M+H]+	Test split	Fiora	0.884035	(0.8, 0.9]
604	0.736842	[M+H]+	Test split	Fiora	0.88656	(0.7, 0.8]
605	0.736842	[M+H]+	Test split	Fiora	0.890802	(0.7, 0.8]
606	0.736842	[M+H]+	Test split	Fiora	0.91722	(0.7, 0.8]
607	0.736842	[M+H]+	Test split	Fiora	0.922453	(0.7, 0.8]
608	0.736842	[M+H]+	Test split	Fiora	0.926701	(0.7, 0.8]
609	0.736842	[M+H]+	Test split	Fiora	0.911196	(0.7, 0.8]
610	0.736842	[M+H]+	Test split	Fiora	0.891186	(0.7, 0.8]
611	0.736842	[M+H]+	Test split	Fiora	0.830959	(0.7, 0.8]
612	0.736842	[M+H]+	Test split	Fiora	0.834589	(0.7, 0.8]
613	0.736842	[M+H]+	Test split	Fiora	0.806311	(0.7, 0.8]
614	0.368421	[M+H]+	Test split	Fiora	0.765348	(0.3, 0.4]
615	0.666667	[M+H]+	Test split	Fiora	0.903511	(0.6, 0.7]
616	0.666667	[M+H]+	Test split	Fiora	0.81403	(0.6, 0.7]
617	0.666667	[M+H]+	Test split	Fiora	0.74263	(0.6, 0.7]
618	0.666667	[M+H]+	Test split	Fiora	0.700356	(0.6, 0.7]
619	0.210526	[M+H]+	Test split	Fiora	0.890124	(0.2, 0.3]
620	0.210526	[M+H]+	Test split	Fiora	0.859982	(0.2, 0.3]
621	0.210526	[M+H]+	Test split	Fiora	0.782554	(0.2, 0.3]
622	0.210526	[M+H]+	Test split	Fiora	0.668306	(0.2, 0.3]
623	0.235849	[M+H]+	Test split	Fiora	0.812447	(0.2, 0.3]
624	0.235849	[M+H]+	Test split	Fiora	0.806029	(0.2, 0.3]
625	0.235849	[M+H]+	Test split	Fiora	0.796641	(0.2, 0.3]
626	0.235849	[M+H]+	Test split	Fiora	0.811825	(0.2, 0.3]
627	0.235849	[M+H]+	Test split	Fiora	0.772575	(0.2, 0.3]
628	0.235849	[M+H]+	Test split	Fiora	0.700461	(0.2, 0.3]
629	0.235849	[M+H]+	Test split	Fiora	0.669015	(0.2, 0.3]
630	0.235849	[M+H]+	Test split	Fiora	0.638022	(0.2, 0.3]
631	0.235849	[M+H]+	Test split	Fiora	0.578281	(0.2, 0.3]
632	0.368421	[M+H]+	Test split	Fiora	0.773144	(0.3, 0.4]
633	0.368421	[M+H]+	Test split	Fiora	0.76159	(0.3, 0.4]
634	0.368421	[M+H]+	Test split	Fiora	0.77206	(0.3, 0.4]
635	0.368421	[M+H]+	Test split	Fiora	0.727987	(0.3, 0.4]
636	0.666667	[M+H]+	Test split	Fiora	0.894171	(0.6, 0.7]
637	0.666667	[M+H]+	Test split	Fiora	0.893233	(0.6, 0.7]
638	0.666667	[M+H]+	Test split	Fiora	0.890733	(0.6, 0.7]
639	0.666667	[M+H]+	Test split	Fiora	0.877022	(0.6, 0.7]
640	0.666667	[M+H]+	Test split	Fiora	0.837883	(0.6, 0.7]
641	1	[M+H]+	Test split	Fiora	0.930426	(0.9, 1.0]
642	1	[M+H]+	Test split	Fiora	0.929129	(0.9, 1.0]
643	1	[M+H]+	Test split	Fiora	0.934019	(0.9, 1.0]
644	1	[M+H]+	Test split	Fiora	0.934706	(0.9, 1.0]
645	1	[M+H]+	Test split	Fiora	0.926902	(0.9, 1.0]
646	1	[M+H]+	Test split	Fiora	0.897668	(0.9, 1.0]
647	1	[M+H]+	Test split	Fiora	0.910937	(0.9, 1.0]
648	1	[M+H]+	Test split	Fiora	0.923341	(0.9, 1.0]
649	1	[M+H]+	Test split	Fiora	0.930115	(0.9, 1.0]
650	1	[M+H]+	Test split	Fiora	0.926947	(0.9, 1.0]
651	1	[M+H]+	Test split	Fiora	0.925405	(0.9, 1.0]
652	1	[M+H]+	Test split	Fiora	0.920587	(0.9, 1.0]
653	1	[M+H]+	Test split	Fiora	0.919077	(0.9, 1.0]
654	1	[M+H]+	Test split	Fiora	0.905955	(0.9, 1.0]
655	1	[M+H]+	Test split	Fiora	0.889059	(0.9, 1.0]
656	1	[M+H]+	Test split	Fiora	0.851998	(0.9, 1.0]
657	1	[M+H]+	Test split	Fiora	0.817363	(0.9, 1.0]
658	1	[M+H]+	Test split	Fiora	0.821767	(0.9, 1.0]
659	1	[M+H]+	Test split	Fiora	0.832973	(0.9, 1.0]
660	1	[M+H]+	Test split	Fiora	0.839082	(0.9, 1.0]
661	1	[M+H]+	Test split	Fiora	0.830991	(0.9, 1.0]
662	1	[M+H]+	Test split	Fiora	0.81693	(0.9, 1.0]
663	1	[M+H]+	Test split	Fiora	0.833673	(0.9, 1.0]
664	1	[M+H]+	Test split	Fiora	0.84674	(0.9, 1.0]
665	1	[M+H]+	Test split	Fiora	0.884791	(0.9, 1.0]
666	1	[M+H]+	Test split	Fiora	0.886278	(0.9, 1.0]
667	1	[M+H]+	Test split	Fiora	0.894938	(0.9, 1.0]
668	1	[M+H]+	Test split	Fiora	0.909706	(0.9, 1.0]
669	1	[M+H]+	Test split	Fiora	0.911991	(0.9, 1.0]
670	1	[M+H]+	Test split	Fiora	0.908188	(0.9, 1.0]
671	1	[M+H]+	Test split	Fiora	0.903	(0.9, 1.0]
672	1	[M+H]+	Test split	Fiora	0.898565	(0.9, 1.0]
673	1	[M+H]+	Test split	Fiora	0.855413	(0.9, 1.0]
674	1	[M+H]+	Test split	Fiora	0.815694	(0.9, 1.0]
675	1	[M+H]+	Test split	Fiora	0.824499	(0.9, 1.0]
676	1	[M+H]+	Test split	Fiora	0.825003	(0.9, 1.0]
677	1	[M+H]+	Test split	Fiora	0.80893	(0.9, 1.0]
678	1	[M+H]+	Test split	Fiora	0.779584	(0.9, 1.0]
679	1	[M+H]+	Test split	Fiora	0.789402	(0.9, 1.0]
680	1	[M+H]+	Test split	Fiora	0.808318	(0.9, 1.0]
681	1	[M+H]+	Test split	Fiora	0.839023	(0.9, 1.0]
682	1	[M+H]+	Test split	Fiora	0.851707	(0.9, 1.0]
683	1	[M+H]+	Test split	Fiora	0.87157	(0.9, 1.0]
684	1	[M+H]+	Test split	Fiora	0.881011	(0.9, 1.0]
685	1	[M+H]+	Test split	Fiora	0.887288	(0.9, 1.0]
686	1	[M+H]+	Test split	Fiora	0.89189	(0.9, 1.0]
687	1	[M+H]+	Test split	Fiora	0.895345	(0.9, 1.0]
688	1	[M+H]+	Test split	Fiora	0.905549	(0.9, 1.0]
689	0.514286	[M+H]+	Test split	Fiora	0.553973	(0.5, 0.6]
690	0.514286	[M+H]+	Test split	Fiora	0.504922	(0.5, 0.6]
691	0.514286	[M+H]+	Test split	Fiora	0.455049	(0.5, 0.6]
692	0.514286	[M+H]+	Test split	Fiora	0.379687	(0.5, 0.6]
693	0.514286	[M+H]+	Test split	Fiora	0.294492	(0.5, 0.6]
694	0.657143	[M+H]+	Test split	Fiora	0.807307	(0.6, 0.7]
695	0.657143	[M+H]+	Test split	Fiora	0.811112	(0.6, 0.7]
696	0.657143	[M+H]+	Test split	Fiora	0.836181	(0.6, 0.7]
697	0.657143	[M+H]+	Test split	Fiora	0.876264	(0.6, 0.7]
698	0.657143	[M+H]+	Test split	Fiora	0.886341	(0.6, 0.7]
699	0.657143	[M+H]+	Test split	Fiora	0.868434	(0.6, 0.7]
700	0.657143	[M+H]+	Test split	Fiora	0.880098	(0.6, 0.7]
701	0.657143	[M+H]+	Test split	Fiora	0.875235	(0.6, 0.7]
702	0.657143	[M+H]+	Test split	Fiora	0.858989	(0.6, 0.7]
703	0.657143	[M+H]+	Test split	Fiora	0.862498	(0.6, 0.7]
704	0.657143	[M+H]+	Test split	Fiora	0.868308	(0.6, 0.7]
705	0.657143	[M+H]+	Test split	Fiora	0.870177	(0.6, 0.7]
706	0.657143	[M+H]+	Test split	Fiora	0.857117	(0.6, 0.7]
707	0.657143	[M+H]+	Test split	Fiora	0.853092	(0.6, 0.7]
708	0.657143	[M+H]+	Test split	Fiora	0.804287	(0.6, 0.7]
709	0.657143	[M+H]+	Test split	Fiora	0.72728	(0.6, 0.7]
710	1	[M+H]+	Test split	Fiora	0.883382	(0.9, 1.0]
711	1	[M+H]+	Test split	Fiora	0.887918	(0.9, 1.0]
712	1	[M+H]+	Test split	Fiora	0.886764	(0.9, 1.0]
713	1	[M+H]+	Test split	Fiora	0.877061	(0.9, 1.0]
714	1	[M+H]+	Test split	Fiora	0.868113	(0.9, 1.0]
715	1	[M+H]+	Test split	Fiora	0.85416	(0.9, 1.0]
716	1	[M+H]+	Test split	Fiora	0.836937	(0.9, 1.0]
717	1	[M+H]+	Test split	Fiora	0.822686	(0.9, 1.0]
718	1	[M+H]+	Test split	Fiora	0.818266	(0.9, 1.0]
719	1	[M+H]+	Test split	Fiora	0.770724	(0.9, 1.0]
720	1	[M+H]+	Test split	Fiora	0.818136	(0.9, 1.0]
721	1	[M+H]+	Test split	Fiora	0.720729	(0.9, 1.0]
722	1	[M+H]+	Test split	Fiora	0.664424	(0.9, 1.0]
723	1	[M+H]+	Test split	Fiora	0.551438	(0.9, 1.0]
724	0.469388	[M+H]+	Test split	Fiora	0.900537	(0.4, 0.5]
725	0.421053	[M+H]+	Test split	Fiora	0.905742	(0.4, 0.5]
726	0.421053	[M+H]+	Test split	Fiora	0.881291	(0.4, 0.5]
727	0.421053	[M+H]+	Test split	Fiora	0.822406	(0.4, 0.5]
728	0.421053	[M+H]+	Test split	Fiora	0.659519	(0.4, 0.5]
729	0.421053	[M+H]+	Test split	Fiora	0.60327	(0.4, 0.5]
730	0.421053	[M+H]+	Test split	Fiora	0.533661	(0.4, 0.5]
731	0.421053	[M+H]+	Test split	Fiora	0.473225	(0.4, 0.5]
732	0.421053	[M+H]+	Test split	Fiora	0.438957	(0.4, 0.5]
733	0.421053	[M+H]+	Test split	Fiora	0.434159	(0.4, 0.5]
734	0.421053	[M+H]+	Test split	Fiora	0.389065	(0.4, 0.5]
735	0.392157	[M+H]+	Test split	Fiora	0.463233	(0.3, 0.4]
736	0.392157	[M+H]+	Test split	Fiora	0.428791	(0.3, 0.4]
737	0.392157	[M+H]+	Test split	Fiora	0.400559	(0.3, 0.4]
738	0.392157	[M+H]+	Test split	Fiora	0.349469	(0.3, 0.4]
739	0.392157	[M+H]+	Test split	Fiora	0.305916	(0.3, 0.4]
740	0.392157	[M+H]+	Test split	Fiora	0.314507	(0.3, 0.4]
741	0.444444	[M+H]+	Test split	Fiora	0.736698	(0.4, 0.5]
742	0.272727	[M+H]+	Test split	Fiora	0.274705	(0.2, 0.3]
743	0.272727	[M+H]+	Test split	Fiora	0.279041	(0.2, 0.3]
744	0.272727	[M+H]+	Test split	Fiora	0.2816	(0.2, 0.3]
745	0.705882	[M+H]+	Test split	Fiora	0.590112	(0.7, 0.8]
746	0.358025	[M+H]+	Test split	Fiora	0.774974	(0.3, 0.4]
747	0.358025	[M+H]+	Test split	Fiora	0.764107	(0.3, 0.4]
748	0.358025	[M+H]+	Test split	Fiora	0.742303	(0.3, 0.4]
749	0.358025	[M+H]+	Test split	Fiora	0.706356	(0.3, 0.4]
750	0.358025	[M+H]+	Test split	Fiora	0.662041	(0.3, 0.4]
751	0.358025	[M+H]+	Test split	Fiora	0.624907	(0.3, 0.4]
752	0.583333	[M+H]+	Test split	Fiora	0.932608	(0.5, 0.6]
753	0.583333	[M+H]+	Test split	Fiora	0.940246	(0.5, 0.6]
754	0.583333	[M+H]+	Test split	Fiora	0.931834	(0.5, 0.6]
755	0.583333	[M+H]+	Test split	Fiora	0.886856	(0.5, 0.6]
756	0.583333	[M+H]+	Test split	Fiora	0.688786	(0.5, 0.6]
757	0.673684	[M+H]+	Test split	Fiora	0.83355	(0.6, 0.7]
758	0.673684	[M+H]+	Test split	Fiora	0.85111	(0.6, 0.7]
759	0.673684	[M+H]+	Test split	Fiora	0.856598	(0.6, 0.7]
760	0.673684	[M+H]+	Test split	Fiora	0.844829	(0.6, 0.7]
761	0.617647	[M+H]+	Test split	Fiora	0.76261	(0.6, 0.7]
762	0.617647	[M+H]+	Test split	Fiora	0.774795	(0.6, 0.7]
763	0.617647	[M+H]+	Test split	Fiora	0.770868	(0.6, 0.7]
764	0.617647	[M+H]+	Test split	Fiora	0.762309	(0.6, 0.7]
765	0.555556	[M+H]+	Test split	Fiora	0.742047	(0.5, 0.6]
766	0.555556	[M+H]+	Test split	Fiora	0.719986	(0.5, 0.6]
767	0.465517	[M+H]+	Test split	Fiora	0.643683	(0.4, 0.5]
768	0.6	[M+H]+	Test split	Fiora	0.858941	(0.5, 0.6]
769	0.6	[M+H]+	Test split	Fiora	0.749762	(0.5, 0.6]
770	0.6	[M+H]+	Test split	Fiora	0.806924	(0.5, 0.6]
771	0.5	[M+H]+	Test split	Fiora	0.530351	(0.4, 0.5]
772	0.472727	[M+H]+	Test split	Fiora	0.590043	(0.4, 0.5]
773	0.472727	[M+H]+	Test split	Fiora	0.409223	(0.4, 0.5]
774	0.74	[M+H]+	Test split	Fiora	0.721409	(0.7, 0.8]
775	0.74	[M+H]+	Test split	Fiora	0.756517	(0.7, 0.8]
776	0.74	[M+H]+	Test split	Fiora	0.753605	(0.7, 0.8]
777	0.74	[M+H]+	Test split	Fiora	0.752473	(0.7, 0.8]
778	0.74	[M+H]+	Test split	Fiora	0.743534	(0.7, 0.8]
779	0.74	[M+H]+	Test split	Fiora	0.699872	(0.7, 0.8]
780	0.74	[M+H]+	Test split	Fiora	0.63655	(0.7, 0.8]
781	0.74	[M+H]+	Test split	Fiora	0.620693	(0.7, 0.8]
782	0.5625	[M+H]+	Test split	Fiora	0.84477	(0.5, 0.6]
783	0.5625	[M+H]+	Test split	Fiora	0.830947	(0.5, 0.6]
784	0.5625	[M+H]+	Test split	Fiora	0.792582	(0.5, 0.6]
785	0.5625	[M+H]+	Test split	Fiora	0.72174	(0.5, 0.6]
786	0.5625	[M+H]+	Test split	Fiora	0.600631	(0.5, 0.6]
787	0.606061	[M+H]+	Test split	Fiora	0.786745	(0.6, 0.7]
788	0.606061	[M+H]+	Test split	Fiora	0.716825	(0.6, 0.7]
789	0.606061	[M+H]+	Test split	Fiora	0.663551	(0.6, 0.7]
790	0.606061	[M+H]+	Test split	Fiora	0.594928	(0.6, 0.7]
791	0.606061	[M+H]+	Test split	Fiora	0.510713	(0.6, 0.7]
792	0.416667	[M+H]+	Test split	Fiora	0.915619	(0.4, 0.5]
793	0.416667	[M+H]+	Test split	Fiora	0.875465	(0.4, 0.5]
794	0.416667	[M+H]+	Test split	Fiora	0.872466	(0.4, 0.5]
795	0.416667	[M+H]+	Test split	Fiora	0.853025	(0.4, 0.5]
796	0.416667	[M+H]+	Test split	Fiora	0.834142	(0.4, 0.5]
797	0.416667	[M+H]+	Test split	Fiora	0.839799	(0.4, 0.5]
798	0.416667	[M+H]+	Test split	Fiora	0.841393	(0.4, 0.5]
799	0.416667	[M+H]+	Test split	Fiora	0.849068	(0.4, 0.5]
800	0.416667	[M+H]+	Test split	Fiora	0.848624	(0.4, 0.5]
801	0.416667	[M+H]+	Test split	Fiora	0.839871	(0.4, 0.5]
802	0.416667	[M+H]+	Test split	Fiora	0.841124	(0.4, 0.5]
803	0.416667	[M+H]+	Test split	Fiora	0.835902	(0.4, 0.5]
804	0.416667	[M+H]+	Test split	Fiora	0.801539	(0.4, 0.5]
805	0.416667	[M+H]+	Test split	Fiora	0.786041	(0.4, 0.5]
806	0.416667	[M+H]+	Test split	Fiora	0.750312	(0.4, 0.5]
807	0.416667	[M+H]+	Test split	Fiora	0.705199	(0.4, 0.5]
808	0.416667	[M+H]+	Test split	Fiora	0.696095	(0.4, 0.5]
809	0.416667	[M+H]+	Test split	Fiora	0.68417	(0.4, 0.5]
810	0.416667	[M+H]+	Test split	Fiora	0.911812	(0.4, 0.5]
811	0.30137	[M+H]+	Test split	Fiora	0.751132	(0.3, 0.4]
812	0.30137	[M+H]+	Test split	Fiora	0.379415	(0.3, 0.4]
813	0.333333	[M+H]+	Test split	Fiora	0.823527	(0.3, 0.4]
814	0.333333	[M+H]+	Test split	Fiora	0.705519	(0.3, 0.4]
815	0.333333	[M+H]+	Test split	Fiora	0.589912	(0.3, 0.4]
816	0.333333	[M+H]+	Test split	Fiora	0.502509	(0.3, 0.4]
817	0.333333	[M+H]+	Test split	Fiora	0.545152	(0.3, 0.4]
818	0.448276	[M+H]+	Test split	Fiora	0.682951	(0.4, 0.5]
819	0.364706	[M+H]+	Test split	Fiora	0.920309	(0.3, 0.4]
820	0.364706	[M+H]+	Test split	Fiora	0.914401	(0.3, 0.4]
821	0.364706	[M+H]+	Test split	Fiora	0.903064	(0.3, 0.4]
822	0.364706	[M+H]+	Test split	Fiora	0.877731	(0.3, 0.4]
823	0.364706	[M+H]+	Test split	Fiora	0.817548	(0.3, 0.4]
824	0.657143	[M+H]+	Test split	Fiora	0.81694	(0.6, 0.7]
825	0.657143	[M+H]+	Test split	Fiora	0.87684	(0.6, 0.7]
826	0.657143	[M+H]+	Test split	Fiora	0.896977	(0.6, 0.7]
827	0.657143	[M+H]+	Test split	Fiora	0.901032	(0.6, 0.7]
828	0.657143	[M+H]+	Test split	Fiora	0.893686	(0.6, 0.7]
829	0.657143	[M+H]+	Test split	Fiora	0.891547	(0.6, 0.7]
830	0.657143	[M+H]+	Test split	Fiora	0.886926	(0.6, 0.7]
831	0.657143	[M+H]+	Test split	Fiora	0.885485	(0.6, 0.7]
832	0.657143	[M+H]+	Test split	Fiora	0.878692	(0.6, 0.7]
833	0.652174	[M+H]+	Test split	Fiora	0.957466	(0.6, 0.7]
834	0.652174	[M+H]+	Test split	Fiora	0.992034	(0.6, 0.7]
835	0.652174	[M+H]+	Test split	Fiora	0.994995	(0.6, 0.7]
836	0.652174	[M+H]+	Test split	Fiora	0.969519	(0.6, 0.7]
837	0.652174	[M+H]+	Test split	Fiora	0.945952	(0.6, 0.7]
838	0.652174	[M+H]+	Test split	Fiora	0.89552	(0.6, 0.7]
839	0.652174	[M+H]+	Test split	Fiora	0.87389	(0.6, 0.7]
840	0.652174	[M+H]+	Test split	Fiora	0.816393	(0.6, 0.7]
841	0.647059	[M+H]+	Test split	Fiora	0.915262	(0.6, 0.7]
842	0.647059	[M+H]+	Test split	Fiora	0.909416	(0.6, 0.7]
843	0.647059	[M+H]+	Test split	Fiora	0.889959	(0.6, 0.7]
844	0.647059	[M+H]+	Test split	Fiora	0.877379	(0.6, 0.7]
845	0.647059	[M+H]+	Test split	Fiora	0.878113	(0.6, 0.7]
846	0.647059	[M+H]+	Test split	Fiora	0.872165	(0.6, 0.7]
847	0.647059	[M+H]+	Test split	Fiora	0.736531	(0.6, 0.7]
848	1	[M+H]+	Test split	Fiora	0.608124	(0.9, 1.0]
849	1	[M+H]+	Test split	Fiora	0.717024	(0.9, 1.0]
850	1	[M+H]+	Test split	Fiora	0.648995	(0.9, 1.0]
851	1	[M+H]+	Test split	Fiora	0.828765	(0.9, 1.0]
852	1	[M+H]+	Test split	Fiora	0.86659	(0.9, 1.0]
853	1	[M+H]+	Test split	Fiora	0.866668	(0.9, 1.0]
854	1	[M+H]+	Test split	Fiora	0.853468	(0.9, 1.0]
855	1	[M+H]+	Test split	Fiora	0.821384	(0.9, 1.0]
856	1	[M+H]+	Test split	Fiora	0.799164	(0.9, 1.0]
857	1	[M+H]+	Test split	Fiora	0.762218	(0.9, 1.0]
858	1	[M+H]+	Test split	Fiora	0.923081	(0.9, 1.0]
859	1	[M+H]+	Test split	Fiora	0.919015	(0.9, 1.0]
860	1	[M+H]+	Test split	Fiora	0.866109	(0.9, 1.0]
861	1	[M+H]+	Test split	Fiora	0.873609	(0.9, 1.0]
862	1	[M+H]+	Test split	Fiora	0.889169	(0.9, 1.0]
863	1	[M+H]+	Test split	Fiora	0.883186	(0.9, 1.0]
864	1	[M+H]+	Test split	Fiora	0.856966	(0.9, 1.0]
865	1	[M+H]+	Test split	Fiora	0.869198	(0.9, 1.0]
866	1	[M+H]+	Test split	Fiora	0.807552	(0.9, 1.0]
867	1	[M+H]+	Test split	Fiora	0.838493	(0.9, 1.0]
868	1	[M+H]+	Test split	Fiora	0.809012	(0.9, 1.0]
869	1	[M+H]+	Test split	Fiora	0.740259	(0.9, 1.0]
870	1	[M+H]+	Test split	Fiora	0.851418	(0.9, 1.0]
871	1	[M+H]+	Test split	Fiora	0.871128	(0.9, 1.0]
872	1	[M+H]+	Test split	Fiora	0.874141	(0.9, 1.0]
873	1	[M+H]+	Test split	Fiora	0.882648	(0.9, 1.0]
874	1	[M+H]+	Test split	Fiora	0.879871	(0.9, 1.0]
875	1	[M+H]+	Test split	Fiora	0.865608	(0.9, 1.0]
876	1	[M+H]+	Test split	Fiora	0.845749	(0.9, 1.0]
877	1	[M+H]+	Test split	Fiora	0.819672	(0.9, 1.0]
878	1	[M+H]+	Test split	Fiora	0.873524	(0.9, 1.0]
879	1	[M+H]+	Test split	Fiora	0.904975	(0.9, 1.0]
880	1	[M+H]+	Test split	Fiora	0.887194	(0.9, 1.0]
881	1	[M+H]+	Test split	Fiora	0.859861	(0.9, 1.0]
882	1	[M+H]+	Test split	Fiora	0.846436	(0.9, 1.0]
883	1	[M+H]+	Test split	Fiora	0.849188	(0.9, 1.0]
884	1	[M+H]+	Test split	Fiora	0.849432	(0.9, 1.0]
885	1	[M+H]+	Test split	Fiora	0.832802	(0.9, 1.0]
886	1	[M+H]+	Test split	Fiora	0.78035	(0.9, 1.0]
887	1	[M+H]+	Test split	Fiora	0.690516	(0.9, 1.0]
888	1	[M+H]+	Test split	Fiora	0.627456	(0.9, 1.0]
889	1	[M+H]+	Test split	Fiora	0.606378	(0.9, 1.0]
890	1	[M+H]+	Test split	Fiora	0.880381	(0.9, 1.0]
891	1	[M+H]+	Test split	Fiora	0.904516	(0.9, 1.0]
892	1	[M+H]+	Test split	Fiora	0.887189	(0.9, 1.0]
893	1	[M+H]+	Test split	Fiora	0.858781	(0.9, 1.0]
894	1	[M+H]+	Test split	Fiora	0.847894	(0.9, 1.0]
895	1	[M+H]+	Test split	Fiora	0.848718	(0.9, 1.0]
896	1	[M+H]+	Test split	Fiora	0.849039	(0.9, 1.0]
897	1	[M+H]+	Test split	Fiora	0.827543	(0.9, 1.0]
898	1	[M+H]+	Test split	Fiora	0.770965	(0.9, 1.0]
899	1	[M+H]+	Test split	Fiora	0.679876	(0.9, 1.0]
900	1	[M+H]+	Test split	Fiora	0.617516	(0.9, 1.0]
901	1	[M+H]+	Test split	Fiora	0.591905	(0.9, 1.0]
902	1	[M+H]+	Test split	Fiora	0.863201	(0.9, 1.0]
903	1	[M+H]+	Test split	Fiora	0.848554	(0.9, 1.0]
904	1	[M+H]+	Test split	Fiora	0.789022	(0.9, 1.0]
905	1	[M+H]+	Test split	Fiora	0.732773	(0.9, 1.0]
906	1	[M+H]+	Test split	Fiora	0.751309	(0.9, 1.0]
907	1	[M+H]+	Test split	Fiora	0.760831	(0.9, 1.0]
908	1	[M+H]+	Test split	Fiora	0.688191	(0.9, 1.0]
909	1	[M+H]+	Test split	Fiora	0.552571	(0.9, 1.0]
910	1	[M+H]+	Test split	Fiora	0.416819	(0.9, 1.0]
911	1	[M+H]+	Test split	Fiora	0.724303	(0.9, 1.0]
912	0.473684	[M+H]+	Test split	Fiora	0.729204	(0.4, 0.5]
913	0.473684	[M+H]+	Test split	Fiora	0.494884	(0.4, 0.5]
914	0.473684	[M+H]+	Test split	Fiora	0.264268	(0.4, 0.5]
915	0.473684	[M+H]+	Test split	Fiora	0.121471	(0.4, 0.5]
916	0.473684	[M+H]+	Test split	Fiora	0.089793	(0.4, 0.5]
917	1	[M+H]+	Test split	Fiora	0.85067	(0.9, 1.0]
918	1	[M+H]+	Test split	Fiora	0.812554	(0.9, 1.0]
919	1	[M+H]+	Test split	Fiora	0.695368	(0.9, 1.0]
920	1	[M+H]+	Test split	Fiora	0.858111	(0.9, 1.0]
921	0.906977	[M+H]+	Test split	Fiora	0.782791	(0.9, 1.0]
922	0.906977	[M+H]+	Test split	Fiora	0.735953	(0.9, 1.0]
923	0.906977	[M+H]+	Test split	Fiora	0.570559	(0.9, 1.0]
924	0.906977	[M+H]+	Test split	Fiora	0.459891	(0.9, 1.0]
925	0.906977	[M+H]+	Test split	Fiora	0.405429	(0.9, 1.0]
926	0.906977	[M+H]+	Test split	Fiora	0.409303	(0.9, 1.0]
927	0.906977	[M+H]+	Test split	Fiora	0.4347	(0.9, 1.0]
928	0.906977	[M+H]+	Test split	Fiora	0.4543	(0.9, 1.0]
929	0.906977	[M+H]+	Test split	Fiora	0.466732	(0.9, 1.0]
930	0.906977	[M+H]+	Test split	Fiora	0.641638	(0.9, 1.0]
931	0.52381	[M+H]+	Test split	Fiora	0.860623	(0.5, 0.6]
932	0.52381	[M+H]+	Test split	Fiora	0.874414	(0.5, 0.6]
933	0.52381	[M+H]+	Test split	Fiora	0.729127	(0.5, 0.6]
934	0.6	[M+H]+	Test split	Fiora	0.746279	(0.5, 0.6]
935	0.6	[M+H]+	Test split	Fiora	0.741513	(0.5, 0.6]
936	0.6	[M+H]+	Test split	Fiora	0.703831	(0.5, 0.6]
937	0.6	[M+H]+	Test split	Fiora	0.724057	(0.5, 0.6]
938	0.6	[M+H]+	Test split	Fiora	0.707311	(0.5, 0.6]
939	0.6	[M+H]+	Test split	Fiora	0.673973	(0.5, 0.6]
940	0.6	[M+H]+	Test split	Fiora	0.675175	(0.5, 0.6]
941	0.6	[M+H]+	Test split	Fiora	0.667099	(0.5, 0.6]
942	0.6	[M+H]+	Test split	Fiora	0.611793	(0.5, 0.6]
943	0.6	[M+H]+	Test split	Fiora	0.596027	(0.5, 0.6]
944	0.6	[M+H]+	Test split	Fiora	0.564024	(0.5, 0.6]
945	0.459459	[M+H]+	Test split	Fiora	0.833128	(0.4, 0.5]
946	0.459459	[M+H]+	Test split	Fiora	0.807285	(0.4, 0.5]
947	0.459459	[M+H]+	Test split	Fiora	0.764254	(0.4, 0.5]
948	0.459459	[M+H]+	Test split	Fiora	0.598736	(0.4, 0.5]
949	0.459459	[M+H]+	Test split	Fiora	0.781825	(0.4, 0.5]
950	1	[M+H]+	Test split	Fiora	0.908265	(0.9, 1.0]
951	1	[M+H]+	Test split	Fiora	0.909635	(0.9, 1.0]
952	1	[M+H]+	Test split	Fiora	0.879352	(0.9, 1.0]
953	1	[M+H]+	Test split	Fiora	0.904819	(0.9, 1.0]
954	0.819048	[M+H]+	Test split	Fiora	0.931129	(0.8, 0.9]
955	0.819048	[M+H]+	Test split	Fiora	0.923208	(0.8, 0.9]
956	0.819048	[M+H]+	Test split	Fiora	0.892016	(0.8, 0.9]
957	0.819048	[M+H]+	Test split	Fiora	0.898932	(0.8, 0.9]
958	0.819048	[M+H]+	Test split	Fiora	0.907428	(0.8, 0.9]
959	0.819048	[M+H]+	Test split	Fiora	0.906603	(0.8, 0.9]
960	0.819048	[M+H]+	Test split	Fiora	0.805762	(0.8, 0.9]
961	0.819048	[M+H]+	Test split	Fiora	0.910958	(0.8, 0.9]
962	0.757143	[M+H]+	Test split	Fiora	0.90696	(0.7, 0.8]
963	0.757143	[M+H]+	Test split	Fiora	0.930421	(0.7, 0.8]
964	0.757143	[M+H]+	Test split	Fiora	0.897001	(0.7, 0.8]
965	0.757143	[M+H]+	Test split	Fiora	0.880565	(0.7, 0.8]
966	0.757143	[M+H]+	Test split	Fiora	0.869439	(0.7, 0.8]
967	0.757143	[M+H]+	Test split	Fiora	0.866039	(0.7, 0.8]
968	0.757143	[M+H]+	Test split	Fiora	0.858985	(0.7, 0.8]
969	0.757143	[M+H]+	Test split	Fiora	0.823318	(0.7, 0.8]
970	0.757143	[M+H]+	Test split	Fiora	0.755419	(0.7, 0.8]
971	0.757143	[M+H]+	Test split	Fiora	0.684461	(0.7, 0.8]
972	0.533333	[M+H]+	Test split	Fiora	0.899313	(0.5, 0.6]
973	0.533333	[M+H]+	Test split	Fiora	0.862083	(0.5, 0.6]
974	0.673077	[M+H]+	Test split	Fiora	0.874856	(0.6, 0.7]
975	0.632353	[M+H]+	Test split	Fiora	0.775939	(0.6, 0.7]
976	0.632353	[M+H]+	Test split	Fiora	0.818394	(0.6, 0.7]
977	0.632353	[M+H]+	Test split	Fiora	0.836133	(0.6, 0.7]
978	0.632353	[M+H]+	Test split	Fiora	0.810848	(0.6, 0.7]
979	0.632353	[M+H]+	Test split	Fiora	0.809082	(0.6, 0.7]
980	0.632353	[M+H]+	Test split	Fiora	0.802518	(0.6, 0.7]
981	0.655738	[M+H]+	Test split	Fiora	0.896709	(0.6, 0.7]
982	0.72549	[M+H]+	Test split	Fiora	0.75131	(0.7, 0.8]
983	0.72549	[M+H]+	Test split	Fiora	0.811975	(0.7, 0.8]
984	0.72549	[M+H]+	Test split	Fiora	0.866803	(0.7, 0.8]
985	0.72549	[M+H]+	Test split	Fiora	0.855441	(0.7, 0.8]
986	0.72549	[M+H]+	Test split	Fiora	0.888228	(0.7, 0.8]
987	0.72549	[M+H]+	Test split	Fiora	0.837991	(0.7, 0.8]
988	0.72549	[M+H]+	Test split	Fiora	0.761552	(0.7, 0.8]
989	0.72549	[M+H]+	Test split	Fiora	0.555292	(0.7, 0.8]
990	0.72549	[M+H]+	Test split	Fiora	0.867834	(0.7, 0.8]
991	1	[M+H]+	Test split	Fiora	0.835984	(0.9, 1.0]
992	1	[M+H]+	Test split	Fiora	0.950725	(0.9, 1.0]
993	1	[M+H]+	Test split	Fiora	0.976086	(0.9, 1.0]
994	1	[M+H]+	Test split	Fiora	0.971784	(0.9, 1.0]
995	1	[M+H]+	Test split	Fiora	0.963774	(0.9, 1.0]
996	1	[M+H]+	Test split	Fiora	0.964754	(0.9, 1.0]
997	1	[M+H]+	Test split	Fiora	0.941878	(0.9, 1.0]
998	0.740741	[M+H]+	Test split	Fiora	0.857388	(0.7, 0.8]
999	0.545455	[M+H]+	Test split	Fiora	0.954756	(0.5, 0.6]
1000	0.545455	[M+H]+	Test split	Fiora	0.972201	(0.5, 0.6]
1001	0.545455	[M+H]+	Test split	Fiora	0.977684	(0.5, 0.6]
1002	0.545455	[M+H]+	Test split	Fiora	0.926819	(0.5, 0.6]
1003	0.545455	[M+H]+	Test split	Fiora	0.832207	(0.5, 0.6]
1004	0.545455	[M+H]+	Test split	Fiora	0.716491	(0.5, 0.6]
1005	0.545455	[M+H]+	Test split	Fiora	0.552463	(0.5, 0.6]
1006	0.545455	[M+H]+	Test split	Fiora	0.948095	(0.5, 0.6]
1007	1	[M+H]+	Test split	Fiora	0.969489	(0.9, 1.0]
1008	1	[M+H]+	Test split	Fiora	0.967971	(0.9, 1.0]
1009	1	[M+H]+	Test split	Fiora	0.843954	(0.9, 1.0]
1010	1	[M+H]+	Test split	Fiora	0.792992	(0.9, 1.0]
1011	1	[M+H]+	Test split	Fiora	0.751369	(0.9, 1.0]
1012	1	[M+H]+	Test split	Fiora	0.716572	(0.9, 1.0]
1013	1	[M+H]+	Test split	Fiora	0.633962	(0.9, 1.0]
1014	1	[M+H]+	Test split	Fiora	0.54251	(0.9, 1.0]
1015	1	[M+H]+	Test split	Fiora	0.562358	(0.9, 1.0]
1016	0.594595	[M+H]+	Test split	Fiora	0.708721	(0.5, 0.6]
1017	0.41791	[M+H]+	Test split	Fiora	0.808959	(0.4, 0.5]
1018	0.41791	[M+H]+	Test split	Fiora	0.770123	(0.4, 0.5]
1019	0.41791	[M+H]+	Test split	Fiora	0.635432	(0.4, 0.5]
1020	0.41791	[M+H]+	Test split	Fiora	0.583949	(0.4, 0.5]
1021	0.41791	[M+H]+	Test split	Fiora	0.702752	(0.4, 0.5]
1022	0.545455	[M+H]+	Test split	Fiora	0.857086	(0.5, 0.6]
1023	0.545455	[M+H]+	Test split	Fiora	0.817436	(0.5, 0.6]
1024	0.545455	[M+H]+	Test split	Fiora	0.736848	(0.5, 0.6]
1025	0.545455	[M+H]+	Test split	Fiora	0.576411	(0.5, 0.6]
1026	0.375	[M+H]+	Test split	Fiora	0.536675	(0.3, 0.4]
1027	0.375	[M+H]+	Test split	Fiora	0.398285	(0.3, 0.4]
1028	0.375	[M+H]+	Test split	Fiora	0.339441	(0.3, 0.4]
1029	0.677966	[M+H]+	Test split	Fiora	0.80061	(0.6, 0.7]
1030	0.677966	[M+H]+	Test split	Fiora	0.648538	(0.6, 0.7]
1031	0.636364	[M+H]+	Test split	Fiora	0.840192	(0.6, 0.7]
1032	0.636364	[M+H]+	Test split	Fiora	0.733348	(0.6, 0.7]
1033	0.636364	[M+H]+	Test split	Fiora	0.597685	(0.6, 0.7]
1034	0.695652	[M+H]+	Test split	Fiora	0.930342	(0.6, 0.7]
1035	0.695652	[M+H]+	Test split	Fiora	0.816254	(0.6, 0.7]
1036	0.695652	[M+H]+	Test split	Fiora	0.613423	(0.6, 0.7]
1037	0.695652	[M+H]+	Test split	Fiora	0.780032	(0.6, 0.7]
1038	0.641304	[M+H]+	Test split	Fiora	0.753306	(0.6, 0.7]
1039	0.625	[M+H]+	Test split	Fiora	0.601844	(0.6, 0.7]
1040	0.625	[M+H]+	Test split	Fiora	0.402399	(0.6, 0.7]
1041	0.625	[M+H]+	Test split	Fiora	0.188683	(0.6, 0.7]
1042	0.574468	[M+H]+	Test split	Fiora	0.829825	(0.5, 0.6]
1043	1	[M+H]+	Test split	Fiora	0.937877	(0.9, 1.0]
1044	1	[M+H]+	Test split	Fiora	0.959961	(0.9, 1.0]
1045	0.597561	[M+H]+	Test split	Fiora	0.673104	(0.5, 0.6]
1046	0.5	[M+H]+	Test split	Fiora	0.77108	(0.4, 0.5]
1047	0.5	[M+H]+	Test split	Fiora	0.690188	(0.4, 0.5]
1048	0.5	[M+H]+	Test split	Fiora	0.449134	(0.4, 0.5]
1049	0.5	[M+H]+	Test split	Fiora	0.633841	(0.4, 0.5]
1050	0.845455	[M+H]+	Test split	Fiora	0.883936	(0.8, 0.9]
1051	0.845455	[M+H]+	Test split	Fiora	0.806866	(0.8, 0.9]
1052	0.845455	[M+H]+	Test split	Fiora	0.651153	(0.8, 0.9]
1053	0.845455	[M+H]+	Test split	Fiora	0.482995	(0.8, 0.9]
1054	0.266667	[M+H]+	Test split	Fiora	0.826152	(0.2, 0.3]
1055	0.266667	[M+H]+	Test split	Fiora	0.614017	(0.2, 0.3]
1056	0.345679	[M+H]+	Test split	Fiora	0.89033	(0.3, 0.4]
1057	0.345679	[M+H]+	Test split	Fiora	0.814406	(0.3, 0.4]
1058	0.232143	[M+H]+	Test split	Fiora	0.756228	(0.2, 0.3]
1059	0.232143	[M+H]+	Test split	Fiora	0.709952	(0.2, 0.3]
1060	0.232143	[M+H]+	Test split	Fiora	0.70522	(0.2, 0.3]
1061	0.232143	[M+H]+	Test split	Fiora	0.705996	(0.2, 0.3]
1062	0.232143	[M+H]+	Test split	Fiora	0.632954	(0.2, 0.3]
1063	0.232143	[M+H]+	Test split	Fiora	0.536574	(0.2, 0.3]
1064	0.232143	[M+H]+	Test split	Fiora	0.349473	(0.2, 0.3]
1065	0.232143	[M+H]+	Test split	Fiora	0.358394	(0.2, 0.3]
1066	0.232143	[M+H]+	Test split	Fiora	0.788717	(0.2, 0.3]
1067	0.766667	[M+H]+	Test split	Fiora	0.922011	(0.7, 0.8]
1068	0.766667	[M+H]+	Test split	Fiora	0.943282	(0.7, 0.8]
1069	0.766667	[M+H]+	Test split	Fiora	0.907509	(0.7, 0.8]
1070	0.766667	[M+H]+	Test split	Fiora	0.896889	(0.7, 0.8]
1071	0.766667	[M+H]+	Test split	Fiora	0.922227	(0.7, 0.8]
1072	0.766667	[M+H]+	Test split	Fiora	0.931678	(0.7, 0.8]
1073	0.766667	[M+H]+	Test split	Fiora	0.904237	(0.7, 0.8]
1074	0.766667	[M+H]+	Test split	Fiora	0.725273	(0.7, 0.8]
1075	1	[M+H]+	Test split	Fiora	0.825857	(0.9, 1.0]
1076	1	[M+H]+	Test split	Fiora	0.807448	(0.9, 1.0]
1077	1	[M+H]+	Test split	Fiora	0.78802	(0.9, 1.0]
1078	1	[M+H]+	Test split	Fiora	0.87148	(0.9, 1.0]
1079	1	[M+H]+	Test split	Fiora	0.870062	(0.9, 1.0]
1080	1	[M+H]+	Test split	Fiora	0.81525	(0.9, 1.0]
1081	1	[M+H]+	Test split	Fiora	0.635735	(0.9, 1.0]
1082	1	[M+H]+	Test split	Fiora	0.874457	(0.9, 1.0]
1083	0.577778	[M+H]+	Test split	Fiora	0.992498	(0.5, 0.6]
1084	0.577778	[M+H]+	Test split	Fiora	0.988001	(0.5, 0.6]
1085	0.577778	[M+H]+	Test split	Fiora	0.971489	(0.5, 0.6]
1086	0.577778	[M+H]+	Test split	Fiora	0.95261	(0.5, 0.6]
1087	0.577778	[M+H]+	Test split	Fiora	0.962599	(0.5, 0.6]
1088	0.577778	[M+H]+	Test split	Fiora	0.948956	(0.5, 0.6]
1089	0.577778	[M+H]+	Test split	Fiora	0.859877	(0.5, 0.6]
1090	0.361111	[M+H]+	Test split	Fiora	0.948895	(0.3, 0.4]
1091	0.361111	[M+H]+	Test split	Fiora	0.808968	(0.3, 0.4]
1092	0.361111	[M+H]+	Test split	Fiora	0.539232	(0.3, 0.4]
1093	0.361111	[M+H]+	Test split	Fiora	0.33655	(0.3, 0.4]
1094	0.361111	[M+H]+	Test split	Fiora	0.294787	(0.3, 0.4]
1095	0.361111	[M+H]+	Test split	Fiora	0.622442	(0.3, 0.4]
1096	1	[M+H]+	Test split	Fiora	0.874137	(0.9, 1.0]
1097	1	[M+H]+	Test split	Fiora	0.899613	(0.9, 1.0]
1098	1	[M+H]+	Test split	Fiora	0.894791	(0.9, 1.0]
1099	1	[M+H]+	Test split	Fiora	0.872097	(0.9, 1.0]
1100	1	[M+H]+	Test split	Fiora	0.867926	(0.9, 1.0]
1101	1	[M+H]+	Test split	Fiora	0.751815	(0.9, 1.0]
1102	1	[M+H]+	Test split	Fiora	0.712258	(0.9, 1.0]
1103	1	[M+H]+	Test split	Fiora	0.779327	(0.9, 1.0]
1104	1	[M+H]+	Test split	Fiora	0.700891	(0.9, 1.0]
1105	1	[M+H]+	Test split	Fiora	0.634462	(0.9, 1.0]
1106	0.296875	[M+H]+	Test split	Fiora	0.980048	(0.2, 0.3]
1107	0.296875	[M+H]+	Test split	Fiora	0.982353	(0.2, 0.3]
1108	0.296875	[M+H]+	Test split	Fiora	0.921559	(0.2, 0.3]
1109	0.296875	[M+H]+	Test split	Fiora	0.887256	(0.2, 0.3]
1110	0.296875	[M+H]+	Test split	Fiora	0.831266	(0.2, 0.3]
1111	0.296875	[M+H]+	Test split	Fiora	0.786245	(0.2, 0.3]
1112	0.296875	[M+H]+	Test split	Fiora	0.95756	(0.2, 0.3]
1113	0.709091	[M+H]+	Test split	Fiora	0.924917	(0.7, 0.8]
1114	0.709091	[M+H]+	Test split	Fiora	0.947736	(0.7, 0.8]
1115	0.709091	[M+H]+	Test split	Fiora	0.854684	(0.7, 0.8]
1116	0.709091	[M+H]+	Test split	Fiora	0.818951	(0.7, 0.8]
1117	0.709091	[M+H]+	Test split	Fiora	0.760704	(0.7, 0.8]
1118	0.709091	[M+H]+	Test split	Fiora	0.749009	(0.7, 0.8]
1119	0.709091	[M+H]+	Test split	Fiora	0.72471	(0.7, 0.8]
1120	0.462963	[M+H]+	Test split	Fiora	0.923399	(0.4, 0.5]
1121	0.462963	[M+H]+	Test split	Fiora	0.84685	(0.4, 0.5]
1122	0.462963	[M+H]+	Test split	Fiora	0.71778	(0.4, 0.5]
1123	0.462963	[M+H]+	Test split	Fiora	0.636816	(0.4, 0.5]
1124	0.462963	[M+H]+	Test split	Fiora	0.64138	(0.4, 0.5]
1125	0.462963	[M+H]+	Test split	Fiora	0.681091	(0.4, 0.5]
1126	0.462963	[M+H]+	Test split	Fiora	0.745256	(0.4, 0.5]
1127	0.462963	[M+H]+	Test split	Fiora	0.708414	(0.4, 0.5]
1128	0.288889	[M+H]+	Test split	Fiora	0.899046	(0.2, 0.3]
1129	0.288889	[M+H]+	Test split	Fiora	0.765852	(0.2, 0.3]
1130	0.288889	[M+H]+	Test split	Fiora	0.671757	(0.2, 0.3]
1131	0.288889	[M+H]+	Test split	Fiora	0.682694	(0.2, 0.3]
1132	0.288889	[M+H]+	Test split	Fiora	0.739246	(0.2, 0.3]
1133	0.288889	[M+H]+	Test split	Fiora	0.766951	(0.2, 0.3]
1134	0.288889	[M+H]+	Test split	Fiora	0.73507	(0.2, 0.3]
1135	0.288889	[M+H]+	Test split	Fiora	0.432327	(0.2, 0.3]
1136	0.481013	[M+H]+	Test split	Fiora	0.871571	(0.4, 0.5]
1137	0.481013	[M+H]+	Test split	Fiora	0.8561	(0.4, 0.5]
1138	0.481013	[M+H]+	Test split	Fiora	0.746569	(0.4, 0.5]
1139	0.481013	[M+H]+	Test split	Fiora	0.706787	(0.4, 0.5]
1140	0.481013	[M+H]+	Test split	Fiora	0.630619	(0.4, 0.5]
1141	0.481013	[M+H]+	Test split	Fiora	0.646329	(0.4, 0.5]
1142	0.481013	[M+H]+	Test split	Fiora	0.633694	(0.4, 0.5]
1143	0.481013	[M+H]+	Test split	Fiora	0.604577	(0.4, 0.5]
1144	0.481013	[M+H]+	Test split	Fiora	0.595853	(0.4, 0.5]
1145	0.481013	[M+H]+	Test split	Fiora	0.517781	(0.4, 0.5]
1146	0.481013	[M+H]+	Test split	Fiora	0.665504	(0.4, 0.5]
1147	0.380282	[M+H]+	Test split	Fiora	0.767891	(0.3, 0.4]
1148	0.380282	[M+H]+	Test split	Fiora	0.748756	(0.3, 0.4]
1149	0.716981	[M+H]+	Test split	Fiora	0.825839	(0.7, 0.8]
1150	0.319588	[M+H]+	Test split	Fiora	0.832679	(0.3, 0.4]
1151	0.319588	[M+H]+	Test split	Fiora	0.814747	(0.3, 0.4]
1152	0.319588	[M+H]+	Test split	Fiora	0.773298	(0.3, 0.4]
1153	0.319588	[M+H]+	Test split	Fiora	0.685966	(0.3, 0.4]
1154	0.280992	[M+H]+	Test split	Fiora	0.952802	(0.2, 0.3]
1155	0.280992	[M+H]+	Test split	Fiora	0.891134	(0.2, 0.3]
1156	0.280992	[M+H]+	Test split	Fiora	0.83251	(0.2, 0.3]
1157	0.280992	[M+H]+	Test split	Fiora	0.767665	(0.2, 0.3]
1158	0.280992	[M+H]+	Test split	Fiora	0.751703	(0.2, 0.3]
1159	0.280992	[M+H]+	Test split	Fiora	0.678501	(0.2, 0.3]
1160	0.280992	[M+H]+	Test split	Fiora	0.663732	(0.2, 0.3]
1161	0.280992	[M+H]+	Test split	Fiora	0.844741	(0.2, 0.3]
1162	0.43038	[M+H]+	Test split	Fiora	0.624431	(0.4, 0.5]
1163	0.43038	[M+H]+	Test split	Fiora	0.663115	(0.4, 0.5]
1164	0.43038	[M+H]+	Test split	Fiora	0.64965	(0.4, 0.5]
1165	0.43038	[M+H]+	Test split	Fiora	0.561501	(0.4, 0.5]
1166	0.43038	[M+H]+	Test split	Fiora	0.457932	(0.4, 0.5]
1167	0.43038	[M+H]+	Test split	Fiora	0.77103	(0.4, 0.5]
1168	0.45283	[M+H]+	Test split	Fiora	0.872066	(0.4, 0.5]
1169	0.45283	[M+H]+	Test split	Fiora	0.873579	(0.4, 0.5]
1170	0.45283	[M+H]+	Test split	Fiora	0.841496	(0.4, 0.5]
1171	0.45283	[M+H]+	Test split	Fiora	0.639698	(0.4, 0.5]
1172	1	[M+H]+	Test split	Fiora	0.775633	(0.9, 1.0]
1173	1	[M+H]+	Test split	Fiora	0.545076	(0.9, 1.0]
1174	0.393939	[M+H]+	Test split	Fiora	0.786025	(0.3, 0.4]
1175	0.393939	[M+H]+	Test split	Fiora	0.678529	(0.3, 0.4]
1176	0.393939	[M+H]+	Test split	Fiora	0.557803	(0.3, 0.4]
1177	0.393939	[M+H]+	Test split	Fiora	0.540192	(0.3, 0.4]
1178	0.396226	[M+H]+	Test split	Fiora	0.878378	(0.3, 0.4]
1179	0.396226	[M+H]+	Test split	Fiora	0.819937	(0.3, 0.4]
1180	0.396226	[M+H]+	Test split	Fiora	0.808146	(0.3, 0.4]
1181	0.396226	[M+H]+	Test split	Fiora	0.755981	(0.3, 0.4]
1182	0.396226	[M+H]+	Test split	Fiora	0.654217	(0.3, 0.4]
1183	0.630435	[M+H]+	Test split	Fiora	0.859996	(0.6, 0.7]
1184	0.630435	[M+H]+	Test split	Fiora	0.804457	(0.6, 0.7]
1185	0.630435	[M+H]+	Test split	Fiora	0.685709	(0.6, 0.7]
1186	0.630435	[M+H]+	Test split	Fiora	0.689297	(0.6, 0.7]
1187	0.630435	[M+H]+	Test split	Fiora	0.773298	(0.6, 0.7]
1188	0.630435	[M+H]+	Test split	Fiora	0.798383	(0.6, 0.7]
1189	0.630435	[M+H]+	Test split	Fiora	0.731106	(0.6, 0.7]
1190	0.630435	[M+H]+	Test split	Fiora	0.802798	(0.6, 0.7]
1191	0.630435	[M+H]+	Test split	Fiora	0.817247	(0.6, 0.7]
1192	0.630435	[M+H]+	Test split	Fiora	0.751076	(0.6, 0.7]
1193	0.630435	[M+H]+	Test split	Fiora	0.714535	(0.6, 0.7]
1194	0.630435	[M+H]+	Test split	Fiora	0.715364	(0.6, 0.7]
1195	0.630435	[M+H]+	Test split	Fiora	0.75682	(0.6, 0.7]
1196	0.630435	[M+H]+	Test split	Fiora	0.78013	(0.6, 0.7]
1197	0.630435	[M+H]+	Test split	Fiora	0.699157	(0.6, 0.7]
1198	0.630435	[M+H]+	Test split	Fiora	0.786198	(0.6, 0.7]
1199	0.676471	[M+H]+	Test split	Fiora	0.881134	(0.6, 0.7]
1200	0.676471	[M+H]+	Test split	Fiora	0.897355	(0.6, 0.7]
1201	0.676471	[M+H]+	Test split	Fiora	0.892017	(0.6, 0.7]
1202	0.454545	[M+H]+	Test split	Fiora	0.905403	(0.4, 0.5]
1203	0.454545	[M+H]+	Test split	Fiora	0.931873	(0.4, 0.5]
1204	0.454545	[M+H]+	Test split	Fiora	0.936922	(0.4, 0.5]
1205	0.454545	[M+H]+	Test split	Fiora	0.914727	(0.4, 0.5]
1206	0.454545	[M+H]+	Test split	Fiora	0.874165	(0.4, 0.5]
1207	0.454545	[M+H]+	Test split	Fiora	0.814004	(0.4, 0.5]
1208	0.454545	[M+H]+	Test split	Fiora	0.972475	(0.4, 0.5]
1209	0.3625	[M+H]+	Test split	Fiora	0.72122	(0.3, 0.4]
1210	0.3625	[M+H]+	Test split	Fiora	0.597173	(0.3, 0.4]
1211	0.3625	[M+H]+	Test split	Fiora	0.584011	(0.3, 0.4]
1212	0.3625	[M+H]+	Test split	Fiora	0.558701	(0.3, 0.4]
1213	0.3625	[M+H]+	Test split	Fiora	0.500448	(0.3, 0.4]
1214	0.3625	[M+H]+	Test split	Fiora	0.531082	(0.3, 0.4]
1215	0.3625	[M+H]+	Test split	Fiora	0.526267	(0.3, 0.4]
1216	0.3625	[M+H]+	Test split	Fiora	0.562985	(0.3, 0.4]
1217	0.3625	[M+H]+	Test split	Fiora	0.585412	(0.3, 0.4]
1218	0.3625	[M+H]+	Test split	Fiora	0.589227	(0.3, 0.4]
1219	0.3625	[M+H]+	Test split	Fiora	0.635238	(0.3, 0.4]
1220	0.3625	[M+H]+	Test split	Fiora	0.666544	(0.3, 0.4]
1221	0.3625	[M+H]+	Test split	Fiora	0.248501	(0.3, 0.4]
1222	1	[M+H]+	Test split	Fiora	0.829451	(0.9, 1.0]
1223	1	[M+H]+	Test split	Fiora	0.768112	(0.9, 1.0]
1224	1	[M+H]+	Test split	Fiora	0.739112	(0.9, 1.0]
1225	1	[M+H]+	Test split	Fiora	0.669681	(0.9, 1.0]
1226	1	[M+H]+	Test split	Fiora	0.890687	(0.9, 1.0]
1227	1	[M+H]+	Test split	Fiora	0.895131	(0.9, 1.0]
1228	1	[M+H]+	Test split	Fiora	0.890761	(0.9, 1.0]
1229	1	[M+H]+	Test split	Fiora	0.889549	(0.9, 1.0]
1230	1	[M+H]+	Test split	Fiora	0.889082	(0.9, 1.0]
1231	1	[M+H]+	Test split	Fiora	0.696573	(0.9, 1.0]
1232	0.592593	[M+H]+	Test split	Fiora	0.78099	(0.5, 0.6]
1233	0.592593	[M+H]+	Test split	Fiora	0.780614	(0.5, 0.6]
1234	0.592593	[M+H]+	Test split	Fiora	0.771597	(0.5, 0.6]
1235	0.592593	[M+H]+	Test split	Fiora	0.731461	(0.5, 0.6]
1236	0.592593	[M+H]+	Test split	Fiora	0.673545	(0.5, 0.6]
1237	0.592593	[M+H]+	Test split	Fiora	0.590819	(0.5, 0.6]
1238	0.592593	[M+H]+	Test split	Fiora	0.511145	(0.5, 0.6]
1239	0.592593	[M+H]+	Test split	Fiora	0.691507	(0.5, 0.6]
1240	0.666667	[M+H]+	Test split	Fiora	0.804164	(0.6, 0.7]
1241	0.666667	[M+H]+	Test split	Fiora	0.801114	(0.6, 0.7]
1242	0.666667	[M+H]+	Test split	Fiora	0.78335	(0.6, 0.7]
1243	0.666667	[M+H]+	Test split	Fiora	0.756235	(0.6, 0.7]
1244	0.666667	[M+H]+	Test split	Fiora	0.719263	(0.6, 0.7]
1245	0.666667	[M+H]+	Test split	Fiora	0.669463	(0.6, 0.7]
1246	0.666667	[M+H]+	Test split	Fiora	0.622958	(0.6, 0.7]
1247	0.666667	[M+H]+	Test split	Fiora	0.569565	(0.6, 0.7]
1248	0.666667	[M+H]+	Test split	Fiora	0.427423	(0.6, 0.7]
1249	0.666667	[M+H]+	Test split	Fiora	0.729177	(0.6, 0.7]
1250	0.357143	[M+H]+	Test split	Fiora	0.915961	(0.3, 0.4]
1251	0.703704	[M+H]+	Test split	Fiora	0.879741	(0.7, 0.8]
1252	0.703704	[M+H]+	Test split	Fiora	0.921643	(0.7, 0.8]
1253	0.703704	[M+H]+	Test split	Fiora	0.936561	(0.7, 0.8]
1254	0.703704	[M+H]+	Test split	Fiora	0.935017	(0.7, 0.8]
1255	0.703704	[M+H]+	Test split	Fiora	0.871833	(0.7, 0.8]
1256	0.703704	[M+H]+	Test split	Fiora	0.822046	(0.7, 0.8]
1257	0.703704	[M+H]+	Test split	Fiora	0.715085	(0.7, 0.8]
1258	0.703704	[M+H]+	Test split	Fiora	0.865971	(0.7, 0.8]
1259	0.789474	[M+H]+	Test split	Fiora	0.740636	(0.7, 0.8]
1260	0.789474	[M+H]+	Test split	Fiora	0.722183	(0.7, 0.8]
1261	0.575758	[M+H]+	Test split	Fiora	0.89261	(0.5, 0.6]
1262	0.575758	[M+H]+	Test split	Fiora	0.884758	(0.5, 0.6]
1263	0.575758	[M+H]+	Test split	Fiora	0.824474	(0.5, 0.6]
1264	0.575758	[M+H]+	Test split	Fiora	0.826477	(0.5, 0.6]
1265	0.575758	[M+H]+	Test split	Fiora	0.812873	(0.5, 0.6]
1266	0.575758	[M+H]+	Test split	Fiora	0.737978	(0.5, 0.6]
1267	0.575758	[M+H]+	Test split	Fiora	0.690197	(0.5, 0.6]
1268	0.575758	[M+H]+	Test split	Fiora	0.675523	(0.5, 0.6]
1269	0.575758	[M+H]+	Test split	Fiora	0.609832	(0.5, 0.6]
1270	0.575758	[M+H]+	Test split	Fiora	0.50986	(0.5, 0.6]
1271	0.575758	[M+H]+	Test split	Fiora	0.34961	(0.5, 0.6]
1272	0.575758	[M+H]+	Test split	Fiora	0.197845	(0.5, 0.6]
1273	0.575758	[M+H]+	Test split	Fiora	0.154701	(0.5, 0.6]
1274	0.575758	[M+H]+	Test split	Fiora	0.19177	(0.5, 0.6]
1275	0.575758	[M+H]+	Test split	Fiora	0.730182	(0.5, 0.6]
1276	0.53125	[M+H]+	Test split	Fiora	0.78927	(0.5, 0.6]
1277	0.53125	[M+H]+	Test split	Fiora	0.814925	(0.5, 0.6]
1278	0.53125	[M+H]+	Test split	Fiora	0.789852	(0.5, 0.6]
1279	0.53125	[M+H]+	Test split	Fiora	0.752576	(0.5, 0.6]
1280	0.53125	[M+H]+	Test split	Fiora	0.865989	(0.5, 0.6]
1281	0.446154	[M+H]+	Test split	Fiora	0.923845	(0.4, 0.5]
1282	0.446154	[M+H]+	Test split	Fiora	0.882728	(0.4, 0.5]
1283	0.446154	[M+H]+	Test split	Fiora	0.768109	(0.4, 0.5]
1284	0.446154	[M+H]+	Test split	Fiora	0.74985	(0.4, 0.5]
1285	0.446154	[M+H]+	Test split	Fiora	0.714057	(0.4, 0.5]
1286	0.446154	[M+H]+	Test split	Fiora	0.633423	(0.4, 0.5]
1287	0.446154	[M+H]+	Test split	Fiora	0.550139	(0.4, 0.5]
1288	0.590909	[M+H]+	Test split	Fiora	0.781763	(0.5, 0.6]
1289	0.590909	[M+H]+	Test split	Fiora	0.76065	(0.5, 0.6]
1290	0.590909	[M+H]+	Test split	Fiora	0.725786	(0.5, 0.6]
1291	0.590909	[M+H]+	Test split	Fiora	0.666931	(0.5, 0.6]
1292	0.590909	[M+H]+	Test split	Fiora	0.604499	(0.5, 0.6]
1293	0.590909	[M+H]+	Test split	Fiora	0.519819	(0.5, 0.6]
1294	0.590909	[M+H]+	Test split	Fiora	0.436379	(0.5, 0.6]
1295	0.590909	[M+H]+	Test split	Fiora	0.39486	(0.5, 0.6]
1296	0.590909	[M+H]+	Test split	Fiora	0.350391	(0.5, 0.6]
1297	0.590909	[M+H]+	Test split	Fiora	0.290387	(0.5, 0.6]
1298	0.590909	[M+H]+	Test split	Fiora	0.593678	(0.5, 0.6]
1299	1	[M+H]+	Test split	Fiora	0.92923	(0.9, 1.0]
1300	1	[M+H]+	Test split	Fiora	0.923411	(0.9, 1.0]
1301	1	[M+H]+	Test split	Fiora	0.91093	(0.9, 1.0]
1302	1	[M+H]+	Test split	Fiora	0.890277	(0.9, 1.0]
1303	1	[M+H]+	Test split	Fiora	0.858438	(0.9, 1.0]
1304	1	[M+H]+	Test split	Fiora	0.833344	(0.9, 1.0]
1305	1	[M+H]+	Test split	Fiora	0.812449	(0.9, 1.0]
1306	1	[M+H]+	Test split	Fiora	0.774412	(0.9, 1.0]
1307	1	[M+H]+	Test split	Fiora	0.731569	(0.9, 1.0]
1308	1	[M+H]+	Test split	Fiora	0.77656	(0.9, 1.0]
1309	0.410714	[M+H]+	Test split	Fiora	0.8769	(0.4, 0.5]
1310	0.410714	[M+H]+	Test split	Fiora	0.853423	(0.4, 0.5]
1311	0.410714	[M+H]+	Test split	Fiora	0.789535	(0.4, 0.5]
1312	0.410714	[M+H]+	Test split	Fiora	0.80544	(0.4, 0.5]
1313	0.410714	[M+H]+	Test split	Fiora	0.798881	(0.4, 0.5]
1314	0.410714	[M+H]+	Test split	Fiora	0.679254	(0.4, 0.5]
1315	0.410714	[M+H]+	Test split	Fiora	0.692307	(0.4, 0.5]
1316	0.746835	[M+H]+	Test split	Fiora	0.736291	(0.7, 0.8]
1317	0.746835	[M+H]+	Test split	Fiora	0.682062	(0.7, 0.8]
1318	0.489796	[M+H]+	Test split	Fiora	0.93783	(0.4, 0.5]
1319	0.489796	[M+H]+	Test split	Fiora	0.864895	(0.4, 0.5]
1320	0.489796	[M+H]+	Test split	Fiora	0.757066	(0.4, 0.5]
1321	0.489796	[M+H]+	Test split	Fiora	0.665045	(0.4, 0.5]
1322	0.489796	[M+H]+	Test split	Fiora	0.60858	(0.4, 0.5]
1323	0.489796	[M+H]+	Test split	Fiora	0.594346	(0.4, 0.5]
1324	0.489796	[M+H]+	Test split	Fiora	0.613473	(0.4, 0.5]
1325	0.489796	[M+H]+	Test split	Fiora	0.621624	(0.4, 0.5]
1326	0.489796	[M+H]+	Test split	Fiora	0.641817	(0.4, 0.5]
1327	0.489796	[M+H]+	Test split	Fiora	0.652162	(0.4, 0.5]
1328	0.489796	[M+H]+	Test split	Fiora	0.629544	(0.4, 0.5]
1329	0.489796	[M+H]+	Test split	Fiora	0.573099	(0.4, 0.5]
1330	0.489796	[M+H]+	Test split	Fiora	0.490732	(0.4, 0.5]
1331	0.489796	[M+H]+	Test split	Fiora	0.672847	(0.4, 0.5]
1332	0.4	[M+H]+	Test split	Fiora	0.90206	(0.3, 0.4]
1333	0.4	[M+H]+	Test split	Fiora	0.855012	(0.3, 0.4]
1334	0.4	[M+H]+	Test split	Fiora	0.828832	(0.3, 0.4]
1335	0.4	[M+H]+	Test split	Fiora	0.794082	(0.3, 0.4]
1336	0.4	[M+H]+	Test split	Fiora	0.751582	(0.3, 0.4]
1337	0.4	[M+H]+	Test split	Fiora	0.717411	(0.3, 0.4]
1338	0.4	[M+H]+	Test split	Fiora	0.561999	(0.3, 0.4]
1339	0.4	[M+H]+	Test split	Fiora	0.5204	(0.3, 0.4]
1340	0.4	[M+H]+	Test split	Fiora	0.745059	(0.3, 0.4]
1341	0.298246	[M+H]+	Test split	Fiora	0.862536	(0.2, 0.3]
1342	0.298246	[M+H]+	Test split	Fiora	0.814806	(0.2, 0.3]
1343	0.298246	[M+H]+	Test split	Fiora	0.74634	(0.2, 0.3]
1344	0.298246	[M+H]+	Test split	Fiora	0.696287	(0.2, 0.3]
1345	0.298246	[M+H]+	Test split	Fiora	0.670903	(0.2, 0.3]
1346	0.298246	[M+H]+	Test split	Fiora	0.659117	(0.2, 0.3]
1347	0.298246	[M+H]+	Test split	Fiora	0.646281	(0.2, 0.3]
1348	0.298246	[M+H]+	Test split	Fiora	0.638403	(0.2, 0.3]
1349	0.298246	[M+H]+	Test split	Fiora	0.627606	(0.2, 0.3]
1350	0.298246	[M+H]+	Test split	Fiora	0.594451	(0.2, 0.3]
1351	0.298246	[M+H]+	Test split	Fiora	0.517062	(0.2, 0.3]
1352	0.517241	[M+H]+	Test split	Fiora	0.788234	(0.5, 0.6]
1353	0.517241	[M+H]+	Test split	Fiora	0.641339	(0.5, 0.6]
1354	0.517241	[M+H]+	Test split	Fiora	0.550016	(0.5, 0.6]
1355	0.517241	[M+H]+	Test split	Fiora	0.523201	(0.5, 0.6]
1356	0.517241	[M+H]+	Test split	Fiora	0.541634	(0.5, 0.6]
1357	0.517241	[M+H]+	Test split	Fiora	0.552534	(0.5, 0.6]
1358	0.517241	[M+H]+	Test split	Fiora	0.596778	(0.5, 0.6]
1359	0.517241	[M+H]+	Test split	Fiora	0.6388	(0.5, 0.6]
1360	0.517241	[M+H]+	Test split	Fiora	0.685507	(0.5, 0.6]
1361	0.517241	[M+H]+	Test split	Fiora	0.761606	(0.5, 0.6]
1362	0.517241	[M+H]+	Test split	Fiora	0.800488	(0.5, 0.6]
1363	0.517241	[M+H]+	Test split	Fiora	0.804224	(0.5, 0.6]
1364	0.52	[M+H]+	Test split	Fiora	0.91069	(0.5, 0.6]
1365	0.52	[M+H]+	Test split	Fiora	0.901638	(0.5, 0.6]
1366	0.52	[M+H]+	Test split	Fiora	0.875623	(0.5, 0.6]
1367	0.52	[M+H]+	Test split	Fiora	0.843989	(0.5, 0.6]
1368	0.52	[M+H]+	Test split	Fiora	0.810246	(0.5, 0.6]
1369	0.52	[M+H]+	Test split	Fiora	0.709888	(0.5, 0.6]
1370	0.52	[M+H]+	Test split	Fiora	0.643047	(0.5, 0.6]
1371	0.461538	[M+H]+	Test split	Fiora	0.937981	(0.4, 0.5]
1372	0.461538	[M+H]+	Test split	Fiora	0.923209	(0.4, 0.5]
1373	0.461538	[M+H]+	Test split	Fiora	0.906602	(0.4, 0.5]
1374	0.461538	[M+H]+	Test split	Fiora	0.878742	(0.4, 0.5]
1375	0.461538	[M+H]+	Test split	Fiora	0.827843	(0.4, 0.5]
1376	0.461538	[M+H]+	Test split	Fiora	0.726388	(0.4, 0.5]
1377	0.461538	[M+H]+	Test split	Fiora	0.628138	(0.4, 0.5]
1378	0.461538	[M+H]+	Test split	Fiora	0.641923	(0.4, 0.5]
1379	1	[M+H]+	Test split	Fiora	0.81675	(0.9, 1.0]
1380	1	[M+H]+	Test split	Fiora	0.877669	(0.9, 1.0]
1381	1	[M+H]+	Test split	Fiora	0.87648	(0.9, 1.0]
1382	1	[M+H]+	Test split	Fiora	0.881402	(0.9, 1.0]
1383	1	[M+H]+	Test split	Fiora	0.874526	(0.9, 1.0]
1384	1	[M+H]+	Test split	Fiora	0.873863	(0.9, 1.0]
1385	1	[M+H]+	Test split	Fiora	0.863463	(0.9, 1.0]
1386	1	[M+H]+	Test split	Fiora	0.842514	(0.9, 1.0]
1387	1	[M+H]+	Test split	Fiora	0.807098	(0.9, 1.0]
1388	1	[M+H]+	Test split	Fiora	0.694269	(0.9, 1.0]
1389	1	[M+H]+	Test split	Fiora	0.235566	(0.9, 1.0]
1390	0.694444	[M+H]+	Test split	Fiora	0.704444	(0.6, 0.7]
1391	0.694444	[M+H]+	Test split	Fiora	0.680122	(0.6, 0.7]
1392	0.694444	[M+H]+	Test split	Fiora	0.650311	(0.6, 0.7]
1393	0.694444	[M+H]+	Test split	Fiora	0.617324	(0.6, 0.7]
1394	0.694444	[M+H]+	Test split	Fiora	0.587679	(0.6, 0.7]
1395	0.694444	[M+H]+	Test split	Fiora	0.551202	(0.6, 0.7]
1396	0.694444	[M+H]+	Test split	Fiora	0.531461	(0.6, 0.7]
1397	0.694444	[M+H]+	Test split	Fiora	0.5063	(0.6, 0.7]
1398	0.694444	[M+H]+	Test split	Fiora	0.495689	(0.6, 0.7]
1399	0.694444	[M+H]+	Test split	Fiora	0.490744	(0.6, 0.7]
1400	0.8875	[M+H]+	Test split	Fiora	0.889483	(0.8, 0.9]
1401	0.8875	[M+H]+	Test split	Fiora	0.830109	(0.8, 0.9]
1402	0.808989	[M+H]+	Test split	Fiora	0.847942	(0.8, 0.9]
1403	0.808989	[M+H]+	Test split	Fiora	0.852475	(0.8, 0.9]
1404	0.808989	[M+H]+	Test split	Fiora	0.796841	(0.8, 0.9]
1405	0.808989	[M+H]+	Test split	Fiora	0.693809	(0.8, 0.9]
1406	0.808989	[M+H]+	Test split	Fiora	0.551131	(0.8, 0.9]
1407	1	[M+H]+	Test split	Fiora	0.649792	(0.9, 1.0]
1408	1	[M+H]+	Test split	Fiora	0.910172	(0.9, 1.0]
1409	1	[M+H]+	Test split	Fiora	0.843497	(0.9, 1.0]
1410	1	[M+H]+	Test split	Fiora	0.783257	(0.9, 1.0]
1411	1	[M+H]+	Test split	Fiora	0.818551	(0.9, 1.0]
1412	0.240964	[M+H]+	Test split	Fiora	0.896163	(0.2, 0.3]
1413	0.240964	[M+H]+	Test split	Fiora	0.879093	(0.2, 0.3]
1414	0.240964	[M+H]+	Test split	Fiora	0.782986	(0.2, 0.3]
1415	0.240964	[M+H]+	Test split	Fiora	0.73093	(0.2, 0.3]
1416	0.240964	[M+H]+	Test split	Fiora	0.806772	(0.2, 0.3]
1417	0.575758	[M+H]+	Test split	Fiora	0.932049	(0.5, 0.6]
1418	0.575758	[M+H]+	Test split	Fiora	0.938762	(0.5, 0.6]
1419	0.575758	[M+H]+	Test split	Fiora	0.932973	(0.5, 0.6]
1420	0.575758	[M+H]+	Test split	Fiora	0.927157	(0.5, 0.6]
1421	0.575758	[M+H]+	Test split	Fiora	0.921603	(0.5, 0.6]
1422	0.575758	[M+H]+	Test split	Fiora	0.906915	(0.5, 0.6]
1423	0.575758	[M+H]+	Test split	Fiora	0.892621	(0.5, 0.6]
1424	0.575758	[M+H]+	Test split	Fiora	0.870261	(0.5, 0.6]
1425	0.575758	[M+H]+	Test split	Fiora	0.852259	(0.5, 0.6]
1426	0.425	[M+H]+	Test split	Fiora	0.939769	(0.4, 0.5]
1427	0.425	[M+H]+	Test split	Fiora	0.94951	(0.4, 0.5]
1428	0.425	[M+H]+	Test split	Fiora	0.942968	(0.4, 0.5]
1429	0.425	[M+H]+	Test split	Fiora	0.915527	(0.4, 0.5]
1430	0.425	[M+H]+	Test split	Fiora	0.87151	(0.4, 0.5]
1431	0.425	[M+H]+	Test split	Fiora	0.803358	(0.4, 0.5]
1432	0.425	[M+H]+	Test split	Fiora	0.747419	(0.4, 0.5]
1433	0.425	[M+H]+	Test split	Fiora	0.690826	(0.4, 0.5]
1434	0.425	[M+H]+	Test split	Fiora	0.924525	(0.4, 0.5]
1435	0.45	[M+H]+	Test split	Fiora	0.905568	(0.4, 0.5]
1436	0.45	[M+H]+	Test split	Fiora	0.863759	(0.4, 0.5]
1437	0.566667	[M+H]+	Test split	Fiora	0.793825	(0.5, 0.6]
1438	0.566667	[M+H]+	Test split	Fiora	0.813959	(0.5, 0.6]
1439	0.566667	[M+H]+	Test split	Fiora	0.830262	(0.5, 0.6]
1440	0.566667	[M+H]+	Test split	Fiora	0.853005	(0.5, 0.6]
1441	0.566667	[M+H]+	Test split	Fiora	0.84038	(0.5, 0.6]
1442	0.566667	[M+H]+	Test split	Fiora	0.815436	(0.5, 0.6]
1443	0.566667	[M+H]+	Test split	Fiora	0.93221	(0.5, 0.6]
1444	0.482759	[M+H]+	Test split	Fiora	0.543619	(0.4, 0.5]
1445	1	[M+H]+	Test split	Fiora	0.905793	(0.9, 1.0]
1446	1	[M+H]+	Test split	Fiora	0.916677	(0.9, 1.0]
1447	1	[M+H]+	Test split	Fiora	0.90801	(0.9, 1.0]
1448	1	[M+H]+	Test split	Fiora	0.905876	(0.9, 1.0]
1449	1	[M+H]+	Test split	Fiora	0.902258	(0.9, 1.0]
1450	1	[M+H]+	Test split	Fiora	0.902543	(0.9, 1.0]
1451	1	[M+H]+	Test split	Fiora	0.870784	(0.9, 1.0]
1452	1	[M+H]+	Test split	Fiora	0.86677	(0.9, 1.0]
1453	1	[M+H]+	Test split	Fiora	0.854152	(0.9, 1.0]
1454	1	[M+H]+	Test split	Fiora	0.857315	(0.9, 1.0]
1455	1	[M+H]+	Test split	Fiora	0.834786	(0.9, 1.0]
1456	1	[M+H]+	Test split	Fiora	0.778827	(0.9, 1.0]
1457	1	[M+H]+	Test split	Fiora	0.644588	(0.9, 1.0]
1458	0.361111	[M+H]+	Test split	Fiora	0.803853	(0.3, 0.4]
1459	0.361111	[M+H]+	Test split	Fiora	0.688612	(0.3, 0.4]
1460	0.361111	[M+H]+	Test split	Fiora	0.681857	(0.3, 0.4]
1461	0.361111	[M+H]+	Test split	Fiora	0.681411	(0.3, 0.4]
1462	0.361111	[M+H]+	Test split	Fiora	0.749831	(0.3, 0.4]
1463	0.361111	[M+H]+	Test split	Fiora	0.761716	(0.3, 0.4]
1464	0.361111	[M+H]+	Test split	Fiora	0.732996	(0.3, 0.4]
1465	0.361111	[M+H]+	Test split	Fiora	0.779546	(0.3, 0.4]
1466	0.361111	[M+H]+	Test split	Fiora	0.694144	(0.3, 0.4]
1467	0.361111	[M+H]+	Test split	Fiora	0.525647	(0.3, 0.4]
1468	0.361111	[M+H]+	Test split	Fiora	0.412814	(0.3, 0.4]
1469	0.692308	[M+H]+	Test split	Fiora	0.768257	(0.6, 0.7]
1470	0.692308	[M+H]+	Test split	Fiora	0.740875	(0.6, 0.7]
1471	0.292308	[M+H]+	Test split	Fiora	0.848568	(0.2, 0.3]
1472	0.292308	[M+H]+	Test split	Fiora	0.840283	(0.2, 0.3]
1473	0.292308	[M+H]+	Test split	Fiora	0.828781	(0.2, 0.3]
1474	0.292308	[M+H]+	Test split	Fiora	0.871636	(0.2, 0.3]
1475	0.528302	[M+H]+	Test split	Fiora	0.876957	(0.5, 0.6]
1476	0.528302	[M+H]+	Test split	Fiora	0.892061	(0.5, 0.6]
1477	0.528302	[M+H]+	Test split	Fiora	0.924504	(0.5, 0.6]
1478	0.528302	[M+H]+	Test split	Fiora	0.920497	(0.5, 0.6]
1479	0.528302	[M+H]+	Test split	Fiora	0.919237	(0.5, 0.6]
1480	0.528302	[M+H]+	Test split	Fiora	0.911761	(0.5, 0.6]
1481	0.528302	[M+H]+	Test split	Fiora	0.897553	(0.5, 0.6]
1482	0.528302	[M+H]+	Test split	Fiora	0.882585	(0.5, 0.6]
1483	0.528302	[M+H]+	Test split	Fiora	0.868868	(0.5, 0.6]
1484	0.528302	[M+H]+	Test split	Fiora	0.829685	(0.5, 0.6]
1485	0.528302	[M+H]+	Test split	Fiora	0.759177	(0.5, 0.6]
1486	0.528302	[M+H]+	Test split	Fiora	0.820024	(0.5, 0.6]
1487	0.40625	[M+H]+	Test split	Fiora	0.816387	(0.4, 0.5]
1488	0.40625	[M+H]+	Test split	Fiora	0.837297	(0.4, 0.5]
1489	0.40625	[M+H]+	Test split	Fiora	0.829706	(0.4, 0.5]
1490	0.40625	[M+H]+	Test split	Fiora	0.810123	(0.4, 0.5]
1491	0.40625	[M+H]+	Test split	Fiora	0.780336	(0.4, 0.5]
1492	0.40625	[M+H]+	Test split	Fiora	0.740688	(0.4, 0.5]
1493	0.73	[M+H]+	Test split	Fiora	0.826218	(0.7, 0.8]
1494	0.644444	[M+H]+	Test split	Fiora	0.797522	(0.6, 0.7]
1495	0.644444	[M+H]+	Test split	Fiora	0.646001	(0.6, 0.7]
1496	0.644444	[M+H]+	Test split	Fiora	0.590891	(0.6, 0.7]
1497	0.644444	[M+H]+	Test split	Fiora	0.479826	(0.6, 0.7]
1498	0.644444	[M+H]+	Test split	Fiora	0.507393	(0.6, 0.7]
1499	0.644444	[M+H]+	Test split	Fiora	0.600872	(0.6, 0.7]
1500	0.644444	[M+H]+	Test split	Fiora	0.625283	(0.6, 0.7]
1501	0.644444	[M+H]+	Test split	Fiora	0.65827	(0.6, 0.7]
1502	0.644444	[M+H]+	Test split	Fiora	0.659088	(0.6, 0.7]
1503	0.71875	[M+H]+	Test split	Fiora	0.793322	(0.7, 0.8]
1504	0.71875	[M+H]+	Test split	Fiora	0.851746	(0.7, 0.8]
1505	0.71875	[M+H]+	Test split	Fiora	0.87271	(0.7, 0.8]
1506	0.7	[M+H]+	Test split	Fiora	0.827102	(0.6, 0.7]
1507	0.688525	[M+H]+	Test split	Fiora	0.928373	(0.6, 0.7]
1508	0.688525	[M+H]+	Test split	Fiora	0.916466	(0.6, 0.7]
1509	0.688525	[M+H]+	Test split	Fiora	0.911377	(0.6, 0.7]
1510	0.655738	[M+H]+	Test split	Fiora	0.894982	(0.6, 0.7]
1511	0.655738	[M+H]+	Test split	Fiora	0.880913	(0.6, 0.7]
1512	0.655738	[M+H]+	Test split	Fiora	0.901675	(0.6, 0.7]
1513	0.567568	[M+H]+	Test split	Fiora	0.870797	(0.5, 0.6]
1514	0.567568	[M+H]+	Test split	Fiora	0.815922	(0.5, 0.6]
1515	0.567568	[M+H]+	Test split	Fiora	0.849013	(0.5, 0.6]
1516	0.708333	[M+H]+	Test split	Fiora	0.854152	(0.7, 0.8]
1517	0.708333	[M+H]+	Test split	Fiora	0.839178	(0.7, 0.8]
1518	0.708333	[M+H]+	Test split	Fiora	0.801415	(0.7, 0.8]
1519	0.708333	[M+H]+	Test split	Fiora	0.752829	(0.7, 0.8]
1520	0.708333	[M+H]+	Test split	Fiora	0.858591	(0.7, 0.8]
1521	0.708333	[M+H]+	Test split	Fiora	0.727566	(0.7, 0.8]
1522	0.539683	[M+H]+	Test split	Fiora	0.83377	(0.5, 0.6]
1523	0.693548	[M+H]+	Test split	Fiora	0.96023	(0.6, 0.7]
1524	0.693548	[M+H]+	Test split	Fiora	0.899593	(0.6, 0.7]
1525	0.693548	[M+H]+	Test split	Fiora	0.849477	(0.6, 0.7]
1526	0.694915	[M+H]+	Test split	Fiora	0.858242	(0.6, 0.7]
1527	0.694915	[M+H]+	Test split	Fiora	0.870127	(0.6, 0.7]
1528	0.694915	[M+H]+	Test split	Fiora	0.786178	(0.6, 0.7]
1529	0.673077	[M+H]+	Test split	Fiora	0.880278	(0.6, 0.7]
1530	0.673077	[M+H]+	Test split	Fiora	0.809883	(0.6, 0.7]
1531	0.653846	[M+H]+	Test split	Fiora	0.89115	(0.6, 0.7]
1532	0.653846	[M+H]+	Test split	Fiora	0.860453	(0.6, 0.7]
1533	0.653846	[M+H]+	Test split	Fiora	0.724955	(0.6, 0.7]
1534	0.555556	[M+H]+	Test split	Fiora	0.875003	(0.5, 0.6]
1535	0.696429	[M+H]+	Test split	Fiora	0.858134	(0.6, 0.7]
1536	0.696429	[M+H]+	Test split	Fiora	0.874824	(0.6, 0.7]
1537	0.645161	[M+H]+	Test split	Fiora	0.829295	(0.6, 0.7]
1538	0.358025	[M+H]+	Test split	Fiora	0.652708	(0.3, 0.4]
1539	0.358025	[M+H]+	Test split	Fiora	0.408761	(0.3, 0.4]
1540	0.358025	[M+H]+	Test split	Fiora	0.206057	(0.3, 0.4]
1541	0.358025	[M+H]+	Test split	Fiora	0.245601	(0.3, 0.4]
1542	0.358025	[M+H]+	Test split	Fiora	0.27685	(0.3, 0.4]
1543	0.666667	[M+H]+	Test split	Fiora	0.971023	(0.6, 0.7]
1544	0.666667	[M+H]+	Test split	Fiora	0.925458	(0.6, 0.7]
1545	0.666667	[M+H]+	Test split	Fiora	0.850323	(0.6, 0.7]
1546	0.666667	[M+H]+	Test split	Fiora	0.92149	(0.6, 0.7]
1547	0.727273	[M+H]+	Test split	Fiora	0.921338	(0.7, 0.8]
1548	0.727273	[M+H]+	Test split	Fiora	0.900194	(0.7, 0.8]
1549	0.727273	[M+H]+	Test split	Fiora	0.854463	(0.7, 0.8]
1550	0.727273	[M+H]+	Test split	Fiora	0.800831	(0.7, 0.8]
1551	0.727273	[M+H]+	Test split	Fiora	0.74372	(0.7, 0.8]
1552	0.727273	[M+H]+	Test split	Fiora	0.674072	(0.7, 0.8]
1553	0.727273	[M+H]+	Test split	Fiora	0.601332	(0.7, 0.8]
1554	0.727273	[M+H]+	Test split	Fiora	0.522115	(0.7, 0.8]
1555	0.727273	[M+H]+	Test split	Fiora	0.461772	(0.7, 0.8]
1556	0.727273	[M+H]+	Test split	Fiora	0.907783	(0.7, 0.8]
1557	1	[M+H]+	Test split	Fiora	0.880866	(0.9, 1.0]
1558	1	[M+H]+	Test split	Fiora	0.695422	(0.9, 1.0]
1559	0.894737	[M+H]+	Test split	Fiora	0.815345	(0.8, 0.9]
1560	0.636364	[M+H]+	Test split	Fiora	0.729365	(0.6, 0.7]
1561	0.636364	[M+H]+	Test split	Fiora	0.879172	(0.6, 0.7]
1562	0.636364	[M+H]+	Test split	Fiora	0.820354	(0.6, 0.7]
1563	0.636364	[M+H]+	Test split	Fiora	0.731933	(0.6, 0.7]
1564	0.636364	[M+H]+	Test split	Fiora	0.657554	(0.6, 0.7]
1565	0.846154	[M+H]+	Test split	Fiora	0.93255	(0.8, 0.9]
1566	0.846154	[M+H]+	Test split	Fiora	0.83214	(0.8, 0.9]
1567	0.846154	[M+H]+	Test split	Fiora	0.883373	(0.8, 0.9]
1568	0.846154	[M+H]+	Test split	Fiora	0.894561	(0.8, 0.9]
1569	0.846154	[M+H]+	Test split	Fiora	0.87663	(0.8, 0.9]
1570	0.846154	[M+H]+	Test split	Fiora	0.82859	(0.8, 0.9]
1571	0.846154	[M+H]+	Test split	Fiora	0.847591	(0.8, 0.9]
1572	0.568627	[M+H]+	Test split	Fiora	0.765858	(0.5, 0.6]
1573	0.568627	[M+H]+	Test split	Fiora	0.333147	(0.5, 0.6]
1574	0.606557	[M+H]+	Test split	Fiora	0.697136	(0.6, 0.7]
1575	0.606557	[M+H]+	Test split	Fiora	0.537991	(0.6, 0.7]
1576	0.606557	[M+H]+	Test split	Fiora	0.504033	(0.6, 0.7]
1577	0.578947	[M+H]+	Test split	Fiora	0.787389	(0.5, 0.6]
1578	0.588235	[M+H]+	Test split	Fiora	0.763911	(0.5, 0.6]
1579	0.588235	[M+H]+	Test split	Fiora	0.550427	(0.5, 0.6]
1580	0.588235	[M+H]+	Test split	Fiora	0.299744	(0.5, 0.6]
1581	0.588235	[M+H]+	Test split	Fiora	0.22924	(0.5, 0.6]
1582	0.588235	[M+H]+	Test split	Fiora	0.27369	(0.5, 0.6]
1583	0.485714	[M+H]+	Test split	Fiora	0.965825	(0.4, 0.5]
1584	0.485714	[M+H]+	Test split	Fiora	0.96458	(0.4, 0.5]
1585	0.485714	[M+H]+	Test split	Fiora	0.948778	(0.4, 0.5]
1586	0.596774	[M+H]+	Test split	Fiora	0.95809	(0.5, 0.6]
1587	0.596774	[M+H]+	Test split	Fiora	0.938884	(0.5, 0.6]
1588	0.596774	[M+H]+	Test split	Fiora	0.884304	(0.5, 0.6]
1589	0.596774	[M+H]+	Test split	Fiora	0.616869	(0.5, 0.6]
1590	0.744681	[M+H]+	Test split	Fiora	0.813233	(0.7, 0.8]
1591	0.744681	[M+H]+	Test split	Fiora	0.803418	(0.7, 0.8]
1592	0.744681	[M+H]+	Test split	Fiora	0.705349	(0.7, 0.8]
1593	0.745763	[M+H]+	Test split	Fiora	0.760721	(0.7, 0.8]
1594	0.745763	[M+H]+	Test split	Fiora	0.64854	(0.7, 0.8]
1595	0.745763	[M+H]+	Test split	Fiora	0.736349	(0.7, 0.8]
1596	0.767857	[M+H]+	Test split	Fiora	0.935594	(0.7, 0.8]
1597	0.767857	[M+H]+	Test split	Fiora	0.897231	(0.7, 0.8]
1598	0.767857	[M+H]+	Test split	Fiora	0.824448	(0.7, 0.8]
1599	0.767857	[M+H]+	Test split	Fiora	0.834109	(0.7, 0.8]
1600	0.767857	[M+H]+	Test split	Fiora	0.798067	(0.7, 0.8]
1601	0.767857	[M+H]+	Test split	Fiora	0.809576	(0.7, 0.8]
1602	0.57377	[M+H]+	Test split	Fiora	0.939033	(0.5, 0.6]
1603	0.57377	[M+H]+	Test split	Fiora	0.931086	(0.5, 0.6]
1604	0.57377	[M+H]+	Test split	Fiora	0.88255	(0.5, 0.6]
1605	0.57377	[M+H]+	Test split	Fiora	0.823378	(0.5, 0.6]
1606	0.57377	[M+H]+	Test split	Fiora	0.905136	(0.5, 0.6]
1607	0.387097	[M+H]+	Test split	Fiora	0.814978	(0.3, 0.4]
1608	0.7	[M+H]+	Test split	Fiora	0.834311	(0.6, 0.7]
1609	0.7	[M+H]+	Test split	Fiora	0.824153	(0.6, 0.7]
1610	0.666667	[M+H]+	Test split	Fiora	0.871875	(0.6, 0.7]
1611	0.666667	[M+H]+	Test split	Fiora	0.872528	(0.6, 0.7]
1612	0.666667	[M+H]+	Test split	Fiora	0.86893	(0.6, 0.7]
1613	0.666667	[M+H]+	Test split	Fiora	0.850839	(0.6, 0.7]
1614	0.666667	[M+H]+	Test split	Fiora	0.809119	(0.6, 0.7]
1615	0.769231	[M+H]+	Test split	Fiora	0.925878	(0.7, 0.8]
1616	0.769231	[M+H]+	Test split	Fiora	0.859673	(0.7, 0.8]
1617	0.637931	[M+H]+	Test split	Fiora	0.897845	(0.6, 0.7]
1618	0.637931	[M+H]+	Test split	Fiora	0.757209	(0.6, 0.7]
1619	0.637931	[M+H]+	Test split	Fiora	0.650748	(0.6, 0.7]
1620	0.637931	[M+H]+	Test split	Fiora	0.655398	(0.6, 0.7]
1621	0.637931	[M+H]+	Test split	Fiora	0.60239	(0.6, 0.7]
1622	0.666667	[M+H]+	Test split	Fiora	0.814505	(0.6, 0.7]
1623	0.705882	[M+H]+	Test split	Fiora	0.896152	(0.7, 0.8]
1624	0.677419	[M+H]+	Test split	Fiora	0.825	(0.6, 0.7]
1625	0.677419	[M+H]+	Test split	Fiora	0.814391	(0.6, 0.7]
1626	0.677419	[M+H]+	Test split	Fiora	0.823118	(0.6, 0.7]
1627	0.733333	[M+H]+	Test split	Fiora	0.810736	(0.7, 0.8]
1628	0.640625	[M+H]+	Test split	Fiora	0.882704	(0.6, 0.7]
1629	0.640625	[M+H]+	Test split	Fiora	0.823601	(0.6, 0.7]
1630	0.640625	[M+H]+	Test split	Fiora	0.77372	(0.6, 0.7]
1631	0.640625	[M+H]+	Test split	Fiora	0.732436	(0.6, 0.7]
1632	0.640625	[M+H]+	Test split	Fiora	0.791304	(0.6, 0.7]
1633	0.576923	[M+H]+	Test split	Fiora	0.825651	(0.5, 0.6]
1634	0.576923	[M+H]+	Test split	Fiora	0.591566	(0.5, 0.6]
1635	1	[M+H]+	Test split	Fiora	0.92868	(0.9, 1.0]
1636	1	[M+H]+	Test split	Fiora	0.903738	(0.9, 1.0]
1637	1	[M+H]+	Test split	Fiora	0.895799	(0.9, 1.0]
1638	0.328947	[M+H]+	Test split	Fiora	0.920725	(0.3, 0.4]
1639	0.328947	[M+H]+	Test split	Fiora	0.903332	(0.3, 0.4]
1640	0.328947	[M+H]+	Test split	Fiora	0.864015	(0.3, 0.4]
1641	0.328947	[M+H]+	Test split	Fiora	0.777869	(0.3, 0.4]
1642	0.584906	[M+H]+	Test split	Fiora	0.967369	(0.5, 0.6]
1643	0.584906	[M+H]+	Test split	Fiora	0.931037	(0.5, 0.6]
1644	0.584906	[M+H]+	Test split	Fiora	0.887875	(0.5, 0.6]
1645	0.435897	[M+H]+	Test split	Fiora	0.83932	(0.4, 0.5]
1646	0.435897	[M+H]+	Test split	Fiora	0.652124	(0.4, 0.5]
1647	0.72	[M+H]+	Test split	Fiora	0.886361	(0.7, 0.8]
1648	0.72	[M+H]+	Test split	Fiora	0.794468	(0.7, 0.8]
1649	0.72	[M+H]+	Test split	Fiora	0.805245	(0.7, 0.8]
1650	1	[M+H]+	Test split	Fiora	0.799171	(0.9, 1.0]
1651	1	[M+H]+	Test split	Fiora	0.716423	(0.9, 1.0]
1652	1	[M+H]+	Test split	Fiora	0.635165	(0.9, 1.0]
1653	0.663043	[M+H]+	Test split	Fiora	0.918003	(0.6, 0.7]
1654	0.663043	[M+H]+	Test split	Fiora	0.921664	(0.6, 0.7]
1655	0.663043	[M+H]+	Test split	Fiora	0.886349	(0.6, 0.7]
1656	0.663043	[M+H]+	Test split	Fiora	0.866023	(0.6, 0.7]
1657	0.663043	[M+H]+	Test split	Fiora	0.83791	(0.6, 0.7]
1658	0.663043	[M+H]+	Test split	Fiora	0.811462	(0.6, 0.7]
1659	0.663043	[M+H]+	Test split	Fiora	0.803961	(0.6, 0.7]
1660	0.663043	[M+H]+	Test split	Fiora	0.779496	(0.6, 0.7]
1661	0.663043	[M+H]+	Test split	Fiora	0.726169	(0.6, 0.7]
1662	0.663043	[M+H]+	Test split	Fiora	0.878904	(0.6, 0.7]
1663	0.6	[M+H]+	Test split	Fiora	0.523675	(0.5, 0.6]
1664	0.229508	[M+H]+	Test split	Fiora	0.720353	(0.2, 0.3]
1665	0.229508	[M+H]+	Test split	Fiora	0.668866	(0.2, 0.3]
1666	0.393939	[M+H]+	Test split	Fiora	0.648943	(0.3, 0.4]
1667	0.393939	[M+H]+	Test split	Fiora	0.671679	(0.3, 0.4]
1668	0.393939	[M+H]+	Test split	Fiora	0.637631	(0.3, 0.4]
1669	0.393939	[M+H]+	Test split	Fiora	0.652735	(0.3, 0.4]
1670	0.393939	[M+H]+	Test split	Fiora	0.644515	(0.3, 0.4]
1671	0.393939	[M+H]+	Test split	Fiora	0.592856	(0.3, 0.4]
1672	0.393939	[M+H]+	Test split	Fiora	0.670473	(0.3, 0.4]
1673	0.395349	[M+H]+	Test split	Fiora	0.765822	(0.3, 0.4]
1674	0.395349	[M+H]+	Test split	Fiora	0.768414	(0.3, 0.4]
1675	0.395349	[M+H]+	Test split	Fiora	0.720563	(0.3, 0.4]
1676	0.395349	[M+H]+	Test split	Fiora	0.679494	(0.3, 0.4]
1677	0.395349	[M+H]+	Test split	Fiora	0.761343	(0.3, 0.4]
1678	0.534884	[M+H]+	Test split	Fiora	0.950587	(0.5, 0.6]
1679	0.534884	[M+H]+	Test split	Fiora	0.952275	(0.5, 0.6]
1680	0.534884	[M+H]+	Test split	Fiora	0.934063	(0.5, 0.6]
1681	0.534884	[M+H]+	Test split	Fiora	0.904587	(0.5, 0.6]
1682	0.534884	[M+H]+	Test split	Fiora	0.887631	(0.5, 0.6]
1683	0.534884	[M+H]+	Test split	Fiora	0.869482	(0.5, 0.6]
1684	0.534884	[M+H]+	Test split	Fiora	0.860526	(0.5, 0.6]
1685	0.534884	[M+H]+	Test split	Fiora	0.896342	(0.5, 0.6]
1686	0.564103	[M+H]+	Test split	Fiora	0.95104	(0.5, 0.6]
1687	0.564103	[M+H]+	Test split	Fiora	0.977908	(0.5, 0.6]
1688	0.564103	[M+H]+	Test split	Fiora	0.985759	(0.5, 0.6]
1689	0.564103	[M+H]+	Test split	Fiora	0.995145	(0.5, 0.6]
1690	0.564103	[M+H]+	Test split	Fiora	0.994532	(0.5, 0.6]
1691	0.564103	[M+H]+	Test split	Fiora	0.98448	(0.5, 0.6]
1692	0.564103	[M+H]+	Test split	Fiora	0.975187	(0.5, 0.6]
1693	0.564103	[M+H]+	Test split	Fiora	0.955728	(0.5, 0.6]
1694	0.564103	[M+H]+	Test split	Fiora	0.951933	(0.5, 0.6]
1695	0.564103	[M+H]+	Test split	Fiora	0.939202	(0.5, 0.6]
1696	0.564103	[M+H]+	Test split	Fiora	0.948596	(0.5, 0.6]
1697	0.186667	[M+H]+	Test split	Fiora	0.891786
1698	0.186667	[M+H]+	Test split	Fiora	0.838254
1699	0.428571	[M+H]+	Test split	Fiora	0.847615	(0.4, 0.5]
1700	0.428571	[M+H]+	Test split	Fiora	0.856573	(0.4, 0.5]
1701	0.428571	[M+H]+	Test split	Fiora	0.802634	(0.4, 0.5]
1702	0.738095	[M+H]+	Test split	Fiora	0.939386	(0.7, 0.8]
1703	0.738095	[M+H]+	Test split	Fiora	0.951163	(0.7, 0.8]
1704	0.738095	[M+H]+	Test split	Fiora	0.925082	(0.7, 0.8]
1705	0.738095	[M+H]+	Test split	Fiora	0.862861	(0.7, 0.8]
1706	0.738095	[M+H]+	Test split	Fiora	0.782225	(0.7, 0.8]
1707	0.738095	[M+H]+	Test split	Fiora	0.935013	(0.7, 0.8]
1708	0.590909	[M+H]+	Test split	Fiora	0.916814	(0.5, 0.6]
1709	0.590909	[M+H]+	Test split	Fiora	0.932856	(0.5, 0.6]
1710	0.590909	[M+H]+	Test split	Fiora	0.954558	(0.5, 0.6]
1711	0.590909	[M+H]+	Test split	Fiora	0.962029	(0.5, 0.6]
1712	0.590909	[M+H]+	Test split	Fiora	0.957143	(0.5, 0.6]
1713	0.590909	[M+H]+	Test split	Fiora	0.943085	(0.5, 0.6]
1714	0.590909	[M+H]+	Test split	Fiora	0.919038	(0.5, 0.6]
1715	0.590909	[M+H]+	Test split	Fiora	0.903641	(0.5, 0.6]
1716	0.590909	[M+H]+	Test split	Fiora	0.879827	(0.5, 0.6]
1717	0.590909	[M+H]+	Test split	Fiora	0.853928	(0.5, 0.6]
1718	0.590909	[M+H]+	Test split	Fiora	0.8401	(0.5, 0.6]
1719	0.590909	[M+H]+	Test split	Fiora	0.852873	(0.5, 0.6]
1720	0.590909	[M+H]+	Test split	Fiora	0.861379	(0.5, 0.6]
1721	0.590909	[M+H]+	Test split	Fiora	0.846086	(0.5, 0.6]
1722	0.590909	[M+H]+	Test split	Fiora	0.945984	(0.5, 0.6]
1723	0.583333	[M+H]+	Test split	Fiora	0.844823	(0.5, 0.6]
1724	0.583333	[M+H]+	Test split	Fiora	0.836838	(0.5, 0.6]
1725	0.583333	[M+H]+	Test split	Fiora	0.840456	(0.5, 0.6]
1726	0.583333	[M+H]+	Test split	Fiora	0.837564	(0.5, 0.6]
1727	0.62069	[M+H]+	Test split	Fiora	0.839422	(0.6, 0.7]
1728	0.542373	[M+H]+	Test split	Fiora	0.875231	(0.5, 0.6]
1729	0.542373	[M+H]+	Test split	Fiora	0.688533	(0.5, 0.6]
1730	0.542373	[M+H]+	Test split	Fiora	0.481115	(0.5, 0.6]
1731	0.542373	[M+H]+	Test split	Fiora	0.368402	(0.5, 0.6]
1732	0.542373	[M+H]+	Test split	Fiora	0.651677	(0.5, 0.6]
1733	0.526316	[M+H]+	Test split	Fiora	0.619808	(0.5, 0.6]
1734	0.526316	[M+H]+	Test split	Fiora	0.522653	(0.5, 0.6]
1735	0.526316	[M+H]+	Test split	Fiora	0.461778	(0.5, 0.6]
1736	0.526316	[M+H]+	Test split	Fiora	0.413655	(0.5, 0.6]
1737	0.526316	[M+H]+	Test split	Fiora	0.41604	(0.5, 0.6]
1738	0.285714	[M+H]+	Test split	Fiora	0.742815	(0.2, 0.3]
1739	0.285714	[M+H]+	Test split	Fiora	0.670526	(0.2, 0.3]
1740	0.285714	[M+H]+	Test split	Fiora	0.582974	(0.2, 0.3]
1741	0.285714	[M+H]+	Test split	Fiora	0.474956	(0.2, 0.3]
1742	0.285714	[M+H]+	Test split	Fiora	0.0946918	(0.2, 0.3]
1743	0.47619	[M+H]+	Test split	Fiora	0.372601	(0.4, 0.5]
1744	0.344262	[M+H]+	Test split	Fiora	0.846106	(0.3, 0.4]
1745	0.344262	[M+H]+	Test split	Fiora	0.847728	(0.3, 0.4]
1746	0.344262	[M+H]+	Test split	Fiora	0.845629	(0.3, 0.4]
1747	0.344262	[M+H]+	Test split	Fiora	0.828826	(0.3, 0.4]
1748	0.344262	[M+H]+	Test split	Fiora	0.785493	(0.3, 0.4]
1749	0.344262	[M+H]+	Test split	Fiora	0.73261	(0.3, 0.4]
1750	0.344262	[M+H]+	Test split	Fiora	0.678009	(0.3, 0.4]
1751	0.648649	[M+H]+	Test split	Fiora	0.82306	(0.6, 0.7]
1752	0.648649	[M+H]+	Test split	Fiora	0.780486	(0.6, 0.7]
1753	0.648649	[M+H]+	Test split	Fiora	0.769244	(0.6, 0.7]
1754	0.648649	[M+H]+	Test split	Fiora	0.749911	(0.6, 0.7]
1755	0.4	[M+H]+	Test split	Fiora	0.910978	(0.3, 0.4]
1756	0.4	[M+H]+	Test split	Fiora	0.923571	(0.3, 0.4]
1757	0.4	[M+H]+	Test split	Fiora	0.930276	(0.3, 0.4]
1758	0.4	[M+H]+	Test split	Fiora	0.890961	(0.3, 0.4]
1759	0.4	[M+H]+	Test split	Fiora	0.87174	(0.3, 0.4]
1760	0.636364	[M+H]+	Test split	Fiora	0.889688	(0.6, 0.7]
1761	0.636364	[M+H]+	Test split	Fiora	0.880032	(0.6, 0.7]
1762	0.636364	[M+H]+	Test split	Fiora	0.845097	(0.6, 0.7]
1763	0.636364	[M+H]+	Test split	Fiora	0.805541	(0.6, 0.7]
1764	0.636364	[M+H]+	Test split	Fiora	0.783786	(0.6, 0.7]
1765	0.636364	[M+H]+	Test split	Fiora	0.76633	(0.6, 0.7]
1766	0.636364	[M+H]+	Test split	Fiora	0.776464	(0.6, 0.7]
1767	0.636364	[M+H]+	Test split	Fiora	0.7836	(0.6, 0.7]
1768	0.636364	[M+H]+	Test split	Fiora	0.815577	(0.6, 0.7]
1769	0.636364	[M+H]+	Test split	Fiora	0.841882	(0.6, 0.7]
1770	0.636364	[M+H]+	Test split	Fiora	0.825417	(0.6, 0.7]
1771	0.636364	[M+H]+	Test split	Fiora	0.618069	(0.6, 0.7]
1772	0.512195	[M+H]+	Test split	Fiora	0.86618	(0.5, 0.6]
1773	0.512195	[M+H]+	Test split	Fiora	0.834912	(0.5, 0.6]
1774	0.512195	[M+H]+	Test split	Fiora	0.774947	(0.5, 0.6]
1775	0.512195	[M+H]+	Test split	Fiora	0.695325	(0.5, 0.6]
1776	0.512195	[M+H]+	Test split	Fiora	0.60588	(0.5, 0.6]
1777	0.512195	[M+H]+	Test split	Fiora	0.719171	(0.5, 0.6]
1778	0.385965	[M+H]+	Test split	Fiora	0.941412	(0.3, 0.4]
1779	0.385965	[M+H]+	Test split	Fiora	0.920172	(0.3, 0.4]
1780	0.385965	[M+H]+	Test split	Fiora	0.916359	(0.3, 0.4]
1781	0.385965	[M+H]+	Test split	Fiora	0.912336	(0.3, 0.4]
1782	0.385965	[M+H]+	Test split	Fiora	0.889059	(0.3, 0.4]
1783	0.385965	[M+H]+	Test split	Fiora	0.861779	(0.3, 0.4]
1784	0.385965	[M+H]+	Test split	Fiora	0.83304	(0.3, 0.4]
1785	0.385965	[M+H]+	Test split	Fiora	0.826648	(0.3, 0.4]
1786	0.375	[M+H]+	Test split	Fiora	0.707875	(0.3, 0.4]
1787	0.314286	[M+H]+	Test split	Fiora	0.842014	(0.3, 0.4]
1788	0.314286	[M+H]+	Test split	Fiora	0.854451	(0.3, 0.4]
1789	0.314286	[M+H]+	Test split	Fiora	0.880574	(0.3, 0.4]
1790	0.314286	[M+H]+	Test split	Fiora	0.866573	(0.3, 0.4]
1791	0.314286	[M+H]+	Test split	Fiora	0.843491	(0.3, 0.4]
1792	0.314286	[M+H]+	Test split	Fiora	0.74014	(0.3, 0.4]
1793	0.314286	[M+H]+	Test split	Fiora	0.602293	(0.3, 0.4]
1794	1	[M+H]+	Test split	Fiora	0.887675	(0.9, 1.0]
1795	1	[M+H]+	Test split	Fiora	0.904867	(0.9, 1.0]
1796	1	[M+H]+	Test split	Fiora	0.838841	(0.9, 1.0]
1797	1	[M+H]+	Test split	Fiora	0.798836	(0.9, 1.0]
1798	1	[M+H]+	Test split	Fiora	0.801054	(0.9, 1.0]
1799	1	[M+H]+	Test split	Fiora	0.817349	(0.9, 1.0]
1800	1	[M+H]+	Test split	Fiora	0.844798	(0.9, 1.0]
1801	1	[M+H]+	Test split	Fiora	0.864272	(0.9, 1.0]
1802	1	[M+H]+	Test split	Fiora	0.874238	(0.9, 1.0]
1803	1	[M+H]+	Test split	Fiora	0.867426	(0.9, 1.0]
1804	1	[M+H]+	Test split	Fiora	0.827763	(0.9, 1.0]
1805	1	[M+H]+	Test split	Fiora	0.878546	(0.9, 1.0]
1806	0.642857	[M+H]+	Test split	Fiora	0.895339	(0.6, 0.7]
1807	0.642857	[M+H]+	Test split	Fiora	0.889817	(0.6, 0.7]
1808	0.642857	[M+H]+	Test split	Fiora	0.887648	(0.6, 0.7]
1809	0.642857	[M+H]+	Test split	Fiora	0.858545	(0.6, 0.7]
1810	0.642857	[M+H]+	Test split	Fiora	0.84173	(0.6, 0.7]
1811	0.642857	[M+H]+	Test split	Fiora	0.772408	(0.6, 0.7]
1812	0.601942	[M+H]+	Test split	Fiora	0.78817	(0.6, 0.7]
1813	0.601942	[M+H]+	Test split	Fiora	0.800403	(0.6, 0.7]
1814	0.601942	[M+H]+	Test split	Fiora	0.757904	(0.6, 0.7]
1815	0.601942	[M+H]+	Test split	Fiora	0.724077	(0.6, 0.7]
1816	0.601942	[M+H]+	Test split	Fiora	0.619566	(0.6, 0.7]
1817	0.601942	[M+H]+	Test split	Fiora	0.552845	(0.6, 0.7]
1818	0.601942	[M+H]+	Test split	Fiora	0.424564	(0.6, 0.7]
1819	0.601942	[M+H]+	Test split	Fiora	0.352272	(0.6, 0.7]
1820	0.601942	[M+H]+	Test split	Fiora	0.533139	(0.6, 0.7]
1821	0.558824	[M+H]+	Test split	Fiora	0.770037	(0.5, 0.6]
1822	0.558824	[M+H]+	Test split	Fiora	0.685459	(0.5, 0.6]
1823	0.558824	[M+H]+	Test split	Fiora	0.611837	(0.5, 0.6]
1824	0.558824	[M+H]+	Test split	Fiora	0.537051	(0.5, 0.6]
1825	0.558824	[M+H]+	Test split	Fiora	0.476954	(0.5, 0.6]
1826	0.558824	[M+H]+	Test split	Fiora	0.632508	(0.5, 0.6]
1827	0.607143	[M+H]+	Test split	Fiora	0.864925	(0.6, 0.7]
1828	0.607143	[M+H]+	Test split	Fiora	0.853314	(0.6, 0.7]
1829	0.607143	[M+H]+	Test split	Fiora	0.84013	(0.6, 0.7]
1830	0.607143	[M+H]+	Test split	Fiora	0.835006	(0.6, 0.7]
1831	0.607143	[M+H]+	Test split	Fiora	0.805252	(0.6, 0.7]
1832	0.607143	[M+H]+	Test split	Fiora	0.794151	(0.6, 0.7]
1833	0.607143	[M+H]+	Test split	Fiora	0.793567	(0.6, 0.7]
1834	0.607143	[M+H]+	Test split	Fiora	0.793124	(0.6, 0.7]
1835	0.607143	[M+H]+	Test split	Fiora	0.786156	(0.6, 0.7]
1836	0.607143	[M+H]+	Test split	Fiora	0.777726	(0.6, 0.7]
1837	0.607143	[M+H]+	Test split	Fiora	0.612767	(0.6, 0.7]
1838	0.735849	[M+H]+	Test split	Fiora	0.754387	(0.7, 0.8]
1839	0.735849	[M+H]+	Test split	Fiora	0.770871	(0.7, 0.8]
1840	0.735849	[M+H]+	Test split	Fiora	0.766741	(0.7, 0.8]
1841	0.735849	[M+H]+	Test split	Fiora	0.760026	(0.7, 0.8]
1842	0.735849	[M+H]+	Test split	Fiora	0.759988	(0.7, 0.8]
1843	0.735849	[M+H]+	Test split	Fiora	0.76768	(0.7, 0.8]
1844	0.735849	[M+H]+	Test split	Fiora	0.775055	(0.7, 0.8]
1845	0.735849	[M+H]+	Test split	Fiora	0.77965	(0.7, 0.8]
1846	0.735849	[M+H]+	Test split	Fiora	0.657534	(0.7, 0.8]
1847	1	[M+H]+	Test split	Fiora	0.833501	(0.9, 1.0]
1848	1	[M+H]+	Test split	Fiora	0.852033	(0.9, 1.0]
1849	1	[M+H]+	Test split	Fiora	0.816305	(0.9, 1.0]
1850	1	[M+H]+	Test split	Fiora	0.780661	(0.9, 1.0]
1851	1	[M+H]+	Test split	Fiora	0.680353	(0.9, 1.0]
1852	0.483871	[M+H]+	Test split	Fiora	0.842905	(0.4, 0.5]
1853	0.60396	[M+H]+	Test split	Fiora	0.941732	(0.6, 0.7]
1854	0.60396	[M+H]+	Test split	Fiora	0.884745	(0.6, 0.7]
1855	0.60396	[M+H]+	Test split	Fiora	0.860911	(0.6, 0.7]
1856	0.60396	[M+H]+	Test split	Fiora	0.861767	(0.6, 0.7]
1857	0.60396	[M+H]+	Test split	Fiora	0.844189	(0.6, 0.7]
1858	0.60396	[M+H]+	Test split	Fiora	0.893559	(0.6, 0.7]
1859	0.55102	[M+H]+	Test split	Fiora	0.828653	(0.5, 0.6]
1860	0.55102	[M+H]+	Test split	Fiora	0.869326	(0.5, 0.6]
1861	0.55102	[M+H]+	Test split	Fiora	0.892999	(0.5, 0.6]
1862	0.55102	[M+H]+	Test split	Fiora	0.871619	(0.5, 0.6]
1863	0.55102	[M+H]+	Test split	Fiora	0.821201	(0.5, 0.6]
1864	0.55102	[M+H]+	Test split	Fiora	0.744062	(0.5, 0.6]
1865	0.55102	[M+H]+	Test split	Fiora	0.651022	(0.5, 0.6]
1866	0.55102	[M+H]+	Test split	Fiora	0.84341	(0.5, 0.6]
1867	0.387097	[M+H]+	Test split	Fiora	0.817196	(0.3, 0.4]
1868	0.387097	[M+H]+	Test split	Fiora	0.717793	(0.3, 0.4]
1869	0.387097	[M+H]+	Test split	Fiora	0.58968	(0.3, 0.4]
1870	0.387097	[M+H]+	Test split	Fiora	0.91439	(0.3, 0.4]
1871	0.411765	[M+H]+	Test split	Fiora	0.957658	(0.4, 0.5]
1872	0.411765	[M+H]+	Test split	Fiora	0.9212	(0.4, 0.5]
1873	0.411765	[M+H]+	Test split	Fiora	0.854081	(0.4, 0.5]
1874	0.411765	[M+H]+	Test split	Fiora	0.784654	(0.4, 0.5]
1875	0.411765	[M+H]+	Test split	Fiora	0.756574	(0.4, 0.5]
1876	0.411765	[M+H]+	Test split	Fiora	0.765983	(0.4, 0.5]
1877	0.411765	[M+H]+	Test split	Fiora	0.773323	(0.4, 0.5]
1878	0.411765	[M+H]+	Test split	Fiora	0.796975	(0.4, 0.5]
1879	0.411765	[M+H]+	Test split	Fiora	0.824828	(0.4, 0.5]
1880	0.411765	[M+H]+	Test split	Fiora	0.870268	(0.4, 0.5]
1881	0.411765	[M+H]+	Test split	Fiora	0.88042	(0.4, 0.5]
1882	0.411765	[M+H]+	Test split	Fiora	0.846773	(0.4, 0.5]
1883	0.411765	[M+H]+	Test split	Fiora	0.749823	(0.4, 0.5]
1884	0.717949	[M+H]+	Test split	Fiora	0.863679	(0.7, 0.8]
1885	0.550562	[M+H]+	Test split	Fiora	0.662667	(0.5, 0.6]
1886	0.25	[M+H]+	Test split	Fiora	0.867556	(0.2, 0.3]
1887	0.75	[M+H]+	Test split	Fiora	0.782556	(0.7, 0.8]
1888	0.785714	[M+H]+	Test split	Fiora	0.725229	(0.7, 0.8]
1889	0.785714	[M+H]+	Test split	Fiora	0.65919	(0.7, 0.8]
1890	0.75641	[M+H]+	Test split	Fiora	0.677022	(0.7, 0.8]
1891	1	[M+H]+	Test split	Fiora	0.972991	(0.9, 1.0]
1892	1	[M+H]+	Test split	Fiora	0.955177	(0.9, 1.0]
1893	1	[M+H]+	Test split	Fiora	0.911904	(0.9, 1.0]
1894	1	[M+H]+	Test split	Fiora	0.944831	(0.9, 1.0]
1895	1	[M+H]+	Test split	Fiora	0.965051	(0.9, 1.0]
1896	1	[M+H]+	Test split	Fiora	0.954736	(0.9, 1.0]
1897	1	[M+H]+	Test split	Fiora	0.943546	(0.9, 1.0]
1898	1	[M+H]+	Test split	Fiora	0.868079	(0.9, 1.0]
1899	1	[M+H]+	Test split	Fiora	0.832269	(0.9, 1.0]
1900	1	[M+H]+	Test split	Fiora	0.805366	(0.9, 1.0]
1901	1	[M+H]+	Test split	Fiora	0.751857	(0.9, 1.0]
1902	1	[M+H]+	Test split	Fiora	0.758834	(0.9, 1.0]
1903	0.730337	[M+H]+	Test split	Fiora	0.976444	(0.7, 0.8]
1904	0.730337	[M+H]+	Test split	Fiora	0.971759	(0.7, 0.8]
1905	0.730337	[M+H]+	Test split	Fiora	0.960785	(0.7, 0.8]
1906	0.730337	[M+H]+	Test split	Fiora	0.911913	(0.7, 0.8]
1907	0.55	[M+H]+	Test split	Fiora	0.906465	(0.5, 0.6]
1908	0.55	[M+H]+	Test split	Fiora	0.830689	(0.5, 0.6]
1909	0.55	[M+H]+	Test split	Fiora	0.795829	(0.5, 0.6]
1910	0.55	[M+H]+	Test split	Fiora	0.74446	(0.5, 0.6]
1911	0.55	[M+H]+	Test split	Fiora	0.6722	(0.5, 0.6]
1912	0.55	[M+H]+	Test split	Fiora	0.860987	(0.5, 0.6]
1913	0.625	[M+H]+	Test split	Fiora	0.808471	(0.6, 0.7]
1914	0.625	[M+H]+	Test split	Fiora	0.752088	(0.6, 0.7]
1915	0.625	[M+H]+	Test split	Fiora	0.844401	(0.6, 0.7]
1916	0.639344	[M+H]+	Test split	Fiora	0.857668	(0.6, 0.7]
1917	0.639344	[M+H]+	Test split	Fiora	0.782494	(0.6, 0.7]
1918	0.639344	[M+H]+	Test split	Fiora	0.654148	(0.6, 0.7]
1919	0.639344	[M+H]+	Test split	Fiora	0.85639	(0.6, 0.7]
1920	0.567568	[M+H]+	Test split	Fiora	0.937956	(0.5, 0.6]
1921	0.567568	[M+H]+	Test split	Fiora	0.943789	(0.5, 0.6]
1922	0.567568	[M+H]+	Test split	Fiora	0.882695	(0.5, 0.6]
1923	0.567568	[M+H]+	Test split	Fiora	0.910815	(0.5, 0.6]
1924	0.567568	[M+H]+	Test split	Fiora	0.866567	(0.5, 0.6]
1925	0.567568	[M+H]+	Test split	Fiora	0.786853	(0.5, 0.6]
1926	0.952381	[M+H]+	Test split	Fiora	0.607186	(0.9, 1.0]
1927	0.952381	[M+H]+	Test split	Fiora	0.651064	(0.9, 1.0]
1928	0.671875	[M+H]+	Test split	Fiora	0.667902	(0.6, 0.7]
1929	0.671875	[M+H]+	Test split	Fiora	0.667855	(0.6, 0.7]
1930	0.686275	[M+H]+	Test split	Fiora	0.891825	(0.6, 0.7]
1931	0.686275	[M+H]+	Test split	Fiora	0.884608	(0.6, 0.7]
1932	0.686275	[M+H]+	Test split	Fiora	0.833775	(0.6, 0.7]
1933	0.686275	[M+H]+	Test split	Fiora	0.853411	(0.6, 0.7]
1934	0.686275	[M+H]+	Test split	Fiora	0.86777	(0.6, 0.7]
1935	0.686275	[M+H]+	Test split	Fiora	0.857143	(0.6, 0.7]
1936	0.686275	[M+H]+	Test split	Fiora	0.840658	(0.6, 0.7]
1937	0.686275	[M+H]+	Test split	Fiora	0.813628	(0.6, 0.7]
1938	0.686275	[M+H]+	Test split	Fiora	0.759961	(0.6, 0.7]
1939	0.686275	[M+H]+	Test split	Fiora	0.717332	(0.6, 0.7]
1940	0.686275	[M+H]+	Test split	Fiora	0.842252	(0.6, 0.7]
1941	0.513514	[M+H]+	Test split	Fiora	0.986612	(0.5, 0.6]
1942	0.513514	[M+H]+	Test split	Fiora	0.988007	(0.5, 0.6]
1943	0.513514	[M+H]+	Test split	Fiora	0.984451	(0.5, 0.6]
1944	0.513514	[M+H]+	Test split	Fiora	0.979509	(0.5, 0.6]
1945	0.513514	[M+H]+	Test split	Fiora	0.95869	(0.5, 0.6]
1946	0.513514	[M+H]+	Test split	Fiora	0.96373	(0.5, 0.6]
1947	0.513514	[M+H]+	Test split	Fiora	0.953311	(0.5, 0.6]
1948	0.513514	[M+H]+	Test split	Fiora	0.965592	(0.5, 0.6]
1949	0.513514	[M+H]+	Test split	Fiora	0.94775	(0.5, 0.6]
1950	0.513514	[M+H]+	Test split	Fiora	0.937558	(0.5, 0.6]
1951	0.513514	[M+H]+	Test split	Fiora	0.94898	(0.5, 0.6]
1952	0.513514	[M+H]+	Test split	Fiora	0.946798	(0.5, 0.6]
1953	0.513514	[M+H]+	Test split	Fiora	0.933076	(0.5, 0.6]
1954	0.513514	[M+H]+	Test split	Fiora	0.936721	(0.5, 0.6]
1955	0.513514	[M+H]+	Test split	Fiora	0.95065	(0.5, 0.6]
1956	0.513514	[M+H]+	Test split	Fiora	0.949033	(0.5, 0.6]
1957	0.513514	[M+H]+	Test split	Fiora	0.954294	(0.5, 0.6]
1958	0.513514	[M+H]+	Test split	Fiora	0.949142	(0.5, 0.6]
1959	0.513514	[M+H]+	Test split	Fiora	0.950814	(0.5, 0.6]
1960	0.513514	[M+H]+	Test split	Fiora	0.936482	(0.5, 0.6]
1961	0.513514	[M+H]+	Test split	Fiora	0.911781	(0.5, 0.6]
1962	0.513514	[M+H]+	Test split	Fiora	0.874909	(0.5, 0.6]
1963	0.513514	[M+H]+	Test split	Fiora	0.677889	(0.5, 0.6]
1964	0.513514	[M+H]+	Test split	Fiora	0.819845	(0.5, 0.6]
1965	0.288889	[M+H]+	Test split	Fiora	0.90848	(0.2, 0.3]
1966	0.652778	[M+H]+	Test split	Fiora	0.685478	(0.6, 0.7]
1967	0.652778	[M+H]+	Test split	Fiora	0.636218	(0.6, 0.7]
1968	0.652778	[M+H]+	Test split	Fiora	0.621274	(0.6, 0.7]
1969	0.915493	[M+H]+	Test split	Fiora	0.955149	(0.9, 1.0]
1970	0.915493	[M+H]+	Test split	Fiora	0.95767	(0.9, 1.0]
1971	0.915493	[M+H]+	Test split	Fiora	0.941452	(0.9, 1.0]
1972	0.915493	[M+H]+	Test split	Fiora	0.91362	(0.9, 1.0]
1973	0.915493	[M+H]+	Test split	Fiora	0.910287	(0.9, 1.0]
1974	0.915493	[M+H]+	Test split	Fiora	0.936804	(0.9, 1.0]
1975	0.69697	[M+H]+	Test split	Fiora	0.925125	(0.6, 0.7]
1976	0.69697	[M+H]+	Test split	Fiora	0.936885	(0.6, 0.7]
1977	0.69697	[M+H]+	Test split	Fiora	0.905736	(0.6, 0.7]
1978	0.69697	[M+H]+	Test split	Fiora	0.901599	(0.6, 0.7]
1979	0.69697	[M+H]+	Test split	Fiora	0.856465	(0.6, 0.7]
1980	0.69697	[M+H]+	Test split	Fiora	0.813755	(0.6, 0.7]
1981	0.69697	[M+H]+	Test split	Fiora	0.929794	(0.6, 0.7]
1982	0.787879	[M+H]+	Test split	Fiora	0.954961	(0.7, 0.8]
1983	0.787879	[M+H]+	Test split	Fiora	0.955243	(0.7, 0.8]
1984	0.787879	[M+H]+	Test split	Fiora	0.910183	(0.7, 0.8]
1985	0.787879	[M+H]+	Test split	Fiora	0.898026	(0.7, 0.8]
1986	0.787879	[M+H]+	Test split	Fiora	0.883593	(0.7, 0.8]
1987	0.787879	[M+H]+	Test split	Fiora	0.95077	(0.7, 0.8]
1988	0.953846	[M+H]+	Test split	Fiora	0.948695	(0.9, 1.0]
1989	0.953846	[M+H]+	Test split	Fiora	0.954403	(0.9, 1.0]
1990	0.953846	[M+H]+	Test split	Fiora	0.928883	(0.9, 1.0]
1991	0.953846	[M+H]+	Test split	Fiora	0.90505	(0.9, 1.0]
1992	0.953846	[M+H]+	Test split	Fiora	0.883014	(0.9, 1.0]
1993	0.953846	[M+H]+	Test split	Fiora	0.832438	(0.9, 1.0]
1994	0.953846	[M+H]+	Test split	Fiora	0.958239	(0.9, 1.0]
1995	0.611111	[M+H]+	Test split	Fiora	0.621392	(0.6, 0.7]
1996	0.644444	[M+H]+	Test split	Fiora	0.918354	(0.6, 0.7]
1997	0.644444	[M+H]+	Test split	Fiora	0.930085	(0.6, 0.7]
1998	0.644444	[M+H]+	Test split	Fiora	0.94811	(0.6, 0.7]
[truncated: 24,908 more rows]

## Sheet: Figure 4a
	Compound ID	SMILES	Superclass	Embedding
0	689	CCCCCCCC/C=C/C/C=C/CCCCC(=O)O[C@H](COC(=O)CCCCCCCCCCCCCCC)COP(=O)([O-])OCC[N+](C)(C)C	Lipids and lipid-like molecules	[-5.26077271e-01 -1.08833946e-01 -4.35547829e-01 -5.86066842e-01 -4.28638518e-01 4.08313721e-02 1.11105955e+00 -7.29136407e-01 -6.48818910e-01 -2.66629905e-01 8.01093161e-01 -8.04452956e-01 -7.03639984e-01 -2.57184058e-01 3.16477604e-02 3.57708409e-02 -1.28786132e-01 3.16159278e-01 2.37221971e-01 -8.79719496e-01 -6.09598875e-01 -5.81526980e-02 1.02827883e+00 7.61471808e-01 -1.60332575e-01 8.37962…
1	690	CCCCCCCCCCCCCCCCCC(=O)O[C@H](COC(=O)CCCCCCCCCCCCCCC)COP(=O)([O-])OCC[N+](C)(C)C	Lipids and lipid-like molecules	[-0.752015 -0.2677963 -0.5801052 -0.58827394 -0.4375116 0.03704661 2.4450126 -0.71231055 -0.6248302 -0.449822 0.7084115 -0.81573224 -0.80688757 -0.20113309 0.0343973 0.03424203 -0.5325805 -0.42168042 -0.20133305 -0.8823449 -0.6786266 -0.05738475 1.4365885 0.8662838 -0.16284157 1.4948589 -0.68934983 -0.02398407 -0.5058886 -0.49548495 -0.8066264 0.3599124 0.8054371 -0.64250153 -0.54225904 -0.377378…
2	691	CCCCCCCC/C=C\CCCCCCCC(=O)O[C@H](COC(=O)CCCCCCCCCCCCCCC)COP(=O)([O-])OCC[N+](C)(C)C	Lipids and lipid-like molecules	[-0.7132525 -0.24437308 -0.43012714 -0.57101655 -0.41072485 0.12710486 1.2920722 -0.70162934 -0.6309689 -0.4497863 0.7359101 -0.8130986 -0.8034082 -0.2617051 0.03945135 0.03463782 -0.46102098 0.3605316 -0.19698754 -0.88018924 -0.67689544 -0.05730293 1.0840207 1.1896152 -0.1504274 1.5224338 -0.6796976 0.02893503 -0.27981803 -0.46163762 -0.8054056 0.36474973 0.85295415 -0.6323976 -0.5420812 0.19167…
3	693	CCCCCCCCCCCCCCCCCC(=O)OC[C@@H](O)COP(=O)([O-])OCC[N+](C)(C)C	Lipids and lipid-like molecules	[-0.5930102 0.11650682 -0.36149985 -0.27511126 -0.16591358 0.05820611 1.956342 -0.76921815 -0.5947333 -0.23751158 0.8268142 -0.72379327 -0.5540949 -0.11891583 0.07840042 0.3887439 -0.5064344 -0.02324858 0.14401008 -0.7536688 -0.60808015 0.05901608 1.1959022 0.44580564 -0.49801096 1.2342571 -0.4493446 -0.03744031 -0.36037928 -0.3262428 -0.07386597 -0.78868616 0.88708556 -0.4784185 -0.29974353 -0.5…
4	695	CCCCCCCCCCCCCCCC(=O)OC[C@@H](O)COP(=O)([O-])OCC[NH3+]	Lipids and lipid-like molecules	[-0.82574743 -0.5032682 -0.5811295 -0.25674424 -0.04077627 -0.54157335 1.8838539 -0.7339298 -0.38750583 -0.66971946 0.07309849 -0.68434364 -0.7096166 -0.5635424 -0.06426366 -0.3789944 -0.7970035 0.46513942 -0.32595882 0.21374491 -0.5181546 -0.5509377 0.92677367 0.8944677 -0.7790796 1.2131726 -0.29046613 -0.20319948 0.45706606 0.0874462 0.07145174 -0.75728786 0.42268234 -0.34489396 -0.7265124 -0.4…
5	702	CCCCCCCC/C=C\CCCCCCCCCCCCCC(=O)N[C@@H](COP(=O)([O-])OCC[N+](C)(C)C)[C@H](O)/C=C/CCCCCCCCCCCCC	Lipids and lipid-like molecules	[-5.63216150e-01 -3.73673886e-01 -4.02613908e-01 -5.49530268e-01 -4.26735818e-01 -1.14496991e-01 1.70543206e+00 -7.11805224e-01 -5.68739355e-01 -1.41114384e-01 9.10762787e-01 -7.91016698e-01 -6.70551360e-01 -3.59490603e-01 1.87909245e-01 -1.49431810e-01 -4.08874184e-01 4.26250547e-01 -1.97321653e-01 -9.05117333e-01 -7.45512426e-01 -3.58577698e-01 1.23846734e+00 1.00804579e+00 -2.92858899e-01 1.54…
6	589	CCC(C(=O)O)c1ccccc1	Benzenoids	[-6.84885025e-01 -7.56872833e-01 -2.08694875e-01 -6.97243989e-01 -9.78080571e-01 -2.80931592e-04 -3.99956793e-01 -4.49332207e-01 -1.80022597e-01 3.85012597e-01 4.05681223e-01 -8.10358107e-01 -9.81867790e-01 7.90411651e-01 -3.55339974e-01 -3.73840928e-01 4.15593237e-01 -4.59309071e-01 -7.68801153e-01 -4.60908175e-01 -3.89768094e-01 -3.58950496e-01 -2.48404577e-01 -5.30997097e-01 -1.13085128e-01 -3…
7	1074	O=C(O)c1cccc[n+]1[O-]	Organoheterocyclic compounds	[-0.9959477 -0.18670028 -0.79372776 -0.7459039 -0.49607545 -0.149993 -0.36123836 -0.9148003 1.023709 0.34777898 -0.66903263 -0.3624549 -0.9580566 -0.27427572 -0.54506165 -0.25693616 -0.66922235 -0.73787624 -0.9224828 0.6477243 0.45677978 -0.41842502 -0.19692798 0.38895196 -0.66754484 -0.6604202 0.54862744 -0.54922116 -0.21587865 0.11411478 -0.13823147 -0.9927646 -0.6282259 -0.9044731 0.95706844 -…
8	1079	O=C(O)c1cccnc1C(=O)O	Organoheterocyclic compounds	[-0.82071286 -0.20216699 -0.86940724 -0.97775346 0.14129077 -0.0584727 -0.29074603 -0.9391385 1.0498229 -0.3319033 -0.31559446 -0.8840336 -0.68012947 -0.2722055 -0.95981735 0.59096134 0.6107837 -0.9108434 -0.9593432 1.7253529 0.5506813 -0.4649578 -0.05480709 0.05500431 -0.6416766 -0.44066158 -0.24132086 -0.63394356 -0.15115799 0.23903143 -0.9252017 -0.9877221 -0.740915 -0.9940038 2.483713 -0.6975…
9	906	COC(=O)Oc1ccccc1C(=O)O	Benzenoids	[-9.5622265e-01 2.2782199e-01 -6.2898844e-01 -7.3293972e-01 -3.3254808e-01 -3.0532314e-02 -2.8289455e-01 -7.7020079e-01 1.6326411e-01 -3.4696060e-01 -1.0639808e-01 -7.9160416e-01 -1.5663120e-01 1.5965644e-01 -7.0287657e-01 1.6585422e-01 -2.8330109e-01 -5.2053457e-01 -5.0681317e-01 3.2239208e-01 1.0791317e+00 -6.5269816e-01 -4.3660559e-02 -3.5287502e-01 -2.2120751e-01 2.0061898e-01 2.0931084e-01 -…
10	844	Oc1cccc(O)c1	Benzenoids	[-0.9821832 -0.83776575 0.21103357 -0.63927245 -0.99976236 -0.5218023 -0.89947546 -0.989972 1.1548338 -0.56060505 0.10729575 -0.54746157 -0.9968124 0.42282867 -0.6791609 -0.37863582 -0.81381285 -0.5075057 -0.63578624 0.9172267 -0.22603124 -0.9565432 -0.99299324 -0.96849835 -0.9197608 0.44873717 -0.2806565 -0.9935105 -0.9654422 -0.9559865 -0.9865056 -0.999685 -0.97144485 -0.9968843 -0.72969604 -0.…
11	857	O=C(O)/C=C/c1c[nH]c2ccccc12	Organoheterocyclic compounds	[-0.96586996 -0.6030958 -0.90885305 -0.9652434 -0.9483406 -0.05276744 -0.40090793 -0.7035347 -0.3319619 0.92095035 -0.8023944 -0.774079 -0.8150077 -0.32434365 -0.33553186 -0.22677498 0.6888879 -0.65105313 -0.42731497 0.2759555 0.21656525 0.65463483 -0.9256614 0.68674713 0.35403606 -0.68325907 -0.24779618 -0.6446126 0.0908729 0.2975125 -0.70662034 -0.99913645 -0.80375 -0.9907413 0.01388368 -0.8840…
12	846	CCCCCCCCCCCCCC(=O)OC[C@@H](O)COP(=O)([O-])OCC[N+](C)(C)C	Lipids and lipid-like molecules	[-0.5408451 0.2604132 -0.2810472 -0.18177165 -0.0590563 0.19268842 1.17951 -0.7395357 -0.55750155 -0.13912785 1.0578198 -0.68815964 -0.49660975 -0.06309803 0.21282522 0.56793445 -0.4427681 0.08587091 0.2913286 -0.7223493 -0.5575172 0.19566105 1.1528826 0.24307719 -0.43346605 0.8484865 -0.3812332 0.08638905 -0.28169692 -0.23961636 0.04561497 -0.76142013 0.85368335 -0.41115934 -0.20938909 -0.454135…
13	821	Nc1nc(=O)c2nc(CNc3ccc(C(=O)N[C@@H](CCC(=O)O)C(=O)O)cc3)cnc2[nH]1	Organic acids and derivatives	[-7.89195657e-01 -1.23775750e-01 -3.95231068e-01 -7.69203484e-01 -7.73722231e-01 -8.24976861e-02 -4.20948416e-01 -2.17244416e-01 -2.90608078e-01 -3.53379846e-01 -6.79846764e-01 -1.30581737e-01 -2.83516824e-01 -3.31726782e-02 -7.00087070e-01 1.66832638e+00 4.09309894e-01 -4.01981115e-01 -2.89464116e-01 -2.94797182e-01 1.01330352e+00 -4.35303062e-01 -1.92266211e-01 -4.02934849e-01 8.86802793e-01 1.…
14	613	O=C(O)CNC(=O)c1ccco1	Organic acids and derivatives	[-6.7561466e-01 -3.2410976e-01 -5.6075227e-02 -6.7879343e-01 -5.2965194e-01 4.6086505e-01 3.1193903e-01 4.6479214e-02 2.1962023e-01 -6.1573052e-01 -6.0994643e-01 -9.4455284e-01 -6.2437516e-01 1.2876135e+00 -3.9330316e-01 3.7637106e-01 1.8214621e-01 -6.3844436e-01 -7.7467442e-01 9.4266075e-01 3.9047688e-02 -3.7560537e-01 1.8068451e-01 -7.3057336e-01 -3.9863920e-01 -3.9882994e-01 -4.2020598e-01 -1.…
15	1131	CC(=O)NC(C)C(=O)O	Organic acids and derivatives	[-0.68011886 -0.65705013 0.4274336 -0.99507934 -0.9188365 1.0361896 -0.12098511 -0.3960502 0.8113625 -0.46812043 0.5254368 1.149613 -0.9211057 0.60239613 -0.6584253 -0.0913836 0.44560093 -0.9000793 -0.9505002 0.5453684 -0.3482858 0.3585316 -0.22353162 -0.8818686 -0.96787167 -0.30207354 0.08870564 -0.26877785 0.7826462 0.5275515 -0.9680303 -0.9978195 1.5003649 -0.673024 0.16220935 0.5211165 -0.990…
16	905	OC[C@@H](O)[C@@H](CO)OCc1ccccc1	Benzenoids	[ 0.42169103 -0.31208318 0.87654966 -0.6706617 -0.78515214 -0.88243717 -0.79181576 -0.14659928 -0.19098014 -0.41787902 -0.79183763 -0.67655694 0.16941594 -0.20852661 -0.99484295 -0.24768533 -0.08683522 1.3217124 0.43449867 0.5036979 -0.01450653 -0.90500754 -0.25860557 -0.5877008 -0.7282055 1.9944097 0.65142226 -0.5650759 0.4778338 -0.20182054 0.7076059 -0.5053809 -0.990476 -0.99747396 -0.7237789 …
17	837	O=C(O)c1ccncc1	Organoheterocyclic compounds	[ 7.60352671e-01 -5.77901661e-01 8.05921197e-01 -9.91777658e-01 -9.93320584e-01 -6.99621558e-01 -4.24648583e-01 -7.04883456e-01 1.08248854e+00 3.20192647e+00 -3.78856719e-01 -6.84425592e-01 -2.69365907e-01 -5.64944506e-01 9.73815918e-01 7.61963204e-02 -2.74776578e-01 -9.98898089e-01 -9.86557662e-01 1.42118537e+00 1.37615278e-01 1.17577410e+00 -4.69881803e-01 -3.69456679e-01 -9.06077504e-01 -4.770…
18	986	Cc1cnc(=O)[nH]c1N	Organoheterocyclic compounds	[ 1.75158873e-01 -8.76528978e-01 1.74739170e+00 -9.85168159e-01 -9.99761462e-01 -9.97169197e-01 -8.02944899e-01 -5.99781334e-01 -9.85820055e-01 1.53073454e+00 -3.27945203e-02 -7.09940970e-01 -9.99944389e-01 3.61481547e-01 -9.97711182e-01 -4.27537441e-01 -1.42511874e-01 -9.67418134e-01 -9.19187784e-01 -2.77578622e-01 -6.90135300e-01 -7.05621481e-01 4.18466359e-01 2.23932195e+00 2.28595734e-01 1.29…
19	1028	CN1c2c([nH]c(N)nc2=O)NCC1CNc1ccc(C(=O)N[C@@H](CCC(=O)O)C(=O)O)cc1	Organoheterocyclic compounds	[ 3.02826971e-01 -1.05606660e-01 -6.82972670e-02 -8.54381442e-01 -8.65625560e-01 -2.96132546e-02 -1.79961815e-01 -2.11154625e-01 -2.79176116e-01 -2.65630096e-01 -5.38173616e-01 -4.69840705e-01 -6.70939445e-01 4.00798231e-01 -8.98358941e-01 6.08794451e-01 2.86968529e-01 -5.08524597e-01 -3.96933973e-01 -2.11606741e-01 7.97806740e-01 -5.71314931e-01 5.68971097e-01 -3.33239287e-01 9.21276033e-01 -4.3…
20	1030	CC(C)C[C@@H](N)[C@H](O)C(=O)N[C@H](C(=O)N[C@H](C(=O)N[C@@H](CC(=O)O)C(=O)O)C(C)C)C(C)C	Organic acids and derivatives	[ 0.3433868 -0.83711004 0.66183805 -0.45561835 -0.84048474 0.03440212 0.5511849 -0.06142632 0.14850622 -0.2633322 1.2143452 -0.61266077 -0.18032336 -0.29036334 -0.17001188 -0.39697337 -0.28745317 -0.4313761 -0.92780083 -0.20631842 -0.1601215 -0.3744158 0.9817527 -0.75194687 -0.49805924 -0.6114034 -0.10270444 1.0577335 -0.10021406 -0.31425142 -0.7770788 -0.38193813 0.4472896 -0.72066104 -0.1837749…
21	426	NCC(=O)N[C@@H](CCC(=O)O)C(=O)O	Organic acids and derivatives	[-0.9577881 -0.2421119 -0.67409295 -0.93608826 -0.9331458 0.18309137 0.09875119 -0.46009874 1.3926651 -0.53982884 0.24876419 -0.80663294 -0.9229983 0.23482911 -0.8435478 -0.43321878 -0.41909453 -0.7080803 -0.90663135 0.43159297 0.60009366 -0.08828323 0.12469881 -0.7876053 -0.44727483 -0.18584143 -0.01222963 0.28596273 0.0058356 0.35313532 -0.9571972 0.08220877 1.324725 -0.35196903 0.460038 -0.470…
22	1178	N=C(N)NC(CC(=O)O)C(=O)O	Organic acids and derivatives	[-6.40416384e-01 5.70429154e-02 6.58108115e-01 -9.91379917e-01 -5.90371013e-01 2.13824928e-01 7.84820855e-01 -7.83383429e-01 9.10364330e-01 -2.43964255e-01 4.51048285e-01 -3.64196748e-01 -2.67611712e-01 5.23411810e-01 -7.82190084e-01 -4.43559617e-01 -4.33186412e-01 -5.73530495e-01 -9.92971897e-01 4.19856571e-02 -4.19735499e-02 1.17983747e+00 -7.50480175e-01 -5.38581908e-01 -2.49233648e-01 -6.4220…
23	1045	CCCC(=O)CC(=O)N[C@H]1CCOC1=O	Organic acids and derivatives	[-5.28296053e-01 -5.60953498e-01 4.21953380e-01 -5.54248452e-01 -8.04010391e-01 7.94544935e-01 -1.54604569e-01 3.14052224e-01 -8.05934131e-01 -5.53799570e-01 6.11186981e-01 -9.86338079e-01 -4.29164976e-01 -1.62489802e-01 -3.70390803e-01 1.95610419e-01 -7.30766952e-02 -4.48501766e-01 -7.14499235e-01 -2.07705528e-01 -5.13171077e-01 2.56475955e-01 1.96943611e-01 2.65297741e-01 -9.37855899e-01 -4.377…
24	1049	Nc1ccc(N)cc1	Benzenoids	[-0.9998584 -0.9937237 2.2557654 -0.99943674 -0.99993527 -0.9978197 -0.02231994 -0.9992598 0.5927514 -0.68874454 -0.8873875 1.0734295 1.3381456 -0.16184378 -0.8184127 -0.23572162 -0.9818069 -0.86506295 -0.03078313 0.40303737 0.71269137 -0.84402597 -0.99641377 1.5913163 -0.48284438 -0.8277275 -0.9916591 -0.54899234 -0.9929912 -0.99106663 -0.94506484 -0.999713 0.15643537 -0.9983377 1.3021718 -0.479…
25	1008	C[N+](C)(C)CCOP(=O)([O-])O	Organic nitrogen compounds	[-2.2834964e-01 -6.2701201e-01 7.3982716e-01 6.7169356e-01 -4.7624752e-01 1.6023421e+00 -1.8087457e-01 -5.7923102e-01 1.1554484e-01 1.9319760e+00 2.7866619e+00 -3.0306518e-01 -2.9175198e-01 1.1000040e+00 2.6750652e-02 4.8072295e+00 -8.5182685e-01 -9.5326596e-01 1.6793830e+00 -5.4234016e-01 -9.6758211e-01 -7.5447661e-01 1.4983975e+00 -8.2728714e-01 -4.3657473e-01 1.7889537e-01 -3.5926637e-01 2.172…
26	49	CN1[C@@H]2CC[C@@H]1[C@@H](C(=O)O)[C@@H](OC(=O)c1ccccc1)C2	Benzenoids	[ 1.3237153e+00 -4.2206120e-01 -2.0807166e-01 9.0529317e-01 -7.7873147e-01 2.8451559e-01 -7.6948918e-02 -4.8458767e-01 -2.5963798e-01 8.7208593e-01 -5.3444326e-01 3.6292940e-01 9.5172620e-01 1.2725890e-01 -4.9560997e-01 -3.9811864e-01 -2.2167495e-01 -7.8231227e-01 -7.5859660e-01 -7.4572730e-01 -5.1206857e-01 -5.5097926e-01 5.5047018e-03 -3.9083144e-01 6.9343221e-01 -4.0504441e-01 -7.5842464e-01 -…
27	1204	CCCCCc1cc(O)c2c(c1)OC(C)(C)c1ccc(C)cc1-2	Organoheterocyclic compounds	[-0.5951754 -0.8768402 -0.50668573 -0.3512006 -0.56941473 -0.7655172 1.0845597 -0.78062606 -0.58116937 -0.6459193 1.5115997 -0.00585208 -0.51827955 0.58569884 0.36625502 -0.3865468 0.4925325 -0.11315836 -0.06321777 -0.91107047 -0.44841108 -0.89630675 0.9698085 -0.97509366 -0.78760844 -0.6877176 -0.8578294 -0.9464235 -0.9271069 -0.85458267 0.33955094 -0.98295885 0.18448395 -0.43590134 -0.81151533 …
28	1211	NCCCCCC(=O)O	Lipids and lipid-like molecules	[-0.8998886 -0.78265816 -0.72014666 -0.99529004 -0.9891904 -0.2341377 1.399057 -0.85144526 0.25281906 -0.43283257 -0.02044644 -0.99631566 -0.95700467 -0.05475629 0.4383483 -0.55275357 -0.70376176 0.18926266 0.5093844 1.2711741 -0.03441456 -0.14648873 -0.5021774 1.4100938 -0.99395305 1.1736583 1.2990081 0.302281 -0.3724725 -0.00545946 -0.8766484 -0.9996326 -0.2952163 -0.95759076 -0.6755933 -0.9126…
29	999	NCC(=O)CCC(=O)O	Organic acids and derivatives	[-7.32081056e-01 -5.96728981e-01 -4.99702603e-01 -7.15706289e-01 -8.83933187e-01 2.12527275e-01 7.97132730e-01 1.22313343e-01 4.42882538e-01 -2.73973107e-01 9.40797925e-01 -6.48045659e-01 -8.25348973e-01 3.30044061e-01 -4.02239919e-01 -2.67350674e-01 -7.06692934e-01 -9.74294245e-02 -4.97771204e-01 5.28081596e-01 -9.53707024e-02 2.77554154e-01 -5.33591509e-01 -3.05600554e-01 -9.98034775e-01 1.4438…
30	1225	COCCOCCOCCO	Organic oxygen compounds	[-2.69650161e-01 -1.94846280e-02 2.59760141e-01 -9.98554647e-01 -5.76686919e-01 -7.12701321e-01 -4.05793190e-01 -9.84422505e-01 -1.28144354e-01 -8.64449263e-01 1.55075002e+00 -2.47409478e-01 1.11935115e+00 -2.90812612e-01 -2.44664893e-01 9.90373567e-02 -8.50470960e-01 4.89690208e+00 5.13871729e-01 1.70175397e+00 -4.58209336e-01 -9.93505657e-01 -9.82956648e-01 1.23058967e-01 -9.30926859e-01 2.0262…
31	362	CCCc1cc(=O)[nH]c(=S)[nH]1	Organoheterocyclic compounds	[-0.81459767 -0.9434525 3.9480627 -0.99994886 -0.9995878 -0.24638315 -0.9955587 1.4777061 -0.98862153 1.5874041 1.0104057 -0.9950884 -0.45070937 1.7377312 -0.00929689 1.3581691 0.5326527 -0.8428129 -0.96276766 -0.9220345 0.42995203 -0.5487745 -0.14592566 1.7279441 -0.9404934 0.10086172 -0.89416045 -0.99763304 -0.9755688 -0.99851966 -0.89016575 0.5288248 0.85954344 -0.6565924 3.339663 1.5071609 2.…
32	288	COC(=O)Nc1nc2ccc(C(=O)c3ccccc3)cc2[nH]1	Benzenoids	[ 0.5519539 -0.04011997 -0.08669642 -0.8194206 -0.60312057 0.45489943 -0.55097604 0.23375392 -0.7227538 0.22561453 -0.098941 -0.23887278 -0.10033366 0.07330173 -0.38373753 0.62182784 -0.24905261 -0.6864018 -0.6425237 -0.5450496 -0.21559662 0.32459018 0.37134674 -0.09656463 -0.5001839 0.39241531 -0.5995113 0.2608216 -0.63915217 -0.77168936 -0.27781865 -0.5613997 -0.07391138 -0.6459408 0.16963081 0…
33	1247	CC(O)COC(C)(C)C	Organic oxygen compounds	[-0.1408256 -0.8809265 0.33427805 -0.6169164 -0.94887054 -0.88018715 0.8606507 -0.9123776 1.5564965 -0.9832532 3.9814975 0.9671347 -0.571037 1.9487834 -0.28458282 0.156165 1.6549797 3.0210898 -0.85154593 0.6021612 0.24748942 -0.8209021 -0.17434505 -0.29720056 -0.7008426 0.79406345 1.8472178 0.50874335 1.9044582 -0.02687307 -0.05341395 -0.9975536 0.79431105 -0.94264996 -0.5018548 2.306982 -0.99747…
34	1250	CC(=O)NS(=O)(=O)c1ccc(N)cc1	Benzenoids	[-5.4622918e-01 -8.6484832e-01 7.1292561e-01 -4.5225963e-01 -9.8968047e-01 1.3834144e+00 1.9795756e-01 -3.1169468e-01 6.1718553e-01 -2.5911883e-01 6.5678120e-01 -6.2994057e-01 1.3328663e-01 4.5974687e-01 -1.3519451e-01 5.0061244e-01 -1.5920472e-01 -9.7323769e-01 -8.7187010e-01 -7.0502855e-02 1.6456583e+00 -2.7249599e-01 8.3386189e-01 -4.4906205e-01 -8.7290841e-01 -3.6820477e-01 -5.4695374e-01 -1.…
35	1271	CNCC(O)c1ccc(O)c(OC)c1	Benzenoids	[ 5.1459086e-01 -6.4831853e-02 -7.6199740e-01 -9.4500291e-01 -8.9247882e-01 2.2948395e-01 2.3505614e+00 1.1009086e+00 2.1445730e+00 -4.1942853e-01 1.4831343e+00 -1.9381706e-01 -5.3598171e-01 -4.0875259e-01 -1.8102322e-02 -2.5712702e-02 -7.2907561e-01 3.3171347e-01 1.8840516e+00 8.0923665e-01 -2.2938761e-03 -8.8618273e-01 -2.3744151e-01 1.4069811e-01 -9.7245824e-01 2.4143556e-02 2.2427647e-01 3.62…
36	1280	O=C(Nc1ccc(Cl)cc1C(O)c1ccccc1)c1ccncc1	Benzenoids	[ 0.14144957 -0.75432366 0.52187616 -0.49200645 -0.7454663 -0.46744975 -0.6073362 0.00199977 0.14723654 0.8367714 0.08271861 -0.7518547 -0.16751242 0.43572044 -0.34697506 0.3929473 0.5592494 -0.9532973 -0.6186715 0.4571905 -0.22718318 -0.4915398 0.7581878 -0.06501757 -0.68309826 -0.31808087 -0.5785632 -0.6820657 -0.42000243 -0.76745003 -0.5482249 -0.6612002 0.4878435 -0.9933967 0.41185537 -0.3352…
37	1306	CC(O)CO	Organic oxygen compounds	[ 2.6862607 -0.8774921 1.6919934 -0.999119 -0.98745424 -0.98578626 -0.55362403 -0.30218148 1.1151237 -0.28763413 1.0319989 -0.32907972 -0.6531744 -0.9950838 -0.96128637 -0.0392916 -0.7937094 2.2525449 0.1030954 1.7584379 0.02516071 -0.9100691 -0.7395309 -0.9953437 -0.99825495 1.4130894 1.5999111 -0.7610695 0.39520139 0.33529404 -0.8615858 -0.99999934 -0.9773606 -0.9986642 -0.99154663 1.1470108 -0…
38	1309	NCCCCO	Organic nitrogen compounds	[-6.49273992e-01 -4.70639467e-01 -5.61806619e-01 -9.89596367e-01 -6.64351702e-01 -6.33743942e-01 2.33643794e+00 -9.43111241e-01 1.94181061e+00 -7.31756210e-01 -6.66953385e-01 -9.90419149e-01 -8.91459882e-01 -9.04190779e-01 -2.75017619e-01 -6.93500757e-01 -9.94290352e-01 1.98420012e+00 1.28503785e-01 1.90374899e+00 8.66169989e-01 -8.92589271e-01 -1.75078452e-01 4.57005739e-01 -9.87926245e-01 4.997…
39	1312	NS(=O)(=O)c1cc(C2(O)NC(=O)c3ccccc32)ccc1Cl	Organoheterocyclic compounds	[-4.42714125e-01 -6.34278238e-01 -1.82792202e-01 -9.64199603e-01 -6.71030223e-01 -6.80376112e-01 5.25110543e-01 -7.44527817e-01 6.13828361e-01 -8.98136850e-03 5.30748248e-01 -8.37292075e-01 -4.81954873e-01 -2.86451310e-01 -8.45336854e-01 1.02544761e+00 -6.24277651e-01 3.62778269e-02 -1.63868174e-01 -1.59796983e-01 1.86666310e-01 -8.93251240e-01 1.25406921e-01 -7.83501446e-01 -4.43395436e-01 6.111…
40	971	CC(C)(C)OC(=O)N[C@H](Cc1ccccc1)C(=O)O	Organic acids and derivatives	[-0.47326338 -0.78563416 -0.35723418 -0.6140617 -0.39750615 -0.36894304 -0.27486798 -0.4206558 -0.30074295 -0.21938924 0.8842187 -0.25734553 -0.9193143 1.7232684 -0.07513675 0.10833108 1.5421002 0.02925363 -0.67583597 -0.43533024 -0.15575595 -0.42098853 -0.06998286 -0.67932874 0.32495594 -0.20465752 -0.08350668 0.23646836 0.5564468 -0.32468504 -0.06499406 -0.7979613 0.36175865 -0.9745504 0.016547…
41	369	CC(C)C[C@H](N)C(=O)N[C@@H](Cc1c[nH]c2ccccc12)C(=O)O	Organic acids and derivatives	[-3.18838805e-01 -9.13253307e-01 -5.78173399e-01 -6.08110249e-01 -9.67773616e-01 -2.97830366e-02 -2.91519403e-01 -3.91368344e-02 -1.13953359e-01 5.66430748e-01 8.94714426e-03 -6.70174658e-01 -7.91493535e-01 -4.55127746e-01 2.42312536e-01 1.09897904e-01 -1.24682942e-02 -4.71331924e-01 -3.91136408e-01 -1.17042683e-01 -1.68658346e-02 2.19657943e-01 5.77839091e-02 -5.56834340e-01 5.88286877e-01 -5.96…
42	1321	CC(=O)N[C@@H](CC(=O)O)C(=O)O	Organic acids and derivatives	[-0.94488645 -0.5023002 -0.01883111 -0.9914103 -0.58952796 0.45061076 0.42833242 -0.33036786 1.4265007 -0.5514815 0.28290853 -0.58597463 -0.78722066 0.99840254 -0.7895648 -0.27776384 -0.02343439 -0.82295924 -0.92956704 0.17034365 0.01656735 0.638854 -0.3836062 -0.5444525 -0.2597851 -0.18182468 0.42786422 -0.10219431 0.876329 0.54886526 -0.9647803 -0.6032395 0.63244957 -0.56244105 -0.15951517 -0.1…
43	980	NC(=O)NC(CC(=O)O)C(=O)O	Organic acids and derivatives	[-0.98899835 -0.5379071 -0.1984436 -0.8630753 0.15490967 0.7962416 0.7764442 -0.84076875 2.0339072 -0.5598453 -0.2494217 -0.23067467 -0.7739541 0.43226004 -0.22800726 -0.37072554 -0.69822955 -0.8115825 -0.99346715 0.98569614 -0.02219813 0.08197486 -0.56217843 -0.13151442 -0.09926382 -0.01736134 0.9235704 0.09491176 0.78796315 0.7490993 -0.8351411 -0.6577057 1.1654309 -0.5212042 1.3072627 -0.66555…
44	968	CN(C)c1ncnc2[nH]cnc12	Organoheterocyclic compounds	[-0.595813 -0.9898162 0.06481004 -0.11444763 -0.9965226 -0.92942065 -0.9963799 -0.89395547 -0.75624615 2.2466636 -0.02073157 0.16866936 1.1678039 -0.01342522 -0.6341057 1.701187 -0.04136127 -0.99899656 -0.6274161 -0.77457696 -0.9802528 -0.8088577 -0.5814653 1.4343328 -0.75972193 -0.86502224 -0.9943381 -0.96757513 -0.99508786 -0.58504885 -0.02628092 -0.9984732 0.39773297 -0.99146026 3.1415844 -0.9…
45	851	COc1ccc2c3c([nH]c2c1)C(C)=NCC3	Alkaloids and derivatives	[ 0.13824159 -0.92594075 -0.37054187 -0.90293604 -0.75774467 -0.8712399 -0.64942765 0.74007034 -0.8334572 1.8548793 -0.34395695 -0.9235878 0.8993255 -0.03825839 1.4042481 0.15037104 0.39708686 -0.45723262 0.99515766 0.48050934 -0.4666979 0.6674674 -0.5951606 -0.3249073 -0.80701053 0.2505339 -0.7159252 -0.8801692 -0.98861134 0.00848232 -0.19125499 -0.91831446 -0.7369107 0.22573972 -0.06717815 -0.2…
46	1341	CCCCC(NC(=O)CNC(=O)OCc1ccccc1)C(=O)OC	Organic acids and derivatives	[-0.77241397 -0.5727179 -0.52331585 -0.5196151 -0.80106187 -0.23449315 -0.38600406 -0.3104693 -0.49120507 -0.6206655 0.85219175 -0.40052578 -0.1926829 0.8251195 0.13946472 0.04396549 -0.31245804 -0.08690852 -0.58649546 -0.23825242 -0.7030553 -0.7189374 0.79147506 -0.34539005 -0.5186411 -0.12852502 -0.46365145 0.7624641 0.72489643 -0.56960255 0.04910557 0.19141094 -0.34503242 -0.5357098 -0.3626984…
47	1355	COc1cc(O)ccc1C=O	Benzenoids	[-0.27094254 -0.64472085 1.2445568 -0.8609327 -0.9896151 0.0166834 0.4028841 -0.96577644 0.945188 -0.7616578 -0.26145574 -0.17577715 0.8824238 -0.44823682 -0.68697834 0.59679836 0.1475001 -0.4721072 -0.48762247 -0.13064943 0.9855228 0.5071099 -0.859444 -0.12286487 -0.97105885 1.2743545 0.03879014 -0.38758615 -0.88407975 -0.8333219 0.2274243 -0.9963494 -0.13452914 -0.98176366 0.14669572 -0.7897053…
48	1356	COc1cccc(O)c1	Benzenoids	[-9.48180437e-01 -4.14476067e-01 1.82306126e-01 -6.12517953e-01 -9.92426574e-01 -3.83627981e-01 -4.12378639e-01 -9.77632403e-01 -3.27660106e-02 -8.64446938e-01 -3.82766128e-01 6.77531600e-01 -9.73984420e-01 5.95738947e-01 -5.74785948e-01 -6.92906260e-01 -4.41502839e-01 -1.85471505e-01 1.17127128e-01 5.16041875e-01 -2.86593169e-01 -3.79748434e-01 3.34004574e-02 -8.59079599e-01 -9.39912498e-01 1.01…
49	1363	COC(=O)c1ccc(OC)cc1O	Benzenoids	[-9.83861506e-01 -6.26787484e-01 -8.61344039e-02 -5.60321391e-01 -1.56097919e-01 -3.57140720e-01 -2.63898503e-02 -9.52217400e-01 1.55829424e-02 -7.96965957e-01 2.16614932e-01 -1.66298464e-01 4.45828706e-01 7.05156773e-02 -4.49269265e-01 3.31003040e-01 -6.28170013e-01 1.04046511e-02 1.44905657e-01 2.48406917e-01 8.09620172e-02 -6.67553604e-01 -2.74301827e-01 -8.62972140e-01 3.87755036e-01 3.524291…
50	15	CC1(C)S[C@@H]2[C@H](NC(=O)[C@H](N)c3ccccc3)C(=O)N2[C@H]1C(=O)O	Organoheterocyclic compounds	[-8.0294877e-01 1.1068631e-01 1.9351164e-02 -6.4785415e-01 -5.7003039e-01 -2.6259479e-01 2.2571109e-01 -6.3710475e-01 -3.0698159e-01 1.6295582e-01 -8.5626664e-03 -5.4219943e-01 -8.4057623e-01 8.7550980e-01 -3.4051028e-01 -4.0319932e-01 -3.4008572e-01 -8.6221457e-01 -6.7874408e-01 -4.6134481e-01 -3.8305488e-01 -6.1188984e-01 6.0777134e-01 -7.4070102e-01 -2.7586564e-01 -6.8459994e-01 -6.4153272e-01…
51	808	O=C(NC(CO)C(O)c1ccc([N+](=O)[O-])cc1)C(Cl)Cl	Benzenoids	[-2.07387254e-01 -7.52476990e-01 -4.42471921e-01 -5.07825851e-01 -7.69911051e-01 -6.74865127e-01 -6.96877465e-02 3.01765859e-01 1.36351907e+00 2.45823905e-01 2.34732866e-01 -1.42187193e-01 1.36214644e-01 3.19513410e-01 -3.64085317e-01 8.58386140e-03 -4.16613430e-01 -1.86555386e-01 -1.64842611e-04 -1.95613548e-01 -7.84800276e-02 -7.21724749e-01 1.62695199e-01 1.40947744e-01 1.61899656e-01 -3.84153…
52	1377	NCCOP(=O)(O)O	Organic acids and derivatives	[-9.2948502e-01 -9.0025330e-01 4.8678809e-01 -9.9753004e-01 -9.9058604e-01 9.0576875e-01 -1.3888527e-01 -9.0443635e-01 1.5365238e+00 -5.7119608e-01 1.9714649e+00 -5.8087665e-01 -9.2315239e-01 -2.2462904e-01 -4.2595170e-02 7.4612182e-01 1.1822962e-01 -2.1074617e-01 3.2747321e-02 4.1330500e+00 1.7630723e+00 -8.5414654e-01 4.9642861e-01 -9.3676543e-01 -9.9613416e-01 8.6303286e-02 2.8469632e+00 -2.17…
53	1386	Cc1ccsc1/C=C/C1=NCCCN1C	Organoheterocyclic compounds	[ 0.71023786 -0.59873194 0.842387 -0.48410666 -0.9444202 -0.50175565 -0.61692864 -0.4791097 -0.62314326 1.9157178 -0.07130707 0.06431113 -0.51772285 0.09488699 -0.48906714 -0.4069904 0.19681661 -0.8508627 -0.5564247 -0.01790119 -0.4063429 0.6710456 0.13497023 -0.8890675 -0.69667625 -0.638869 -0.8878986 -0.23305139 -0.92488694 -0.6999882 -0.93818724 0.04066614 -0.56498426 -0.9926272 0.5276505 -0.7…
54	1046	O=C(O)c1ccccc1C(=O)Nc1ccc(S(=O)(=O)Nc2nccs2)cc1	Benzenoids	[-3.85123998e-01 -7.02316225e-01 6.91821754e-01 -4.97302055e-01 -7.46756315e-01 1.05232680e+00 -4.56429601e-01 -1.31223910e-02 3.58702242e-02 -4.65112150e-01 -2.05440298e-01 2.19208941e-01 -4.94256079e-01 1.73498556e-01 -7.14465439e-01 4.44907546e-01 1.09192565e-01 -7.96668112e-01 -4.25234407e-01 1.09712338e+00 5.28334916e-01 -7.62366772e-01 5.84343195e-01 -9.33697596e-02 -1.30185097e-01 -8.46760…
55	134	NC(=O)CC[C@@H](N)C(=O)O	Organic acids and derivatives	[-5.02837300e-01 -3.31602335e-01 -8.44856262e-01 -3.00876290e-01 -9.87760067e-01 -1.62576675e-01 1.03750479e+00 1.64621361e-02 1.24279901e-01 -4.53641415e-01 -3.36804301e-01 -9.30964172e-01 -2.55163670e-01 -1.71479985e-01 -6.76888704e-01 -5.91001570e-01 -6.75778091e-01 1.34769702e+00 -2.27161929e-01 5.94176531e-01 1.49950534e-01 -1.72835797e-01 -6.04096472e-01 8.26919854e-01 -9.89241958e-01 -4.44…
56	332	CC(C)C[C@H](N)C(=O)O	Organic acids and derivatives	[ 4.67472553e-01 -7.62564480e-01 -1.16239280e-01 -9.27973628e-01 -9.94863212e-01 -1.23805804e-02 1.87680885e-01 4.49067533e-01 1.78397536e+00 1.31904751e-01 1.18097794e+00 -4.52633500e-01 -6.81084573e-01 -3.40140648e-02 -3.28013629e-01 -6.91766679e-01 -8.35236788e-01 -8.80078793e-01 -7.03695655e-01 -1.15218587e-01 -6.79611862e-02 -5.45292437e-01 1.88518375e-01 -9.69190478e-01 -7.73283958e-01 -5.6…
57	99	CC(O)C(N)C(=O)O	Organic acids and derivatives	[ 4.67150986e-01 -5.87834120e-01 -8.44925642e-02 -8.92966628e-01 -9.16589797e-01 -2.34453917e-01 -4.71173733e-01 -1.64398730e-01 3.12408686e+00 1.46939158e-01 -1.16031617e-03 3.00247610e-01 -9.83989358e-01 -4.54660833e-01 -8.74634385e-01 -7.24444211e-01 -7.99528301e-01 -5.18472418e-02 -5.88476896e-01 2.99465597e-01 1.60881245e+00 -5.38099945e-01 -9.31288123e-01 -9.71657872e-01 -9.33824241e-01 -5.…
58	100	NC(CC(=O)O)C(=O)O	Organic acids and derivatives	[-3.00818175e-01 5.20782471e-01 -3.11705649e-01 -6.20109975e-01 -6.01113558e-01 2.23891795e-01 7.84636617e-01 -3.08758542e-02 2.20354128e+00 -3.45383257e-01 -4.80782390e-01 -5.71477354e-01 -7.09829986e-01 5.71845233e-01 -7.70257652e-01 -5.73754132e-01 -8.53734732e-01 -8.53935599e-01 -9.06056106e-01 5.89080811e-01 1.51263714e+00 4.27254379e-01 -7.18632400e-01 -5.81784189e-01 -2.87510425e-01 -1.265…
59	1061	CC(=O)N[C@@H](CCCNC(=N)N)C(=O)O	Organic acids and derivatives	[-5.05954504e-01 4.46104705e-01 -2.45773554e-01 -9.56211388e-01 -9.87928748e-01 1.90988034e-01 2.62003660e-01 -5.95130682e-01 -4.67035472e-01 -2.11781532e-01 5.22238553e-01 -3.87705386e-01 1.34427702e+00 2.37068534e-02 -9.11637902e-01 -3.96183908e-01 -1.52848393e-01 -7.66252458e-01 -7.25319564e-01 -4.87653464e-01 -9.51167382e-03 9.04069185e-01 -5.17131984e-01 -5.83211541e-01 -7.07645237e-01 -5.25…
60	1408	CCOP(=O)(S)OCC	Organic acids and derivatives	[-7.9932278e-01 -6.7547059e-01 -8.1811923e-01 2.5891680e-01 3.1745398e-01 -6.1308712e-01 -3.1435454e-01 -3.2668021e-01 1.8106046e+00 -4.5689222e-01 1.5848250e+00 -8.9719242e-01 -9.2154628e-01 1.2388762e+00 -7.9363430e-01 1.4917426e+00 -9.3594182e-01 1.4323206e+00 -7.9416990e-01 2.0283830e+00 -9.2461556e-01 -9.6722358e-01 -8.7150645e-01 -1.7592780e-01 -5.7444841e-01 1.9013187e-01 6.0007894e-01 8.9…
61	1779	C[C@H](N)C(=O)N[C@H](Cc1ccccc1)C(=O)O	Organic acids and derivatives	[-6.0457164e-01 -7.8780419e-01 -3.8520122e-01 -7.0101196e-01 -9.0883636e-01 -3.0901212e-01 8.2549445e-02 -3.5040021e-01 6.1927515e-01 -2.8388163e-01 -7.7267587e-02 -4.2386955e-01 -8.7810898e-01 -2.8556710e-01 -3.7735629e-01 -6.6158831e-02 1.0381634e-01 -5.3017789e-01 -5.5843103e-01 -2.3335561e-01 -6.0967863e-01 -5.6672007e-01 7.9684412e-01 -7.2373962e-01 -1.3609423e-02 -5.9033328e-01 -3.6001542e-…
62	1788	O=C1CCC(C(=O)N2CCCC2C(=O)O)N1	Organic acids and derivatives	[-3.28711927e-01 -7.43888915e-01 2.97685951e-01 6.85194373e-01 -9.84897137e-01 8.87176096e-01 3.69130611e-01 2.36672115e+00 -2.98013389e-01 2.14241073e-01 -3.43424857e-01 -9.04540300e-01 -4.50742006e-01 -9.55959409e-02 -7.05816865e-01 1.33986092e+00 -3.08804333e-01 -7.18826115e-01 -9.37427938e-01 -3.71474296e-01 -5.11113703e-01 1.24115199e-01 -4.46438491e-01 5.41576743e-01 4.72447574e-01 -6.16208…
63	1705	CC(C)C(NC(=O)C1CCC(=O)N1)C(=O)O	Organic acids and derivatives	[ 0.24458373 -0.87583935 0.6138526 0.27523506 -0.9704347 0.09484471 0.34562978 1.8971214 -0.2580017 0.11727586 0.6792922 -0.7387911 -0.53222346 -0.3714307 -0.7945072 1.4417121 -0.40204322 -0.73766726 -0.9943883 -0.21349865 -0.534021 0.23116305 -0.31546533 -0.00615263 -0.18404439 -0.6575532 -0.3080732 0.24307029 -0.15628697 -0.38411653 -0.56533235 -0.99690807 1.3251909 -0.9509845 -0.16722935 -0.20…
64	1813	CC(C)[C@H](NC(=O)[C@@H](N)Cc1cnc[nH]1)C(=O)O	Organic acids and derivatives	[ 3.48187506e-01 -8.12800169e-01 2.93452322e-01 -3.34420085e-01 -9.80333090e-01 -9.76347327e-02 -3.55943471e-01 7.96076715e-01 -4.03168857e-01 1.57371581e+00 1.92688644e-01 -5.23925602e-01 1.02407366e-01 -1.58133015e-01 -5.94366729e-01 -5.94466776e-02 -1.18889928e-01 -8.39787304e-01 -9.72640872e-01 7.80550063e-01 -2.73582786e-01 6.22567385e-02 -4.68690813e-01 -8.12239647e-01 -6.52812421e-01 -7.55…
65	1428	CC[C@H](C)[C@H](N)C(=O)N[C@H](C(=O)O)[C@@H](C)O	Organic acids and derivatives	[-0.1306979 -0.84694135 0.33789477 -0.5252945 -0.9385557 0.02149844 0.22122464 -0.40299106 2.0048835 -0.34151936 1.6639653 -0.51639324 -0.9023128 -0.20862311 -0.01554033 -0.71998525 -0.479233 0.2579747 -0.96006763 0.06600142 1.01669 -0.43517053 0.65632904 -0.7507531 -0.6728579 -0.62796235 0.71307105 0.5907308 1.1435236 -0.3590758 -0.41650844 -0.99863565 0.31297868 -0.98877853 -0.7498848 0.1384758…
66	1433	CSCC[C@H](NC(=O)[C@@H](N)CCCCN)C(=O)O	Organic acids and derivatives	[-0.9583078 -0.39426205 -0.2740236 -0.82401747 -0.8550395 -0.26223606 0.57939965 -0.7128895 -0.06324849 -0.64055324 -0.03916583 -0.48015273 -0.62204564 0.08172602 0.4183118 -0.543682 -0.5898218 0.20318735 1.0633302 0.14820454 -0.35636672 -0.28218675 0.0978417 -0.4770858 0.00949846 -0.61192435 0.2706017 0.34455246 -0.47271654 -0.5024772 -0.71948844 -0.81387824 0.15164791 -0.6061803 -0.20604223 -0.…
67	1437	NCCCC[C@H](N)C(=O)N[C@@H](CO)C(=O)O	Organic acids and derivatives	[-0.79324895 -0.20657232 -0.4550463 -0.6558545 -0.9830764 -0.33786198 0.62344956 -0.6017028 1.0087676 -0.58885515 -0.6924066 -0.62067693 -0.6191615 -0.7242512 0.23279113 -0.6531034 -0.5491628 0.6431158 0.6502 0.8707023 0.39830968 -0.30562118 -0.5182291 -0.03171716 -0.58387995 -0.9372565 1.038929 0.47814387 0.27610558 -0.497908 -0.41517556 -0.99294084 -0.20696753 -0.9725756 -0.6173073 -0.22264701 …
68	1820	CC[C@H](C)[C@H](NC(=O)[C@@H](N)CC(C)C)C(=O)O	Organic acids and derivatives	[-1.20467469e-01 -8.68707359e-01 5.53510785e-01 -5.77330470e-01 -9.85030770e-01 -1.21642508e-01 -1.67067960e-01 2.56941527e-01 3.03547829e-01 -1.53412908e-01 1.66047466e+00 -7.50483215e-01 -8.34283710e-01 -3.33191037e-01 -7.88651630e-02 -8.01442266e-01 -4.24231827e-01 -2.89179087e-01 -9.16515589e-01 -2.00264841e-01 -3.54546547e-01 -4.90645140e-01 9.36462343e-01 -8.57410789e-01 -6.39881611e-01 -5.…
69	1843	CC(C)[C@H](NC(=O)[C@@H]1CCCN1)C(=O)O	Organic acids and derivatives	[ 1.606858 -0.8857798 1.0421251 -0.86742324 -0.9579876 0.34988254 0.21258707 0.39446366 -0.03840372 0.84428614 1.4816788 -0.66035503 -0.8032042 -0.55468935 -0.25433418 -0.44864687 -0.56765234 -0.39912036 -0.8301638 -0.31675354 -0.13120195 -0.503166 0.35618165 -0.6816667 -0.73231643 -0.23199126 -0.36900255 0.467497 -0.12680489 -0.38157317 -0.23303366 -0.99778944 0.3544742 -0.9579767 -0.00404458 -0…
70	1445	NC(=O)CC[C@H](N)C(=O)N[C@@H](CC(N)=O)C(=O)O	Organic acids and derivatives	[-9.39961135e-01 -6.86156228e-02 -6.16360247e-01 -2.94168025e-01 -9.17981982e-01 -8.12145099e-02 8.31427038e-01 -7.52048254e-01 9.94991604e-03 -6.23140812e-01 -2.59467542e-01 -7.54797161e-01 -1.17398895e-01 -5.63691020e-01 -7.49972984e-02 -6.10962391e-01 -4.18872178e-01 1.42482233e+00 -9.17916298e-01 1.83458388e-01 -3.58356535e-01 1.42995924e-01 -4.65029836e-01 4.08313006e-01 -2.77639091e-01 -4.6…
71	1853	N[C@@H](CO)C(=O)NCC(=O)O	Organic acids and derivatives	[-1.92901030e-01 -1.34612471e-01 -2.45061502e-01 -7.41889179e-01 -7.09849894e-01 3.53675216e-01 6.50376856e-01 1.72425613e-01 1.31897807e+00 -4.88083661e-01 -6.01354003e-01 -8.71802568e-01 -7.28254497e-01 1.59073959e-03 -5.28129399e-01 -3.20643693e-01 -2.19865322e-01 2.10207209e-01 -6.20348096e-01 1.28975201e+00 3.04301560e-01 -1.52605232e-02 -7.30254948e-01 -6.27706468e-01 -9.80374098e-01 -3.034…
72	1882	CC(N)C(=O)NC(CC(=O)O)C(=O)NC(CCCCN)C(=O)O	Organic acids and derivatives	[-8.74381840e-01 -4.38437968e-01 -3.54240417e-01 -3.38268936e-01 -8.24102581e-01 -1.43331409e-01 8.62194479e-01 -8.15130651e-01 6.76800787e-01 -7.52875686e-01 -3.47544923e-02 -7.27885604e-01 1.51407719e-01 -2.24601835e-01 1.39643727e-02 -2.75998503e-01 -6.88736796e-01 -1.67302340e-01 -1.13408744e-01 5.04539967e-01 -3.18767548e-01 -2.12442860e-01 3.98202062e-01 -3.31965595e-01 -7.52769232e-01 -4.6…
73	1884	CC(N)C(=O)NC(CCC(=O)O)C(=O)NC(CCCNC(=N)N)C(=O)O	Organic acids and derivatives	[-6.43955827e-01 2.32972130e-01 -5.26157856e-01 -4.50963855e-01 -9.67633843e-01 -5.76473214e-02 5.13102889e-01 -6.66788042e-01 1.31649017e-01 -4.06210631e-01 1.93150222e-01 -5.87270677e-01 1.26841271e+00 -4.30486262e-01 -4.45522159e-01 -2.45549828e-01 -5.95132232e-01 -5.17063022e-01 -7.91149139e-01 -1.34337753e-01 -1.27338827e-01 1.43329352e-01 1.01889201e-01 -6.27036631e-01 -6.65351272e-01 -5.73…
74	1888	CC(N)C(=O)NCC(=O)NC(CCCNC(=N)N)C(=O)O	Organic acids and derivatives	[-0.4848741 0.623976 -0.21223018 0.15560445 -0.95992994 0.08536998 0.6056162 -0.5410083 0.08068462 -0.30179146 0.31211028 -0.47292525 1.8817916 -0.64569944 -0.61513126 -0.16023123 -0.74695426 -0.577978 -0.8432218 -0.04603224 -0.27047765 0.33543137 0.06833653 -0.65325594 -0.7824034 -0.74858344 -0.4699806 0.6750499 -0.41480592 -0.43144304 -0.81976193 -0.43384284 1.007841 -0.68921137 -0.36497867 -0.…
75	1897	CC(N)C(=O)NC(CCS(C)=O)C(=O)NC(CCCNC(=N)N)C(=O)O	Organic acids and derivatives	[-0.5430738 0.18475644 0.26037082 -0.2487038 -0.99128306 0.070518 0.47206908 -0.6696513 0.18208231 -0.3658589 0.81330895 -0.49467722 1.2120929 -0.40516603 -0.38393435 -0.31962162 -0.71144456 -0.3732251 -0.78257453 -0.10416559 -0.42967612 0.0945269 0.33554262 -0.6300136 -0.71448904 -0.6030131 -0.28290403 1.2563915 -0.4512862 -0.5428248 -0.75017965 -0.6844744 0.9536792 -0.5566713 -0.41126025 0.2424…
76	1908	CC(N)C(=O)NC(C(=O)NC(CCCNC(=N)N)C(=O)O)C(C)O	Organic acids and derivatives	[-4.87434983e-01 2.99719095e-01 -2.59096265e-01 -3.88970226e-01 -9.89552021e-01 -1.80237472e-01 6.07676506e-01 -7.35508740e-01 5.32598674e-01 -4.02337462e-01 6.00629449e-01 -5.17962158e-01 1.45927322e+00 -6.01740241e-01 -3.90910774e-01 -2.31868967e-01 -7.24637032e-01 -8.08991939e-02 -8.46969843e-01 -1.58802733e-01 1.22810900e-01 7.62277842e-02 1.92085624e-01 -6.74407899e-01 -6.98426008e-01 -7.697…
77	1916	N=C(N)NCCCC(NC(=O)C(CS)NC(=O)C(N)CS)C(=O)O	Organic acids and derivatives	[-4.99144465e-01 4.29902703e-01 -9.82968211e-02 2.08401516e-01 -9.89236176e-01 -2.61590511e-01 1.04091775e+00 -3.98978621e-01 -6.07464850e-01 1.32652417e-01 -2.59432435e-01 3.45974088e-01 1.53923738e+00 -6.71366453e-01 -6.56263053e-01 -5.93863606e-01 -7.34956741e-01 4.81255144e-01 9.66277346e-02 -5.51692009e-01 -2.66355991e-01 2.07423165e-01 -3.61463189e-01 -1.55447960e-01 -6.10778689e-01 -7.7231…
78	1922	NCCCCC(NC(=O)C(Cc1c[nH]cn1)NC(=O)C(N)CS)C(=O)O	Organic acids and derivatives	[-4.00166184e-01 -4.45046365e-01 -2.18425877e-02 -7.54019362e-04 -9.90988314e-01 1.06938362e-01 6.53217316e-01 -3.69550556e-01 -2.67147839e-01 9.60818589e-01 -6.18456841e-01 2.47274041e-02 5.87758124e-01 -4.15071309e-01 3.32749821e-02 -3.20328206e-01 -7.40497291e-01 1.38765708e-01 4.77283120e-01 8.00625920e-01 -5.70292711e-01 -1.14066564e-01 -6.61067292e-02 -2.65900642e-01 -5.71092248e-01 -7.1593…
79	1923	N=C(N)NCCCC(NC(=O)C(Cc1c[nH]cn1)NC(=O)C(N)CS)C(=O)O	Organic acids and derivatives	[-2.12386698e-01 3.11688274e-01 1.31029397e-01 -8.35623499e-03 -9.91544604e-01 1.97613448e-01 3.42179537e-01 -3.84517372e-01 -6.39562070e-01 1.13369381e+00 -3.65963608e-01 1.23603046e-01 1.63776767e+00 -4.88726139e-01 -3.67938697e-01 -2.87854731e-01 -7.35395074e-01 -2.77280509e-01 -1.93156004e-01 2.18079701e-01 -3.72337431e-01 3.52338821e-01 -2.82716960e-01 -3.75660270e-01 -5.47239006e-01 -8.0322…
80	1535	CSCCC(NC(=O)C(N)CS)C(=O)NC(CCCCN)C(=O)O	Organic acids and derivatives	[-0.67559695 -0.5319846 -0.14749543 -0.08555394 -0.8959253 -0.35248354 0.89650184 -0.5153858 -0.23695326 -0.48315862 -0.17135446 -0.09927767 0.18503316 -0.20385212 0.05336176 -0.5041563 -0.64191586 0.45168248 0.86267954 0.10061797 -0.5445642 -0.3613201 0.20127054 -0.4156551 -0.5896467 -0.6339701 0.24808319 0.4080871 -0.13311471 -0.54849285 -0.8296111 -0.6677244 0.14691906 -0.47502878 -0.09739862 …
81	1931	CC(O)C(NC(=O)C(N)CS)C(=O)NC(CCCCN)C(=O)O	Organic acids and derivatives	[-0.5767407 -0.4855634 -0.46556017 -0.15096882 -0.98554236 -0.36006564 1.158655 -0.57490766 0.5626838 -0.4379426 -0.0706364 -0.15116666 0.27238175 -0.52854496 -0.2308863 -0.6099405 -0.73427904 0.90220946 0.45871332 0.14924128 0.0128122 -0.41961333 -0.20896685 -0.4226391 -0.7292633 -0.6732222 0.4027309 0.4735637 0.34649295 -0.5393564 -0.8291798 -0.81820333 0.00757213 -0.8985095 -0.08459142 0.30632…
82	1558	CSCCC(NC(=O)C(N)CC(=O)O)C(=O)NC(CCCNC(=N)N)C(=O)O	Organic acids and derivatives	[-0.5635653 0.49277517 0.04546211 -0.35083345 -0.7929991 -0.10510803 0.4947753 -0.70169705 -0.24356814 -0.46621165 0.01441359 -0.5088795 1.3422445 -0.08252181 -0.3617205 -0.41216475 -0.6585938 -0.5768805 -0.49956483 -0.2989253 0.07003423 0.36821693 -0.18117394 -0.4869184 -0.37388256 -0.6187682 -0.14231373 0.8357175 -0.5559493 -0.3073838 -0.80332714 -0.6436829 0.773336 -0.4904809 -0.11826079 0.249…
83	1957	NCCCCC(NC(=O)C(Cc1c[nH]c2ccccc12)NC(=O)C(N)CC(=O)O)C(=O)O	Organic acids and derivatives	[-0.612469 -0.31164813 -0.5845829 -0.44671616 -0.88837755 -0.10609566 0.5252231 -0.667951 -0.05784847 0.10016731 -0.6256995 -0.75568455 0.23001176 -0.30370843 0.01239091 0.1314611 -0.44237632 -0.36672536 -0.03720507 0.3100135 -0.00200661 0.20064348 -0.3225809 -0.26938602 0.00896758 -0.47090727 0.13074729 0.282302 -0.16537727 -0.10947283 -0.6263103 -0.70893586 -0.05350257 -0.7078646 -0.12608536 -0…
84	1958	NCCCCC(NC(=O)C(Cc1ccc(O)cc1)NC(=O)C(N)CC(=O)O)C(=O)O	Organic acids and derivatives	[-4.80030984e-01 -8.95096809e-02 -2.52309620e-01 -5.03433108e-01 -8.79495800e-01 -3.39495480e-01 7.99161494e-01 -2.66963094e-01 3.04495931e-01 -3.11122566e-01 -4.32960480e-01 -4.86363530e-01 4.21873480e-01 -2.65537202e-01 -1.48552820e-01 -1.72163576e-01 -7.48365641e-01 -4.22639370e-01 5.84108412e-01 2.22034991e-01 1.50740132e-01 -2.73405798e-02 -9.84799117e-02 -2.16877535e-02 2.23918065e-01 -2.93…
85	1462	N=C(N)NCCCC(NC(=O)C(CC(=O)O)NC(=O)C(N)CCC(=O)O)C(=O)O	Organic acids and derivatives	[-6.55918300e-01 5.42169631e-01 -3.16749871e-01 -5.14730513e-02 -8.37744296e-01 2.15626359e-02 3.59508574e-01 -7.42474616e-01 -3.26721638e-01 -4.11726862e-01 -2.70767026e-02 -5.83321393e-01 1.21105266e+00 -1.50979340e-01 -5.94739318e-01 -4.94865388e-01 -6.17537141e-01 -5.87410152e-01 -7.76867807e-01 -2.31501207e-01 2.15271845e-01 3.80813003e-01 -5.06318629e-01 -3.79539847e-01 -7.30329454e-01 -4.2…
86	1962	N=C(N)NCCCC(NC(=O)CNC(=O)C(N)CCC(=O)O)C(=O)O	Organic acids and derivatives	[-5.1941144e-01 7.3259538e-01 -3.3933467e-01 3.0519032e-01 -9.4282949e-01 1.0868781e-01 4.8822176e-01 -5.0801980e-01 -5.0283337e-01 -3.1184921e-01 1.0214567e-03 -5.3163600e-01 1.6097877e+00 -3.9576939e-01 -7.1938217e-01 -4.3952882e-01 -6.1430621e-01 -5.2173483e-01 -7.2178537e-01 -2.0993775e-01 1.0577907e-01 4.1464904e-01 -5.1458234e-01 -5.2736205e-01 -7.9488403e-01 -5.3539592e-01 -4.2654788e-01 6…
87	1749	NCCCCC(NC(=O)C(Cc1c[nH]cn1)NC(=O)C(N)CCC(=O)O)C(=O)O	Organic acids and derivatives	[-5.80421329e-01 -2.81645030e-01 -2.00131670e-01 2.06894707e-02 -9.70831573e-01 1.78679511e-01 3.90755326e-01 -5.10998428e-01 -2.92374849e-01 6.18001461e-01 -4.13484663e-01 -4.99936312e-01 5.02951562e-01 -2.24796519e-01 1.01194076e-01 -2.74135530e-01 -6.56863391e-01 -3.19746971e-01 -4.40203659e-02 8.34916413e-01 -2.98014402e-01 -2.85426378e-02 -1.04136176e-01 -3.26733828e-01 -6.09127462e-01 -5.31…
88	1968	N=C(N)NCCCC(NC(=O)C(N)CCC(=O)O)C(=O)NC(CCCCN)C(=O)O	Organic acids and derivatives	[-6.48971438e-01 1.56695902e-01 -5.97216070e-01 -6.46833181e-02 -9.71568942e-01 -2.65187144e-01 7.16670692e-01 -8.18912923e-01 -3.44580710e-01 -4.61836934e-01 -1.32740095e-01 -4.70415980e-01 1.69203031e+00 -4.58958238e-01 -2.80214757e-01 -5.57971597e-01 -6.35131776e-01 -1.25748411e-01 -1.53771982e-01 1.95572898e-02 -2.66831905e-01 8.94670188e-02 -3.44040453e-01 -3.80427182e-01 -8.38228405e-01 -5.…
89	1972	N=C(N)NCCCC(NC(=O)C(Cc1c[nH]c2ccccc12)NC(=O)C(N)CCC(=O)O)C(=O)O	Organic acids and derivatives	[-0.5060784 0.21733244 -0.582822 -0.1838749 -0.97472405 -0.02341158 0.10820495 -0.6155913 -0.6938549 0.3208674 -0.25661403 -0.6240406 0.99747056 -0.39637747 -0.27522606 0.14011541 -0.3919536 -0.59009653 -0.46626544 -0.15182953 -0.00880072 0.43207213 -0.41245678 -0.4209002 -0.22206555 -0.504405 -0.53451514 0.28345028 -0.5691653 -0.3341387 -0.6541326 -0.7897813 0.15707256 -0.7270124 -0.04478544 -0.…
90	1463	NCCCCC(NC(=O)C(CC(=O)O)NC(=O)C(N)Cc1ccccc1)C(=O)O	Organic acids and derivatives	[-4.24461335e-01 -5.67714751e-01 -4.72787589e-01 -3.92632931e-01 -8.53310466e-01 -1.81690916e-01 4.39697951e-01 -4.01944280e-01 -5.21843098e-02 -3.98856699e-01 -4.38395053e-01 -4.59072977e-01 1.07596498e-02 -1.42974645e-01 -2.55437315e-01 -4.43570793e-01 -1.76405430e-01 -3.09876263e-01 -1.98834449e-01 -9.36746970e-03 -1.96738139e-01 -3.01454633e-01 1.82661518e-01 -3.18464488e-01 -3.87323916e-01 -…
91	1985	CCC(C)C(NC(=O)C(N)Cc1ccccc1)C(=O)NC(CCCNC(=N)N)C(=O)O	Organic acids and derivatives	[-1.72471240e-01 -5.88404126e-02 -1.10027440e-01 -5.68937421e-01 -9.86520231e-01 -1.44112334e-01 2.75622308e-01 -2.39428267e-01 -6.80256248e-01 -5.70718339e-03 5.19842923e-01 -3.36085647e-01 8.22092593e-01 -3.63224626e-01 -3.47840160e-01 -3.61854941e-01 -1.83342114e-01 -4.45130557e-01 -7.34803617e-01 -5.87859809e-01 -2.74753034e-01 -1.43617049e-01 6.80823207e-01 -5.89792132e-01 -4.29862559e-01 -5…
92	1989	N=C(N)NCCCC(NC(=O)C(CC(N)=O)NC(=O)C(N)Cc1ccccc1)C(=O)O	Organic acids and derivatives	[-1.91152319e-01 1.32560804e-01 -3.55038196e-01 -4.61338162e-01 -9.74297702e-01 -1.17208265e-01 3.29399705e-01 -3.97656769e-01 -4.74014074e-01 -1.53426677e-01 -2.67992973e-01 -3.43845606e-01 1.09568024e+00 -5.17716587e-01 -4.43419695e-01 -4.25798565e-01 -1.41592234e-01 -1.55646607e-01 -7.58532763e-01 -4.01856184e-01 -2.07058385e-01 1.34044245e-01 3.00309490e-02 -3.54336679e-01 -4.13774639e-01 -5.…
93	1990	N=C(N)NCCCC(NC(=O)C1CCCN1C(=O)C(N)Cc1ccccc1)C(=O)O	Organic acids and derivatives	[ 2.02301387e-02 2.89288700e-01 -1.16427138e-01 -2.50633359e-01 -9.84612167e-01 -1.02756865e-01 8.39167655e-01 -9.79615226e-02 -5.99769711e-01 -7.24006221e-02 -1.61983088e-01 -1.58916146e-01 7.13846624e-01 -3.89875799e-01 -5.80502808e-01 -4.15310860e-01 -2.81202853e-01 -2.90076882e-01 -6.16688430e-01 -7.51517832e-01 -2.47607708e-01 1.20582439e-01 -1.43706262e-01 1.26047000e-01 1.15545496e-01 -5.9…
94	2004	N=C(N)NCCCC(NC(=O)C(CCC(=O)O)NC(=O)CN)C(=O)O	Organic acids and derivatives	[-0.6235754 0.2866607 -0.48666054 -0.55188906 -0.9661421 -0.02289432 0.18993154 -0.5929652 0.07899703 -0.32979792 0.2725134 -0.6716755 1.2706765 -0.32460654 -0.81953204 -0.422771 -0.67201155 -0.5944273 -0.8350449 -0.05063412 0.04472993 0.22940774 -0.0232373 -0.6201493 -0.69512796 -0.5085399 -0.22219892 0.76246107 -0.5190977 -0.24051653 -0.8368151 -0.09992277 1.0264264 -0.55074936 0.06000745 -0.04…
95	1736	CC(C)CC(NC(=O)C(N)Cc1c[nH]cn1)C(=O)NC(CCCCN)C(=O)O	Organic acids and derivatives	[-4.91853565e-01 -6.89862192e-01 -1.08940683e-01 -7.84733891e-03 -9.92175639e-01 8.27370360e-02 3.50873202e-01 -2.79928178e-01 -4.68961567e-01 5.10895729e-01 2.21430454e-02 -5.62444270e-01 2.84617484e-01 -4.31468725e-01 2.29048505e-01 -2.51683176e-01 -5.51702142e-01 -3.79701465e-01 -7.63316974e-02 6.34527802e-01 -5.33302248e-01 -1.33246914e-01 5.52343190e-01 -5.51138341e-01 -3.69300663e-01 -7.376…
96	2044	N=C(N)NCCCC(NC(=O)C(CC(N)=O)NC(=O)C(N)Cc1c[nH]cn1)C(=O)O	Organic acids and derivatives	[-3.69584948e-01 2.24311784e-01 -7.89134800e-02 -1.58169672e-01 -9.78435874e-01 2.55085289e-01 2.42282599e-01 -5.92392325e-01 -5.91075838e-01 6.97207570e-01 -3.98652583e-01 -4.32870120e-01 1.50610960e+00 -5.06039798e-01 -1.93437293e-01 -2.59704441e-01 -4.64940518e-01 -2.77410775e-01 -6.46189570e-01 3.69080633e-01 -2.41886839e-01 5.48778892e-01 -3.11592162e-01 -3.81541073e-01 -4.37424034e-01 -7.37…
97	1727	NCCCCC(NC(=O)C1CCCN1C(=O)C(N)Cc1c[nH]cn1)C(=O)O	Organic acids and derivatives	[-3.79187018e-01 -2.54670978e-01 9.28142592e-02 4.04750183e-02 -9.84426200e-01 2.90277600e-01 1.13481700e+00 -2.36216903e-01 -3.27174753e-01 6.75235689e-01 -4.60321963e-01 -4.40089762e-01 7.33378977e-02 -2.70579100e-01 3.33035514e-02 -2.88388461e-01 -6.18682802e-01 -3.92902344e-02 1.10921890e-01 4.88339156e-01 -4.69023168e-01 1.23051547e-01 -3.64897609e-01 2.49176696e-01 1.78878218e-01 -7.0692777…
98	2053	N=C(N)NCCCC(NC(=O)C(Cc1c[nH]c2ccccc12)NC(=O)C(N)Cc1c[nH]cn1)C(=O)O	Organic acids and derivatives	[-3.22137147e-01 -4.74660620e-02 -3.32669705e-01 -1.95548818e-01 -9.92620170e-01 1.99775115e-01 -1.17228389e-01 -5.03718138e-01 -8.45286310e-01 1.21520865e+00 -5.19921243e-01 -4.93667871e-01 1.15786791e+00 -4.32512671e-01 -8.23082104e-02 3.33551139e-01 -3.31076175e-01 -7.52556145e-01 -3.75225514e-01 2.76087344e-01 -2.26870090e-01 5.71916044e-01 -2.93488532e-01 -4.68594015e-01 4.65820394e-02 -6.92…
99	2057	CCC(C)C(N)C(=O)NC(C)C(=O)NC(CCCNC(=N)N)C(=O)O	Organic acids and derivatives	[-0.35133827 0.13293695 0.39743698 -0.09353466 -0.99109656 -0.0065443 0.4094906 -0.54247373 -0.39298892 -0.09014624 0.8971356 -0.4771387 1.3453101 -0.5061052 -0.21221067 -0.59259063 -0.6903185 -0.425499 -0.8611867 -0.38979718 -0.12993239 0.13288563 0.69873923 -0.6805768 -0.75555366 -0.70510954 -0.15850534 0.8754447 -0.5793 -0.6440658 -0.7812542 -0.683602 1.3751953 -0.83370966 -0.4918052 0.4769719…
100	2060	CCC(C)C(N)C(=O)NC(CCC(=O)O)C(=O)NC(CCCCN)C(=O)O	Organic acids and derivatives	[-5.67599535e-01 -7.21105456e-01 -4.30133879e-01 -2.61791617e-01 -9.68644321e-01 -8.33052471e-02 7.27472663e-01 -4.91879791e-01 1.87414959e-01 -4.87419754e-01 5.37223399e-01 -7.63397694e-01 9.84466672e-02 -2.62283415e-01 5.19909412e-02 -6.01135194e-01 -5.69838822e-01 3.53699140e-02 -2.51558840e-01 1.20537139e-01 -1.25794157e-01 -4.16175306e-01 7.02905893e-01 -5.73704541e-01 -7.26663351e-01 -4.421…
101	1488	CCC(C)C(N)C(=O)NC(CC(C)C)C(=O)NC(CCCCN)C(=O)O	Organic acids and derivatives	[-4.1259810e-01 -7.8290462e-01 1.5148177e-03 -4.2506136e-02 -9.9261183e-01 -1.8653257e-01 6.9940788e-01 -2.6074097e-01 -1.3406619e-01 -4.9234560e-01 1.2128725e+00 -7.4023652e-01 -1.5942212e-02 -4.9316770e-01 3.1057996e-01 -6.2381041e-01 -6.8406773e-01 2.8452400e-02 -2.6535207e-01 -6.7535207e-02 -4.1612980e-01 -5.3409249e-01 1.4997426e+00 -6.3549370e-01 -7.0280540e-01 -6.4221966e-01 4.0643471e-01 …
102	1751	CCC(C)C(N)C(=O)NC(CCCNC(=N)N)C(=O)NC(CCCCN)C(=O)O	Organic acids and derivatives	[-3.52473438e-01 -1.90004006e-01 -2.21088201e-01 -1.22792833e-01 -9.93036449e-01 -2.48671472e-01 8.03455412e-01 -6.87798440e-01 -2.33690307e-01 -2.92612016e-01 6.07594132e-01 -4.67181414e-01 1.68333077e+00 -5.61014533e-01 -4.71238425e-04 -6.36909485e-01 -6.72961831e-01 3.95483486e-02 -2.39262775e-01 -1.31683961e-01 -4.02146786e-01 -7.63111413e-02 5.87689459e-01 -5.07374227e-01 -8.40360820e-01 -6.…
103	2081	CCC(C)C(N)C(=O)NC(C(=O)NC(CCCNC(=N)N)C(=O)O)C(C)C	Organic acids and derivatives	[ 8.76481831e-02 4.23296653e-02 2.31412619e-01 -1.95576414e-01 -9.92206633e-01 -7.22395182e-02 3.60899001e-01 -3.82653952e-01 -4.49261487e-01 -1.92476332e-01 1.48568702e+00 -4.91809398e-01 9.71972525e-01 -4.99581665e-01 -2.07050994e-01 -4.89693046e-01 -5.73088408e-01 -3.99235189e-01 -8.67151558e-01 -5.05869031e-01 -1.26514822e-01 -1.89847946e-02 9.69209373e-01 -7.07746506e-01 -7.63161361e-01 -7.2…
104	453	CCC(C)C(NC(=O)C(N)CCCCN)C(=O)NC(CCCNC(=N)N)C(=O)O	Organic acids and derivatives	[-5.74941397e-01 1.28468990e-01 -5.37274703e-02 -3.43004614e-01 -9.91645396e-01 -1.83802724e-01 7.60631144e-01 -6.63448215e-01 -5.39130449e-01 -2.30199039e-01 5.82052886e-01 -5.29486835e-01 1.15431750e+00 -4.90287423e-01 2.69466769e-02 -5.37344575e-01 -6.90952301e-01 1.14217997e-01 5.21513261e-02 -1.88704133e-01 -2.82407016e-01 -6.86539263e-02 5.66308320e-01 -4.70563889e-01 -6.29849076e-01 -7.470…
105	2128	CC(C)CC(N)C(=O)NC(C(=O)NC(CCCCN)C(=O)O)C(C)O	Organic acids and derivatives	[-0.35100368 -0.6901386 -0.3594792 -0.21754509 -0.98776543 -0.31268722 0.6679881 -0.39654532 0.6947591 -0.60527784 0.60607207 -0.75580955 0.16900405 -0.53644013 0.05290643 -0.642304 -0.75655943 0.358614 -0.193746 0.14489791 -0.02105303 -0.49565578 0.52198595 -0.63547426 -0.6593598 -0.69014114 0.39128292 0.58909965 0.22093374 -0.5649821 -0.8108851 -0.8367708 -0.12165798 -0.89874727 -0.28114665 0.3…
106	2144	CSCCC(N)C(=O)NC(CCSC)C(=O)NC(CCCNC(=N)N)C(=O)O	Organic acids and derivatives	[-0.3202559 0.21243286 0.21449746 -0.29311666 -0.85254776 -0.17113435 0.12101658 -0.59056574 -0.56735384 -0.4098737 0.7889575 -0.22647212 1.2231458 -0.03387599 -0.05251348 -0.31083128 -0.6052774 -0.3752648 -0.0269786 -0.38644937 -0.33874685 0.25438485 0.25373492 -0.68991107 -0.20464934 -0.7047949 -0.37418717 0.65326256 -0.7068239 -0.6531129 -0.7756187 -0.38907692 0.6443013 -0.30133438 -0.27633667…
107	2146	CSCCC(N)C(=O)NC(CC(N)=O)C(=O)NC(CCCNC(=N)N)C(=O)O	Organic acids and derivatives	[-2.7856630e-01 3.8670307e-01 -5.6604934e-03 -3.7775040e-01 -9.1819811e-01 -6.9392376e-02 4.0450218e-01 -6.8528116e-01 -3.3052057e-01 -3.8874260e-01 5.0769913e-01 -3.0982020e-01 1.3616451e+00 -3.8203475e-01 -1.7157140e-01 -4.4560912e-01 -5.7661110e-01 4.8084140e-02 -4.1016603e-01 -2.1803066e-01 -2.2448143e-01 4.3477625e-01 -9.7624950e-02 -4.3900731e-01 -3.5909027e-01 -6.6451645e-01 -2.4408296e-01…
108	1509	N=C(N)NCCCC(NC(=O)C(CC(=O)O)NC(=O)C(N)CC(N)=O)C(=O)O	Organic acids and derivatives	[-0.60006136 0.6565208 -0.19638126 -0.22119471 -0.8490224 -0.02692068 0.86520207 -0.73672754 -0.39298669 -0.35716242 -0.23014651 -0.59467703 1.4386351 -0.37833908 -0.5247282 -0.5831434 -0.62324363 -0.12741712 -0.88933897 -0.15602279 -0.15039279 0.47412488 -0.4344353 0.00293637 -0.47831875 -0.5881581 -0.01588278 0.8297701 -0.31639138 -0.2683583 -0.64045125 -0.8248578 0.86226577 -0.6621456 -0.26358…
109	2159	NCCCCC(NC(=O)C(Cc1ccccc1)NC(=O)C(N)CC(N)=O)C(=O)O	Organic acids and derivatives	[-0.49739793 -0.3040197 -0.48531106 -0.43121618 -0.98404336 -0.33519214 0.90012705 -0.3756311 -0.4097523 -0.33838984 -0.494135 -0.58833617 0.32540256 -0.45545268 -0.23313932 -0.37358475 -0.16700824 0.18393327 -0.1794886 0.07357565 -0.6283548 -0.35260448 0.48610377 -0.06117202 -0.08729497 -0.64173955 0.20040959 0.7183814 -0.14400192 -0.59570324 -0.3526819 -0.68789345 -0.18058945 -0.74642545 0.0540…
110	2171	CC(C)C(NC(=O)C(N)CC(N)=O)C(=O)NC(CCCCN)C(=O)O	Organic acids and derivatives	[-3.54990780e-01 -2.98823535e-01 -2.32096553e-01 -3.49066705e-01 -9.82181787e-01 -2.67287612e-01 1.15236223e+00 -5.05632579e-01 -2.96065152e-01 -6.11597955e-01 2.88277179e-01 -6.60968840e-01 8.13299268e-02 -5.84531605e-01 -2.59829615e-03 -5.34834445e-01 -5.49566984e-01 3.64304930e-01 -2.36107618e-01 2.98947692e-01 -5.68212748e-01 -2.69148231e-01 3.25850725e-01 -5.23448288e-02 -5.23737788e-01 -6.5…
111	2191	N=C(N)NCCCC(NC(=O)C(CCCCN)NC(=O)C1CCCN1)C(=O)O	Organic acids and derivatives	[ 3.1398922e-01 2.0675818e-02 -9.4148517e-02 -2.3913944e-01 -9.8156512e-01 4.2668348e-03 1.0413492e+00 -5.3655833e-01 -5.3570420e-01 2.3374006e-01 1.6483021e-01 -5.1793110e-01 1.5837713e+00 -6.7010754e-01 -1.2978700e-01 -5.1602852e-01 -7.3509902e-01 1.6285412e-01 -2.6154923e-01 -2.4387899e-01 -2.7311710e-01 -7.1009822e-02 2.9277697e-01 -3.1752625e-01 -7.1665728e-01 -5.3860813e-01 -1.9407017e-03 5…
112	2207	NCCCCC(NC(=O)C(Cc1ccc(O)cc1)NC(=O)C1CCCN1)C(=O)O	Organic acids and derivatives	[ 0.374948 -0.51496863 0.06669169 -0.341284 -0.9797378 -0.12514298 0.85702974 0.13098909 -0.20696571 0.42254987 0.00177537 -0.49865282 0.3054269 -0.48550546 0.04394922 -0.10592996 -0.7620053 -0.25078207 0.71654546 0.06217127 -0.1635746 -0.33693624 0.54353225 -0.1301624 0.13212508 -0.19689962 0.16907609 0.279397 -0.20617674 -0.52205724 -0.61274004 -0.7252127 -0.19316134 -0.86242145 0.08672323 0.12…
113	1722	NCCCCC(NC(=O)C(CS)NC(=O)C(N)CCC(N)=O)C(=O)O	Organic acids and derivatives	[-0.9204878 -0.31294098 -0.4762019 0.42996815 -0.9874997 -0.4179442 1.2496091 -0.62240386 -0.30964714 -0.37354282 -0.35703 -0.42205822 0.44625747 -0.6289124 -0.08218428 -0.59337384 -0.6273199 1.5489827 0.1862193 0.2987128 -0.5293513 -0.29266074 -0.03654691 0.4786866 -0.64857024 -0.62910867 0.40677685 0.15583345 -0.02402978 -0.5815274 -0.6300813 -0.9764183 -0.03761967 -0.783617 0.05831683 0.141114…
114	2213	NCCCCC(NC(=O)C(CCC(=O)O)NC(=O)C1CCC(=O)N1)C(=O)O	Organic acids and derivatives	[-5.76214612e-01 -7.12004125e-01 -4.88022119e-01 1.04670830e-01 -9.53087509e-01 -6.30102260e-03 1.13704896e+00 6.19073808e-01 -1.31666616e-01 -2.89890349e-01 -3.52968931e-01 -7.96788275e-01 2.56280661e-01 -2.82799095e-01 -3.90366286e-01 6.43170178e-01 -5.13760746e-01 -2.60899961e-01 -2.92016447e-01 1.47735029e-01 -4.01673645e-01 4.61697839e-02 -1.67166740e-01 -8.69027227e-02 -3.05529624e-01 -4.81…
115	2225	NCCCCC(NC(=O)C(CCCCN)NC(=O)C1CCC(=O)N1)C(=O)O	Organic acids and derivatives	[-0.5722013 -0.76752585 -0.44301382 0.1794294 -0.9797191 -0.23732851 1.6658419 0.39851004 -0.20607711 -0.39296338 -0.46257615 -0.71069515 0.6173661 -0.5167354 0.01625088 0.5457321 -0.61923724 0.39042404 0.25647068 0.31775665 -0.6902473 -0.09114528 0.04035772 0.1798202 -0.41813827 -0.63625216 0.66694075 0.30358663 -0.25454032 -0.5935113 -0.6931035 -0.86314803 0.61483455 -0.84319067 -0.35797203 0.0…
116	2226	N=C(N)NCCCC(NC(=O)C(CCCCN)NC(=O)C(N)CCC(N)=O)C(=O)O	Organic acids and derivatives	[-6.63012862e-01 2.85432369e-01 -5.88645160e-01 1.79411545e-02 -9.89948809e-01 -3.56984973e-01 9.75740373e-01 -8.86949241e-01 -4.62294012e-01 -4.35606480e-01 -1.72524244e-01 -5.65520883e-01 1.73669386e+00 -6.81158364e-01 -2.46324986e-01 -5.81396282e-01 -6.25310302e-01 9.81300294e-01 -3.09468418e-01 4.60191770e-03 -3.90218586e-01 4.75315377e-02 -2.07679600e-01 1.77457273e-01 -7.44265914e-01 -7.032…
117	1592	N=C(N)NCCCC(NC(=O)C(CC(N)=O)NC(=O)C(N)CCC(N)=O)C(=O)O	Organic acids and derivatives	[-5.97576022e-01 5.22150576e-01 -3.66183728e-01 3.29144672e-02 -9.75257218e-01 -1.50255263e-01 7.04201460e-01 -8.02205980e-01 -4.88647074e-01 -3.58648896e-01 -9.90335122e-02 -6.16909206e-01 1.51924181e+00 -6.90909982e-01 -3.79041463e-01 -5.42797923e-01 -5.30298352e-01 9.58128810e-01 -8.17175508e-01 -5.36255315e-02 -2.75612801e-01 3.34229738e-01 -3.41948062e-01 1.91038087e-01 -7.20373929e-01 -6.60…
118	1516	N=C(N)NCCCC(NC(=O)C(CCCNC(=N)N)NC(=O)C1CCC(=O)N1)C(=O)O	Organic acids and derivatives	[-2.01252386e-01 5.25772572e-01 -1.18013188e-01 2.32375816e-01 -9.82209623e-01 -7.69694671e-02 8.44958484e-01 2.74258435e-01 -8.53794456e-01 1.28369018e-01 -8.29516910e-03 -3.73380631e-01 2.65615106e+00 -6.36649430e-01 -6.94797039e-01 4.94735748e-01 -6.27049685e-01 -5.38374841e-01 -8.23070705e-01 -5.73172212e-01 -4.72899228e-01 7.47430801e-01 -4.12547171e-01 -1.60333291e-01 -4.42864746e-01 -7.838…
119	1720	CC(C)C(NC(=O)C(N)CCC(N)=O)C(=O)NC(CCCCN)C(=O)O	Organic acids and derivatives	[-4.3354437e-01 -4.4075018e-01 -3.6449325e-01 4.1760903e-02 -9.8772621e-01 -3.6331922e-01 8.0032539e-01 -5.9865040e-01 -3.2106018e-01 -6.2436068e-01 4.5053202e-01 -6.8074572e-01 1.0691995e-01 -5.8660531e-01 -4.2178191e-02 -4.6867508e-01 -5.2936137e-01 9.3148494e-01 -2.1245702e-01 2.9130051e-01 -4.8110658e-01 -3.8543668e-01 3.2618529e-01 8.3052367e-02 -7.4987960e-01 -6.3920885e-01 4.6897045e-01 5.…
120	1644	CC(C)C(NC(=O)C1CCC(=O)N1)C(=O)NC(CCCNC(=N)N)C(=O)O	Organic acids and derivatives	[ 5.74710444e-02 3.12933214e-02 2.30615422e-01 1.85145512e-01 -9.78531420e-01 1.08070681e-02 7.11530983e-01 7.58880734e-01 -8.29713702e-01 -9.89617221e-03 5.52082479e-01 -5.62617481e-01 1.19165969e+00 -4.88253981e-01 -6.04772985e-01 7.37500012e-01 -5.66395044e-01 -6.95140064e-01 -8.91612291e-01 -4.64687586e-01 -3.97618443e-01 4.26617384e-01 6.41900226e-02 -2.53890872e-01 -3.58993351e-01 -7.649307…
121	2244	N=C(N)NCCCC(N)C(=O)NC(Cc1ccccc1)C(=O)NC(CCCNC(=N)N)C(=O)O	Organic acids and derivatives	[-2.22973466e-01 6.49883151e-01 -2.29891628e-01 -2.79218495e-01 -9.90159333e-01 -2.02677935e-01 1.92983136e-01 -5.06067097e-01 -8.53087068e-01 3.26191112e-02 -7.61597008e-02 -1.58852696e-01 2.13308334e+00 -5.40476441e-01 -6.66108131e-01 -3.21219116e-01 -3.14523399e-01 -5.55314422e-01 -4.63085830e-01 -6.51320040e-01 -3.30141753e-01 2.51948714e-01 2.06773400e-01 -4.53748137e-01 -2.57275999e-01 -7.7…
122	2252	N=C(N)NCCCC(N)C(=O)NC(Cc1ccc(O)cc1)C(=O)NC(CCCNC(=N)N)C(=O)O	Organic acids and derivatives	[-0.22360371 0.80442744 -0.0992036 -0.24916346 -0.9912691 -0.25780788 0.35233033 -0.35108054 -0.6001053 0.13708174 -0.04406033 -0.089522 2.2187412 -0.5882204 -0.47648937 -0.19514616 -0.74272865 -0.5964755 0.20220625 -0.45123276 -0.096675 0.4562726 -0.15409906 -0.16183531 0.02174074 -0.5548696 -0.48705944 0.6227773 -0.7251323 -0.5927664 -0.7344021 -0.72691834 0.5127908 -0.89965844 -0.12622762 -0.0…
123	2258	NCCCCC(NC(=O)C(Cc1ccccc1)NC(=O)C(N)CO)C(=O)O	Organic acids and derivatives	[-0.20913851 -0.5255898 -0.32824275 -0.49017525 -0.98761755 -0.35647377 0.4977607 -0.08364388 -0.12800562 -0.3200775 -0.51178414 -0.6306185 0.19622797 -0.41148567 -0.3568339 -0.29701343 -0.19860104 0.01118959 0.01948812 0.0207356 -0.33144802 -0.5587979 0.51965165 -0.49432367 -0.3186482 -0.6540435 0.186533 0.5084836 -0.05204758 -0.63406986 -0.55500525 -0.66880214 -0.07075109 -0.9008618 -0.01738655…
124	2259	N=C(N)NCCCC(NC(=O)C(Cc1ccccc1)NC(=O)C(N)CO)C(=O)O	Organic acids and derivatives	[-4.09679189e-02 2.10723653e-01 -1.59610584e-01 -4.64335978e-01 -9.88389552e-01 -2.39296228e-01 2.06190601e-01 -1.17798701e-01 -4.97225404e-01 -6.48480579e-02 -2.75256723e-01 -4.89955664e-01 1.23723114e+00 -4.82262969e-01 -7.17744768e-01 -2.67268986e-01 -2.34072834e-01 -3.81705046e-01 -5.97703338e-01 -4.88203496e-01 -1.56796604e-01 -7.13943616e-02 2.69108385e-01 -5.85303605e-01 -3.12319517e-01 -7…
125	2265	N=C(N)NCCCC(NC(=O)C(CCCCN)NC(=O)C(N)CO)C(=O)O	Organic acids and derivatives	[-3.31677765e-01 2.73587823e-01 -3.35093170e-01 -3.65428656e-01 -9.91329312e-01 -2.96204120e-01 9.20486927e-01 -5.72683275e-01 -1.60570756e-01 -4.08104122e-01 -3.38579178e-01 -5.77542424e-01 1.71706450e+00 -6.66469157e-01 -3.33545178e-01 -5.97068489e-01 -7.14333355e-01 3.29504430e-01 -1.71978697e-01 -6.17039837e-02 -1.46909297e-01 4.55539767e-03 -2.48410061e-01 -3.60211611e-01 -7.72077858e-01 -7.…
126	2269	N=C(N)NCCCC(NC(=O)C(CC(N)=O)NC(=O)C(N)CO)C(=O)O	Organic acids and derivatives	[-2.44655475e-01 4.95543659e-01 -6.98667467e-02 -3.73537213e-01 -9.74996448e-01 -6.71395212e-02 6.02630854e-01 -4.64601994e-01 -1.82566822e-01 -3.40009987e-01 -2.85516769e-01 -6.43249273e-01 1.52185822e+00 -6.74807310e-01 -4.98617023e-01 -5.44489861e-01 -6.15475237e-01 2.41114691e-01 -7.34434783e-01 -1.31903529e-01 -1.26395365e-02 3.23191792e-01 -3.92744660e-01 -3.69343400e-01 -7.55775034e-01 -6.…
127	1532	CC(O)C(NC(=O)C(N)CO)C(=O)NC(CCCCN)C(=O)O	Organic acids and derivatives	[-3.87771308e-01 -4.42829669e-01 -3.02843064e-01 -3.65786582e-01 -9.87185955e-01 -3.17051679e-01 9.49042618e-01 -3.94655049e-01 7.90373087e-01 -6.32901073e-01 -1.21375032e-01 -7.93096542e-01 3.00958753e-01 -5.24138927e-01 -2.05089673e-01 -5.48402131e-01 -7.39463031e-01 6.89812124e-01 -1.22659467e-02 3.38337660e-01 2.34756052e-01 -4.50070560e-01 -1.81536779e-01 -5.47496617e-01 -7.51571715e-01 -6.7…
128	1617	CC(NC(=O)C(N)C(C)O)C(=O)NC(CCCNC(=N)N)C(=O)O	Organic acids and derivatives	[-2.99408227e-01 2.66276985e-01 2.75561303e-01 -3.18973184e-01 -9.87804830e-01 -1.36793271e-01 3.89773816e-01 -5.43839633e-01 1.12123489e-01 -2.84489542e-01 3.41974497e-01 -4.62806940e-01 1.43056357e+00 -5.63854635e-01 -5.67221880e-01 -5.16102791e-01 -7.99801528e-01 -3.07723999e-01 -8.08555305e-01 -2.80309051e-01 2.87369400e-01 1.83554709e-01 -3.47726732e-01 -6.75083399e-01 -7.46354520e-01 -5.839…
129	2290	CC(O)C(N)C(=O)NCC(=O)NC(CCCNC(=N)N)C(=O)O	Organic acids and derivatives	[-9.07859281e-02 4.29872185e-01 -9.39225033e-02 6.51056767e-02 -9.61263418e-01 -3.12081818e-02 5.07721245e-01 -3.38762075e-01 1.97693765e-01 -3.30215067e-01 3.35178941e-01 -5.16004503e-01 1.73381627e+00 -5.86471915e-01 -7.05162406e-01 -4.92388010e-01 -7.93352544e-01 -1.82935759e-01 -7.92864978e-01 -2.91137308e-01 3.84071261e-01 2.74488240e-01 -4.87696350e-01 -6.74331665e-01 -7.98099339e-01 -5.868…
130	2305	CC(O)C(N)C(=O)NC(CO)C(=O)NC(CCCCN)C(=O)O	Organic acids and derivatives	[-0.46762124 -0.62165976 -0.17301087 -0.42573074 -0.9876374 -0.39630178 0.9205767 -0.22317165 0.8980732 -0.69566774 -0.08290074 -0.73929065 0.31709537 -0.54350775 -0.17978626 -0.6080738 -0.8203438 0.69450057 -0.06409266 0.5088418 0.4201339 -0.4057735 -0.26908803 -0.15104583 -0.7030541 -0.48356587 0.7376944 0.1850442 0.7395352 -0.6033426 -0.8900501 -0.98374003 -0.04203035 -0.8994255 -0.13945138 0.…
131	2318	CC(C)C(N)C(=O)NCC(=O)NC(CCCCN)C(=O)O	Organic acids and derivatives	[-0.02798057 -0.55171466 -0.09937368 0.27238837 -0.9603218 -0.12723641 0.876558 -0.12222914 0.30361155 -0.7271447 0.53277165 -0.5206224 0.38292128 -0.59373635 -0.12523662 -0.63530993 -0.7435657 -0.01043858 -0.10253804 0.24348038 -0.2504703 -0.32011855 0.34497106 -0.60626894 -0.85132307 -0.54473454 0.3190028 0.6745946 0.03890161 -0.4681189 -0.7953698 -0.44629452 0.16925919 -0.70344913 -0.43132827 …
132	2325	CC(C)C(N)C(=O)NC(CCC(N)=O)C(=O)NC(CCCNC(=N)N)C(=O)O	Organic acids and derivatives	[-0.06850963 0.05806137 -0.2153172 -0.05895403 -0.9901849 -0.19525497 0.47730383 -0.3599142 -0.3806098 -0.45838705 0.51602155 -0.43480918 1.4668763 -0.6942561 -0.3975585 -0.59480244 -0.6482272 0.2136053 -0.7666773 -0.3246084 -0.07597714 0.09026737 0.1584417 -0.09415538 -0.75339097 -0.6383146 -0.18345164 0.734968 -0.5183294 -0.6776022 -0.6432839 -0.41210705 0.67091364 -0.77157605 -0.5416112 -0.024…
133	2331	CC(C)C(N)C(=O)NC(Cc1ccc(O)cc1)C(=O)NC(CCCCN)C(=O)O	Organic acids and derivatives	[ 2.49987189e-02 -5.04118443e-01 -3.51647055e-03 -3.50626767e-01 -9.90037560e-01 -4.09564227e-01 6.25459850e-01 6.01765960e-02 8.32451954e-02 -3.04197878e-01 3.20231110e-01 -3.28319043e-01 2.69226193e-01 -4.91486162e-01 -4.48426290e-04 -2.37229288e-01 -7.85297751e-01 -3.31978261e-01 6.45460904e-01 6.05008118e-02 -7.18124062e-02 -2.89645523e-01 5.47019720e-01 -2.07352892e-01 1.78603008e-02 -3.2076…
134	1577	CCC(C)C(NC(=O)C(N)Cc1c[nH]c2ccccc12)C(=O)NC(CCCNC(=N)N)C(=O)O	Organic acids and derivatives	[-0.35428938 -0.08200796 -0.24731585 -0.513025 -0.99222326 -0.05617189 0.18896496 -0.5007453 -0.7894885 0.5678264 0.31311807 -0.61436313 0.7305474 -0.4320788 -0.25788987 0.12427814 -0.24019182 -0.45889148 -0.34303877 -0.23664166 -0.24447957 0.55837655 0.1656114 -0.4742228 0.02243046 -0.6323687 -0.4057617 0.43238258 -0.60219675 -0.428902 -0.6792965 -0.516748 0.18519534 -0.96365434 -0.33867297 0.03…
135	1642	N=C(N)NCCCC(NC(=O)C1CCCN1C(=O)C(N)Cc1c[nH]c2ccccc12)C(=O)O	Organic acids and derivatives	[-0.1773721 0.2621043 -0.25432813 -0.25241622 -0.98711324 0.02411617 0.7323939 -0.36593726 -0.6977805 0.507015 -0.2604563 -0.5429165 0.6040174 -0.45040914 -0.48907697 0.10395563 -0.3353054 -0.34907725 -0.29659784 -0.3595718 -0.2457915 0.8158988 -0.59404004 0.17381506 0.37790352 -0.6592793 -0.7189039 0.41064274 -0.5341071 -0.30524364 -0.55717945 -0.70506847 0.14314018 -0.8620102 -0.36075574 -0.240…
136	2358	N=C(N)NCCCC(NC(=O)C(Cc1ccccc1)NC(=O)C(N)Cc1ccc(O)cc1)C(=O)O	Organic acids and derivatives	[-3.12337540e-02 5.13146743e-02 -2.67076045e-01 -5.09888113e-01 -9.86649454e-01 -2.88677126e-01 2.44969632e-02 5.45389652e-02 -4.81911361e-01 1.90139621e-01 -2.19068855e-01 -1.93048835e-01 9.43670630e-01 -4.23801601e-01 -4.75136191e-01 -9.65959653e-02 -3.27044904e-01 -6.63328171e-01 1.73376113e-01 -4.75299627e-01 7.80254416e-03 4.09046598e-02 2.33824804e-01 -2.46553987e-01 3.54615897e-01 -4.89384…
137	2374	N=C(N)NCCCC(NC(=O)C(CO)NC(=O)C(N)Cc1ccc(O)cc1)C(=O)O	Organic acids and derivatives	[-1.96534336e-01 2.00294971e-01 -1.31819203e-01 -4.43122983e-01 -9.87473905e-01 -2.83254564e-01 3.31439793e-01 1.18572854e-01 -9.98300761e-02 6.45485744e-02 -2.54920989e-01 -2.66638756e-01 1.21959305e+00 -5.66064835e-01 -3.68041158e-01 -3.06493640e-01 -7.50975788e-01 -2.37272784e-01 2.44376197e-01 -1.14493817e-01 3.80068123e-01 2.68505841e-01 -3.46498579e-01 1.13643758e-01 1.39243931e-01 -4.66659…
138	477	CC[C@H](C)[C@H](N)C(=O)N[C@H](C(=O)O)C(C)C	Organic acids and derivatives	[ 0.32122195 -0.87432593 0.6664275 -0.4610111 -0.98055756 -0.00629961 0.16142118 -0.00303713 0.47001168 -0.1864322 2.1944804 -0.57235473 -0.91513854 -0.318121 -0.05176577 -0.71124446 -0.31818688 -0.20590971 -0.9687005 -0.11985919 -0.07596797 -0.49562714 0.95146346 -0.7811454 -0.8759889 -0.6151603 0.28816897 0.57962644 -0.10565552 -0.5120602 -0.5428019 -0.9984499 0.63003254 -0.9806606 -0.27133375 …
139	2454	O=[S@SP2](=O)(O)CCN(CCO)CCO	Organic acids and derivatives	[ 5.29815555e-01 1.01866138e+00 1.09020436e+00 -4.40027595e-01 -8.52101386e-01 -2.19296351e-01 -4.09093440e-01 -5.23064971e-01 7.55616784e-01 3.75579000e-01 5.33908129e-01 -2.00110208e-03 9.66814399e-01 -8.01002860e-01 -5.55456758e-01 -6.48025453e-01 5.86816072e-01 7.63046980e-01 -1.17722362e-01 -1.51995374e-02 5.31428099e-01 -7.10656106e-01 -1.61864862e-01 -3.62401903e-01 -9.84614313e-01 3.35641…
140	2467	O=S(=O)(O)CCNC1CCCCC1	Organic nitrogen compounds	[-0.1009424 -0.5995358 2.2774718 -0.04836866 -0.9083199 0.05429173 -0.51192105 -0.29866523 0.01193063 -0.20313573 1.4421995 -0.6793471 -0.85361373 -0.3602939 0.5447044 -0.0614864 -0.5773917 -0.768653 -0.85748374 0.09803916 -0.03107899 -0.75954115 0.9574439 -0.9727148 -0.99235547 -0.8376506 -0.12180342 0.34458596 -0.535581 -0.08769827 -0.9812914 -0.984419 -0.0901967 -0.99869114 -0.02941678 -0.6828…
141	2487	NCc1cc(O)no1	Organic nitrogen compounds	[-0.6139021 -0.9463926 -0.05441213 -0.96942127 -0.29746032 -0.94288 0.8113844 0.42572665 1.9417903 -0.8957272 0.15509984 -0.59878933 -0.9519521 -0.6444755 -0.99454963 -0.54315937 -0.9036053 0.47886735 -0.5111046 0.35593176 -0.61358005 -0.9763994 -0.9879553 -0.76678514 -0.84125817 -0.7920394 0.3690351 -0.35832793 0.41645184 -0.9651614 -0.24872681 -0.99973506 0.8321223 -0.96744263 -0.7005853 0.5465…
142	2525	O=C(O)CCn1c2c(c3ccccc31)CC(N[S@SP1](=O)(=O)c1ccc(F)cc1)CC2	Organoheterocyclic compounds	[-0.2999531 -0.7582721 0.04899776 -0.48189002 -0.8912327 -0.02003926 0.02065624 -0.5404242 -0.01287016 0.14181098 -0.2065063 -0.6598302 -0.6409472 0.1827234 0.1580976 -0.02339946 0.18396047 -0.33210844 -0.4144005 -0.26761276 0.01670713 -0.5470772 -0.06720971 -0.34946564 0.08265439 -0.5252033 -0.6444234 -0.3214581 -0.06021309 -0.46214974 -0.6815219 -0.7854663 -0.7455892 -0.01327568 -0.724772 -0.23…
143	2578	CCCCOCC(C)OCC(C)OCC(C)O	Organic oxygen compounds	[-0.52790433 0.7425661 -0.16276757 -0.9881908 -0.8671973 -0.9273359 -0.39047793 -0.93755674 1.2544017 -0.9672586 2.25281 1.3330408 0.0734846 -0.58955914 -0.13978349 0.0184049 -0.971457 7.866507 -0.74776924 0.7832591 0.0762742 -0.86266935 -0.28378096 3.4281 -0.36310282 -0.11673743 1.8637381 0.82805187 1.7485354 0.19999138 0.35494995 -0.97981125 0.52037954 -0.9930031 -0.7204957 4.306038 -0.99811363…
144	2581	CC(O)COC(C)COC(C)COC(C)COC(C)COC(C)COC(C)CO	Organic oxygen compounds	[-3.4547815e-01 1.8031484e+00 1.8367149e-02 -9.9130130e-01 -8.9639181e-01 -9.6253413e-01 -4.4089845e-01 -9.0153879e-01 1.3562564e+00 -9.9239564e-01 1.0987509e+00 2.2419381e+00 6.2311488e-01 -9.1213149e-01 -8.8670671e-01 -2.0680791e-01 -9.5339727e-01 9.5766010e+00 -6.1710715e-01 1.2152493e+00 2.2627242e-01 -9.1381317e-01 -8.1916976e-01 5.3776426e+00 1.0153335e-01 -2.4935256e-01 1.7253598e+00 1.588…
145	2588	CCCCOCC(C)OCC(C)OCC(C)OCC(C)OCC(C)OCC(C)OCC(C)OCC(C)O	Organic oxygen compounds	[-0.77428675 1.8522534 -0.30022752 -0.99203503 -0.9314502 -0.96437514 -0.39918137 -0.9640678 1.3682289 -0.9843836 1.4766613 1.7728657 0.44123206 -0.74328583 -0.58511287 -0.4845664 -0.97476906 10.181361 -0.8696382 0.5774242 -0.09978431 -0.9246552 -0.6540583 6.138568 0.16124363 -0.57626134 1.6346662 1.6913694 1.3717172 0.3727569 0.7172787 -0.9714416 1.6120821 -0.9853428 -0.8662066 6.003668 -0.99905…
146	228	C[C@@H](N)[C@@H](O)c1ccccc1	Benzenoids	[-0.04010851 -0.93987864 -0.41435727 -0.80836254 -0.83062977 0.4477533 0.02460188 -0.33825883 0.7686028 0.70736766 -0.4235876 -0.61086637 -0.9035936 -0.3877241 -0.737792 -0.51959634 0.06791592 -0.14543894 0.35195667 -0.25592428 -0.8421265 -0.9712686 0.20428906 -0.9150137 -0.9063301 -0.12028962 0.16055955 -0.28761303 0.02263101 -0.80623823 -0.7682499 -0.63368887 -0.18353748 -0.99560505 -0.44768488…
147	138	COc1cc(CNC(=O)CCCC/C=C/C(C)C)ccc1O	Benzenoids	[ 0.3677681 -0.7978702 -0.26953572 -0.12853666 -0.98484415 -0.6996156 -0.5136365 0.36911714 -0.51123726 -0.7307209 1.0628256 -0.8418337 -0.07791454 -0.34162307 0.24030575 -0.11332049 -0.5885711 0.79451936 0.67800623 -0.12347545 -0.3936818 -0.29870218 -0.2852109 1.6286973 -0.47365397 -0.20868607 -0.38908204 -0.09566803 0.04354196 0.03793744 -0.6547266 -0.5274962 -0.13891564 -0.75440997 -0.18897174…
148	2610	CCN1CCCC1CNC(=O)c1cc(S(N)(=O)=O)ccc1OC	Benzenoids	[ 6.28870904e-01 -5.15679598e-01 1.36915910e+00 -1.46792263e-01 -9.67598021e-01 4.09210950e-01 8.79106969e-02 8.99266452e-02 -8.23684558e-02 2.08980632e+00 9.99255478e-01 -5.46828866e-01 1.07685149e+00 -9.64687914e-02 -5.98115087e-01 6.61591947e-01 -2.62532562e-01 -2.84534544e-01 -2.35309690e-01 -4.23446149e-01 1.69046931e-02 -4.56686407e-01 7.24271297e-01 -2.69256026e-01 -3.82113695e-01 5.432683…
149	2619	COCc1cnc(C2=NC(C)(C(C)C)C(=O)N2)c(C(=O)O)c1	Organic acids and derivatives	[ 4.38312352e-01 -4.60074425e-01 1.36128664e+00 -8.13419700e-01 -3.68834496e-01 3.18204373e-01 -4.72453684e-01 -7.18227863e-01 5.71717843e-02 -2.11387932e-01 2.12817430e+00 -2.27194324e-01 -3.88206840e-01 8.80667090e-01 -4.47531015e-01 5.09343207e-01 -3.67424369e-01 -7.98131526e-01 -5.68847716e-01 -4.78324071e-02 -4.22952473e-01 -6.81951880e-01 -4.88304615e-01 -6.96929932e-01 -9.27310050e-01 -2.9…
150	2661	c1cncc(C2CCCCN2)c1	Alkaloids and derivatives	[ 0.28057155 -0.77838373 0.52841663 -0.40338683 -0.7613902 -0.23119752 0.05244441 -0.32010826 -0.6881597 1.9536575 -0.16568886 -0.1745377 -0.12872253 -0.17440559 0.31121615 2.0735414 -0.89906055 -0.9266961 -0.52208656 1.0441413 -0.64317966 -0.691353 1.546177 -0.754661 -0.9424003 -0.8368375 -0.96204656 -0.7067993 -0.5114438 -0.97666484 -0.23512542 -0.92929435 0.291972 -0.6227549 0.5569957 0.006955…
151	2662	CCC(=O)Nc1ccc(O)cc1	Benzenoids	[-0.56372553 -0.97862774 0.6632447 -0.31729165 -0.89239806 -0.3039668 -0.44721985 -0.41203007 -0.20757377 -0.9293764 0.46835446 -0.40078807 -0.57382816 -0.25258997 -0.74659795 0.5514695 -0.28205124 -0.5107985 -0.9070602 0.5508774 0.28442726 -0.7046148 0.21003644 0.6046284 1.9807805 -0.45517442 -0.16706218 -0.9580907 -0.62466127 0.03035071 -0.98225373 -0.9588611 -0.20843954 -0.6717935 -0.8291936 0…
152	2676	C[C@H](C(=O)O)c1ccc2cc(O)ccc2c1	Benzenoids	[ 0.4939918 0.63461924 -0.0495792 -0.7496882 -0.9639782 -0.28029713 0.35282072 0.44927835 0.370431 0.3682368 -0.10815604 -0.61449325 -0.86523086 0.37461 -0.29523042 0.8524103 0.87876636 -0.87359107 0.31717885 1.3812045 0.40110797 -0.28687188 -0.49320632 -0.28710005 1.0131124 0.03257967 -0.3005914 -0.7182523 0.01804259 1.9681925 -0.53450936 -0.43698406 -0.7026597 -0.45504344 0.21337332 -0.13398261…
153	2680	N[C@@H](CC(O)C(=O)O)C(=O)O	Organic acids and derivatives	[ 4.49543297e-01 9.11055729e-02 -7.46447980e-01 -6.93967640e-01 -9.82538998e-01 3.36812198e-01 2.31763944e-01 5.60757041e-01 1.76249969e+00 -3.64721894e-01 -2.85188079e-01 -5.61367385e-02 -7.17483640e-01 3.79459172e-01 -6.77431345e-01 -6.43741906e-01 -9.52631533e-01 -7.77046204e-01 -8.01780105e-01 2.52284080e-01 9.71105993e-01 -1.27300099e-01 -5.31899273e-01 -7.57521391e-01 -9.27962303e-01 -2.740…
154	2686	CC(C)(/N=N/C(C)(C)C(=N)N)C(=N)N	Organic nitrogen compounds	[-0.7847503 2.894575 0.66983956 -0.9928195 -0.908198 0.7576208 0.6618137 -0.9710191 -0.6406859 -0.6690287 0.43179113 -0.7980014 -0.6970612 0.13610654 -0.21284696 -0.3298203 0.8812524 1.045068 -0.7993447 -0.6879298 -0.35580987 -0.18333957 -0.57426023 -0.97449875 0.70982134 -0.27930585 0.35610348 -0.03106667 -0.90544575 -0.9491598 -0.98914057 -0.98365355 2.5976326 -0.28328237 -0.9684043 1.1187764 -…
155	2687	CC1=C(CC(=O)O)c2cc(F)ccc2/C1=C/c1ccc(S(C)=O)cc1	Benzenoids	[ 0.14063478 -0.6760838 -0.583441 -0.7667602 -0.8683016 -0.34607357 -0.29243684 -0.3879007 0.17168412 0.69708955 0.21943823 -0.27820414 0.3982959 0.33401474 -0.10925259 -0.7966153 0.86077726 -0.16218634 -0.73028827 -0.49997306 -0.248269 -0.7594138 0.01259255 -0.60521245 0.03006558 -0.10966995 -0.55151856 -0.3003922 -0.3467661 -0.32465827 -0.13759948 -0.6386213 -0.7361276 -0.9600753 -0.27676114 -0…
156	2724	CCCCCCCCCC(=O)NC(CN1CCOCC1)C(O)c1ccccc1	Organic nitrogen compounds	[ 2.77240127e-02 -8.56295764e-01 -3.61997664e-01 -9.00661767e-01 -6.73039496e-01 3.33916284e-02 3.18193108e-01 -3.38784277e-01 -6.19428933e-01 -7.25815222e-02 9.79417026e-01 -6.83578968e-01 -1.80641247e-03 -4.09259856e-01 2.78994471e-01 -5.06355882e-01 -6.72543049e-01 -1.88779101e-01 6.51592791e-01 -9.37242091e-01 -9.56065774e-01 -7.72331297e-01 1.82911503e+00 1.11861885e-01 -5.78159988e-01 3.861…
157	2730	N=C(N)SCCc1cccc(CCSC(=N)N)c1	Benzenoids	[ 1.3213544 -0.04127402 -0.41365063 -0.4350818 -0.94353527 -0.6645403 0.09753419 1.6349822 -0.67298037 0.68263704 0.7764661 0.9330545 -0.17407325 -0.89956135 -0.6008614 2.142266 1.184717 -0.5428899 0.602083 -0.16498025 0.02374257 0.33618248 -0.6640742 -0.74491596 1.7449641 -0.67917913 0.52230144 0.14696567 -0.94520324 0.06544182 1.1011462 0.7374173 -0.07840831 -0.47828048 -0.51750064 1.6951551 1.…
158	2757	CC(=O)OC[C@H]1O[C@@H](Oc2ccc3c(=O)c(-c4ccc(O)cc4)coc3c2)[C@H](O)[C@@H](O)[C@@H]1O	Phenylpropanoids and polyketides	[-0.46467587 -0.63951653 0.6238758 -0.51958674 -0.89397013 -0.4498179 -0.23984659 -0.14738454 -0.1532087 -0.1648395 -0.13545805 -0.21766084 -0.04629806 0.38363406 -0.5523759 -0.14405268 -0.24300529 -0.44294307 0.03830635 -0.53580743 -0.5694373 -0.06956033 -0.43712893 0.12634797 -0.03556627 -0.6062377 -0.05255471 -0.5653195 0.09370311 -0.3577677 -0.35137042 -0.6296558 -0.22693022 -0.9245916 -0.370…
159	2760	O=C(O)CC(=O)OC[C@H]1O[C@@H](Oc2ccc(O)c3c(=O)c(-c4ccc(O)cc4)coc23)[C@H](O)[C@@H](O)[C@@H]1O	Phenylpropanoids and polyketides	[-0.44216412 -0.29605952 0.73520833 -0.4734358 -0.34532097 -0.39268366 -0.25952673 -0.3789182 0.10816247 0.00492134 -0.24211869 -0.31124544 0.18971153 0.3027304 -0.6426271 -0.08897207 -0.10625819 -0.3387415 -0.17688756 -0.17178698 0.11850099 -0.1985501 -0.09932353 -0.10228905 0.07034058 -0.34226215 -0.18637986 -0.8455429 0.16037832 0.35571918 -0.46289453 -0.44926813 -0.12523365 -0.60371876 -0.378…
160	2763	COC(=O)c1cc(O)c(O)c(O)c1	Benzenoids	[-8.00373733e-01 -4.51143205e-01 -2.67684817e-01 -8.84543657e-01 -7.62205243e-01 -4.98059601e-01 -5.70332587e-01 -4.53230411e-01 5.08381963e-01 -1.04522988e-01 1.36567140e+00 -9.77667689e-01 -9.44826066e-01 1.09200962e-01 -7.78547645e-01 6.28198624e-01 -9.71023023e-01 -1.62446633e-01 -6.43137217e-01 1.19104123e+00 -5.42683363e-01 -9.49873269e-01 -7.77772307e-01 -9.51720536e-01 -3.85593683e-01 1.3…
161	2977	CCCCC/C=C/C=C1/C=CC(=O)[C@@H]1CCCCCCC(=O)O	Lipids and lipid-like molecules	[-0.9634134 -0.70991176 -0.9024125 -0.66875386 -0.93794715 -0.64208144 -0.6019518 -0.4820426 -0.86014026 -0.16345768 0.9366207 -0.9975755 -0.19496982 -0.4887923 -0.43669426 -0.79759413 0.33107108 0.2762691 -0.543453 -0.59798914 0.354057 -0.15514065 0.35472688 1.3916918 -0.9616579 0.07881077 -0.6264864 -0.750981 -0.52064365 0.12390365 -0.95045274 -0.99835455 0.41591683 -0.7215282 -0.58543754 -0.02…
162	2981	CC/C=C\C/C=C\C/C=C\CCCCCCCCP(=O)(F)OC	Organic acids and derivatives	[ 0.4562116 -0.50350875 -0.16218759 -0.34784606 -0.4119887 -0.740188 0.6701982 -0.98498476 -0.73640174 0.34032935 0.35295033 -0.9942869 -0.7955182 -0.47825992 -0.51184976 -0.4260732 0.61831945 0.07565568 -0.39206633 -0.43375325 -0.91145074 -0.8999737 0.33738038 0.5078252 -0.9625735 1.0792097 -0.6083326 -0.7651874 -0.58869064 -0.7476843 -0.8649727 -0.99426186 0.5409075 -0.35368297 -0.651205 -0.590…
163	3024	CCCCC[C@](C)(O)/C=C/[C@H]1C(O)CC(O)C1C/C=C\CCCC(=O)OC(C)C	Lipids and lipid-like molecules	[ 0.08258169 -0.3444277 -0.7099429 -0.34491163 -0.9293996 -0.7626759 -0.6080848 0.7180248 -0.0742851 -0.04064158 1.1113728 -0.80351764 0.19889571 -0.10170442 -0.3591258 -0.6257605 0.08743127 0.10541418 -0.42568538 0.05350877 -0.14372873 -0.5513017 -0.390499 1.005674 -0.9493245 -0.90407246 -0.57438195 -0.5166948 -0.11504187 1.1323678 1.0183417 -0.65000206 -0.29274443 -0.9356841 -0.585945 1.0000281…
164	3032	O=C(O)CCCP(=O)(O)O	Lipids and lipid-like molecules	[-9.95741963e-01 -4.97399241e-01 -3.76316160e-01 -9.97134686e-01 -9.77511108e-01 1.77250460e-01 -2.87933022e-01 -9.04903635e-02 5.10512650e-01 -2.42860429e-02 3.37284279e+00 -6.99868202e-01 -9.72562611e-01 8.26577306e-01 -1.79863006e-01 -9.33806822e-02 -7.25490510e-01 -8.66512477e-01 7.47685954e-02 1.69571495e+00 2.46620083e+00 -3.97466898e-01 -9.67856765e-01 -9.39956307e-01 -9.98408139e-01 4.053…
165	677	CC(C)[C@@H]1CC[C@@H](C)C[C@@H]1P(=O)(c1ccccc1)c1ccccc1	Lipids and lipid-like molecules	[ 4.49256033e-01 -7.90169179e-01 -5.76912463e-02 1.00290728e+00 -9.99744892e-01 -3.52689594e-01 -6.79039061e-01 -1.89106897e-01 -8.91633749e-01 -5.65186322e-01 1.18984258e+00 -4.29405004e-01 -7.39406288e-01 -3.18886131e-01 -1.67246982e-01 -9.02880192e-01 -8.96045744e-01 -3.64221722e-01 -9.47237790e-01 -9.37955558e-01 -9.66058910e-01 -9.32361305e-01 3.39164615e-01 -8.27857077e-01 -6.70276463e-01 -…
166	3047	CCC(CC)(C(=O)OC)C(=O)OC	Lipids and lipid-like molecules	[-9.40480351e-01 1.30334467e-01 1.78746557e+00 -9.74525571e-01 -8.11021745e-01 1.56564251e-01 -8.37571740e-01 -3.83342236e-01 8.38108480e-01 -8.83023560e-01 2.43341184e+00 -8.94577146e-01 -9.94652748e-01 1.61601758e+00 -4.80358154e-01 2.14437455e-01 -8.61857831e-01 -6.85478747e-02 -6.38530672e-01 8.76926720e-01 -9.73349452e-01 -5.03485918e-01 -3.02836895e-01 -7.88081467e-01 -2.49057129e-01 1.9123…
167	3059	CCN1CCNCC1	Organoheterocyclic compounds	[ 1.88762140e+00 -5.80347836e-01 1.38445914e+00 -9.53584492e-01 -8.08993578e-01 1.44336045e+00 6.96779549e-01 -7.50714779e-01 -8.90064657e-01 3.14143753e+00 1.64373314e+00 -8.16729367e-01 -1.22024447e-01 2.17258036e-01 -7.24067539e-03 6.36521757e-01 -8.70068491e-01 -7.86599755e-01 1.73206675e+00 -7.72363245e-01 -9.07250941e-01 -6.43557847e-01 3.03002310e+00 -4.51963156e-01 -9.98267114e-01 -1.6899…
168	3065	CCn1cc(C(=O)O)c(=O)c2ccc(Cc3ccccc3)nc21	Organoheterocyclic compounds	[ 0.07317322 -0.32767582 -0.09738802 -0.29476163 -0.89846104 -0.6099527 -0.0745324 0.41225135 -0.60641485 0.82317245 -0.39018345 -0.7065243 -0.11297698 0.66002655 -0.30358776 1.0035578 -0.24404638 -0.6901395 -0.8858073 -0.82500756 -0.757804 -0.45452496 -0.31588706 -0.04018355 0.17233482 -0.5047099 -0.88177747 -0.18337901 -0.8046127 0.57750595 0.33160102 -0.93473905 -0.0025415 -0.94546354 0.474702…
169	3091	c1ccc(C2(N3CCOCC3)CCCCC2)cc1	Organic nitrogen compounds	[-0.6164384 -0.5887523 1.3788341 -0.5190615 0.94496757 0.6890962 0.01711644 -0.59970677 -0.43861574 -0.20301539 0.3426896 -0.56038344 -0.32278186 0.23135349 0.46518332 0.0721669 -0.56825006 -0.052788 0.8471954 -0.68611544 -0.8594674 -0.17400938 1.6338252 -0.90191203 -0.7944153 0.31807676 0.1758601 1.5664341 0.4127753 -0.9664214 -0.62158084 -0.67601985 -0.88149565 -0.9161663 -0.09034459 -0.1503702…
170	781	CCCCC/C=C\C/C=C\C/C=C\C/C=C\CCCC(=O)O[C@H](COC(=O)CCCCCCCCCCCCCCC)COP(=O)([O-])OCC[NH3+]	Lipids and lipid-like molecules	[-0.6842438 -0.55432785 -0.25314653 -0.5982073 -0.47506183 -0.46793702 1.1051409 -0.70104766 -0.48176605 -0.40761256 0.30415466 -0.78841764 -0.8412871 -0.5625011 -0.18046784 -0.5298579 0.15463524 0.11360971 -0.30687228 -0.33152458 -0.5812618 -0.5877808 0.68498707 0.46453798 -0.4379965 0.41889295 -0.6305051 -0.20846616 -0.03311218 -0.09249603 -0.8017737 0.6561384 0.04347298 -0.61073756 -0.7965138 …
171	3130	CCCCCCCC/C=C\CCCCCCCC(=O)OC[C@H](COP(=O)([O-])OCC[N+](C)(C)C)OC(=O)CCCCCCCCCCCCC	Lipids and lipid-like molecules	[-0.7018912 -0.21460187 -0.4079308 -0.5539175 -0.3873936 0.17150398 1.024738 -0.6897257 -0.6209099 -0.42777833 0.8038883 -0.80562514 -0.7955582 -0.25020358 0.07956292 0.07602582 -0.43946716 0.4100562 -0.16506281 -0.8755384 -0.6640584 -0.01959575 1.066362 1.1564698 -0.11651427 1.4139698 -0.66778183 0.06996796 -0.2522332 -0.44018495 -0.7976292 0.41931587 0.8413472 -0.6177073 -0.52376646 0.2349647 0…
172	3141	CCCCCCCCCCCCCCCCCCCC(=O)OC[C@@H](O)COP(=O)([O-])OCC[N+](C)(C)C	Lipids and lipid-like molecules	[-6.1486298e-01 5.6221705e-02 -3.9520323e-01 -3.1421289e-01 -2.1067810e-01 1.8689020e-03 2.2817717e+00 -7.8165263e-01 -6.1033052e-01 -2.7872625e-01 7.3004144e-01 -7.3872083e-01 -5.7817662e-01 -1.4229900e-01 2.2087341e-02 3.1367746e-01 -5.3310525e-01 -6.8960771e-02 8.2295537e-02 -7.6678908e-01 -6.2926191e-01 1.7729256e-03 1.2139241e+00 5.3073245e-01 -5.2505004e-01 1.3958638e+00 -4.7787774e-01 -8.9…
173	3145	CCCCCCCCCCCCCCC[C@@H](O)[C@@H]([NH3+])COP(=O)([O-])O	Lipids and lipid-like molecules	[-4.8682335e-01 -7.4130964e-01 -7.7777565e-01 -3.2772735e-01 -8.1661165e-01 -1.8154567e-01 2.2158515e+00 -8.2272506e-01 -1.7744881e-01 -2.5756207e-01 7.0607740e-01 -6.8560027e-02 -2.2367723e-01 -4.1810310e-01 2.7423131e-01 -2.6564857e-01 -9.7054094e-01 6.0566615e-02 -2.6372096e-01 -7.2713274e-01 -8.2077861e-01 -7.0814019e-01 1.2466356e+00 4.4416177e-01 -7.8718352e-01 1.6144520e+00 -6.5604955e-01 …
174	3148	CCCCCCCCCCCCCCC[C@@H](O)[C@H](CO)NC(=O)CCCCCCCCCCC	Lipids and lipid-like molecules	[-5.75049639e-01 -8.14613700e-01 -8.99066091e-01 -8.67958009e-01 -8.48390460e-01 -8.02712202e-01 2.47261071e+00 -5.19694924e-01 6.79226741e-02 -3.04827929e-01 8.55285764e-01 -9.69307065e-01 -4.74133939e-01 -5.03454626e-01 2.48512909e-01 -8.73838246e-01 -8.50261033e-01 2.75778063e-02 -6.01822436e-01 -8.43434393e-01 -7.73123503e-01 -9.77442920e-01 1.64909816e+00 1.12475705e+00 -7.44464457e-01 1.522…
175	667	CC(C)CCCCCOC(=O)c1ccccc1C(=O)OCCCCCC(C)C	Benzenoids	[-6.9464362e-01 -5.2530199e-01 -2.6839212e-01 -9.3513566e-01 -1.2356023e-01 -5.3843784e-01 -7.3211014e-01 1.4831921e+00 -7.9034573e-01 -5.2856302e-01 7.7967060e-01 -8.4811783e-01 -6.9849855e-01 -3.1572729e-01 -5.7225960e-01 -3.4603092e-01 -7.7717525e-01 7.7444261e-01 -2.3167570e-01 -8.1111372e-01 -6.9784176e-01 -9.6566021e-01 1.1342274e+00 5.9998906e-01 -4.1289902e-01 -6.9993317e-01 -3.4586784e-0…
176	3156	CCOP(C)(=O)OCC	Organic acids and derivatives	[-0.72380805 -0.8080458 -0.7460042 -0.84769183 0.10748772 -0.76902074 0.00722656 -0.85206425 1.8587852 -0.2680034 1.8982999 -0.9513814 -0.9806454 1.681169 0.04897806 0.9472561 -0.59634984 1.7680475 -0.82406634 1.5498848 -0.7824425 -0.97355247 -0.24071383 -0.84320635 -0.9334849 0.4220487 1.2995393 -0.3177637 0.05232673 -0.15473863 -0.95624435 -0.99992687 0.998039 -0.8688654 1.1749302 0.05410004 -0…
177	3159	O=C(O)/C=C/C=C/C(=O)O	Lipids and lipid-like molecules	[-0.23555 0.01426351 -0.7665496 -0.8354088 -0.7355802 -0.29671708 0.6613852 -0.5485474 0.58270246 -0.06599637 -0.7744795 -0.99841595 0.11219405 0.9291652 -0.20177951 0.21083634 4.149274 -0.9594423 -0.9909962 0.21765418 -0.0085645 0.74815196 -0.9241029 0.34716025 -0.9216649 -0.3843555 0.2315346 0.18065372 0.2543177 1.2013729 -0.9703978 -0.99751234 -0.6289629 -0.99512607 -0.90001523 -0.9355944 -0.9…
178	3165	CC(=O)NC(C(=O)O)C(C)(C)S	Organic acids and derivatives	[-0.94778234 1.0152886 0.14131856 -0.9941432 -0.9101734 0.17293364 -0.20574327 -0.5426358 0.01609245 -0.77917844 1.5792398 1.429783 -0.7355027 0.49819967 1.3547736 -0.3932518 2.1352131 -0.5480289 -0.8183431 1.0170084 0.0164993 0.31836602 -0.45328346 0.7535595 0.42000756 0.29460928 -0.01136923 -0.26069418 0.88932085 0.32950255 -0.8756029 -0.997314 0.8252981 -0.58535737 -0.39859846 0.6494943 -0.954…
179	3180	COc1cc(-c2cc(=O)c3c(O)cc(O)cc3o2)ccc1O	Phenylpropanoids and polyketides	[-0.8959614 -0.9169522 2.4306705 -0.63690704 -0.9247606 -0.39485294 -0.27764747 -0.37974995 -0.29384705 -0.0074792 0.35862282 -0.19779867 -0.03824709 0.82244056 -0.13991894 0.25023696 0.539606 0.04931578 -0.3010589 -0.18364125 0.19184329 -0.759835 0.00987642 -0.58009225 0.05647768 0.3367832 -0.40095595 -0.9805548 -0.65526193 -0.5546381 -0.60298306 -0.9641246 0.01421721 -0.42616323 -0.06625628 -0.…
180	3192	COc1ccc(-c2cc(=O)c3c(O)cc(O[C@@H]4O[C@H](CO)[C@@H](O)[C@H](O)[C@H]4O[C@@H]4O[C@@H](C)[C@H](O)[C@@H](O)[C@H]4O)cc3o2)cc1O	Phenylpropanoids and polyketides	[-0.39958647 -0.79352695 1.2377851 -0.13638876 -0.8591572 -0.2647943 -0.33981344 0.13471909 0.19059862 -0.2837929 0.48333588 -0.50041616 0.3244454 0.36361793 -0.37562433 -0.07802692 -0.26349837 0.41314107 -0.6019243 -0.05643548 -0.16914453 -0.7905595 -0.14141613 0.16585912 -0.39700046 -0.33258787 -0.24439676 -0.84068584 0.2373001 -0.03012835 -0.18006058 -0.9154303 0.29464433 -0.7545998 -0.3777433…
181	3239	CC(C)=CCOc1c2occc2cc2ccc(=O)oc12	Phenylpropanoids and polyketides	[-0.42864528 -0.4218657 0.859723 -0.9978655 -0.94100296 -0.29158738 -0.39264143 -0.10323308 -0.31126633 -0.0275553 0.0833481 -0.64422655 1.0827736 0.723082 -0.41148567 0.37208974 0.16487823 -0.8623222 -0.58160615 -0.22489862 -0.19274059 0.7347085 0.0046132 -0.72657526 -0.03338683 0.7515871 1.3857237 -0.4842495 -0.9783818 -0.45687765 0.5243589 -0.73381275 0.20241377 -0.03498101 -0.8328088 -0.69648…
182	3254	C=CCOc1ccc2c(C)cc(=O)oc2c1	Phenylpropanoids and polyketides	[-0.9834946 -0.6559136 0.61163235 -0.979798 -0.98043543 0.2234188 -0.30901128 0.2596883 -0.22664979 0.23421465 0.5640838 -0.70117533 -0.62992626 0.07074414 -0.23760834 0.8084515 -0.6874728 0.2753479 -0.08451635 0.963395 1.2464858 1.0350558 -0.550454 -0.19482636 -0.5142557 0.5036748 0.60851264 -0.98912364 -0.97738206 1.2281507 -0.39681715 -0.28697833 -0.66119057 -0.76774794 -0.67583376 -0.42490235…
183	3265	O=C(O)Cc1cc(=O)oc2cc(O)c(O)cc12	Phenylpropanoids and polyketides	[-6.13156080e-01 -6.29198253e-01 2.35079074e+00 -8.46615016e-01 -9.23623085e-01 -1.87631115e-01 -3.42610270e-01 5.33549488e-01 9.71923470e-02 4.17899311e-01 2.95052558e-01 -9.83356237e-01 -6.42603636e-01 1.71677154e-02 -1.66234687e-01 7.03604758e-01 -8.61974597e-01 -1.75523409e-03 8.39921683e-02 2.74468333e-01 -2.42848113e-01 -1.82135031e-01 -8.63206089e-02 -4.32761252e-01 -4.91157144e-01 -7.3756…
184	3269	CCN(CC)c1ccc2cc(-c3ccc(OC)c(OC)c3)c(=O)oc2c1	Phenylpropanoids and polyketides	[-0.5581352 -0.2458934 1.5689716 -0.99818337 -0.64314324 -0.5808637 -0.7267456 -0.44730076 -0.87026346 -0.36326435 -0.2262349 -0.5269746 0.87004846 0.7643276 -0.28672427 -0.23485874 -0.4165591 -0.1752746 -0.5488112 -0.15689538 -0.19210237 0.40847892 0.12299978 -0.18563098 0.05533992 0.8148066 -0.18464004 -0.8361984 -0.87302357 -0.98299134 -0.57275903 -0.9944142 -0.5897635 -0.76855385 -0.19168486 …
185	3282	COc1c2ccoc2c(OC)c2oc(=O)ccc12	Phenylpropanoids and polyketides	[-5.2488285e-01 -5.6571841e-01 4.4302998e+00 -9.9901664e-01 -4.0720177e-01 4.7195271e-02 -5.9231514e-01 2.8346291e-02 -9.1304028e-01 1.8987276e-01 -7.8120100e-01 -7.0022792e-01 3.1789341e+00 1.9257932e+00 -3.3270431e-01 6.7979532e-01 -9.6833920e-01 -7.2707915e-01 7.9611816e-02 -8.8806853e-02 -9.5108604e-01 -1.4300933e-01 -4.0860787e-01 -6.7077857e-01 -7.5225860e-02 -3.6830118e-01 2.1914420e+00 -9…
186	3283	COc1cccc2cc(C(C)=O)c(=O)oc12	Phenylpropanoids and polyketides	[-0.30543453 -0.22694851 1.341558 -0.391134 -0.83867145 -0.2720893 -0.47896013 0.2909001 -0.92956394 0.5293576 -0.02372106 -0.21040744 1.39736 0.36699307 1.3719689 1.3639817 -0.22042662 -0.6774695 -0.22927478 0.24258119 -0.5457311 0.00895163 0.13100243 -0.22548361 -0.53495103 0.21063864 -0.5124881 0.1788608 -0.6816768 -0.02816747 1.5026972 0.0628738 0.26622164 -0.89197934 0.01628781 0.09197693 0.…
187	3314	O=c1c(O)c(-c2ccc(O)c(O)c2)oc2c(O[C@@H]3O[C@H](CO)[C@@H](O)[C@H](O)[C@H]3O)c(O)cc(O)c12	Phenylpropanoids and polyketides	[-0.4042086 -0.84236145 1.4900731 0.07352708 -0.90858066 -0.95551145 -0.43668425 -0.53646326 0.39768106 0.1411721 0.6765959 -0.33295122 0.17713659 -0.17780869 -0.54209465 -0.6815429 0.8275552 1.1112504 -0.42458236 0.49882102 0.732229 -0.8668804 0.27848434 -0.02686271 1.0285267 0.05427199 -0.00551594 -0.9084673 0.14734428 0.1272579 0.18154456 -0.67312723 -0.01665871 -0.6153284 -0.8112133 -0.105165…
188	3318	COc1ccc2oc(-c3ccccc3)cc(=O)c2c1	Phenylpropanoids and polyketides	[-8.25684667e-01 -5.59657998e-02 1.30558705e+00 -8.76091599e-01 -9.66065645e-01 -1.94640994e-01 6.95800930e-02 7.13784873e-01 -9.46014524e-01 7.05303490e-01 -8.35049450e-01 -1.16523504e-01 1.66954800e-01 1.14534581e+00 -2.89366961e-01 -1.36204183e-01 -3.04465562e-01 -8.85657072e-01 -2.10611925e-01 -5.27710617e-01 -6.34065807e-01 -1.95039690e-01 -1.80916816e-01 -4.81628984e-01 8.59096199e-02 -4.68…
189	3327	CC(C)CCCC(C)CCCC(C)CCCC(C)CC(=O)O	Lipids and lipid-like molecules	[-7.75526047e-01 -7.14402974e-01 -7.35208929e-01 2.76867650e-03 -3.69227678e-01 -6.61485910e-01 -4.58411038e-01 2.89015830e-01 -4.93391126e-01 -7.29441047e-01 1.33122194e+00 -9.92884994e-01 -9.02125418e-01 -6.87941492e-01 -4.86400008e-01 -7.40566611e-01 -7.48356104e-01 5.13564968e+00 -5.82252920e-01 -4.34756845e-01 -1.69991478e-01 -6.78944111e-01 9.49486569e-02 4.88724804e+00 -7.94727564e-01 -2.8…
190	3342	CCCCCCCN(CC)CCCC(O)c1ccc(N[S@SP2](C)(=O)=O)cc1	Benzenoids	[-6.1294836e-01 8.8181937e-01 -4.8625194e-03 -6.7493117e-01 -4.5947498e-01 -4.0900657e-01 2.2096150e-02 -5.2489913e-01 -2.1230578e-02 -5.8028523e-02 1.8558646e+00 4.5799482e-01 -7.0102245e-02 -3.2444987e-01 -3.1581568e-03 -3.6632812e-01 -2.4725455e-01 -8.5385039e-02 -3.6800101e-02 -9.4737723e-02 -4.2156112e-01 -9.6743190e-01 7.2105980e-01 4.7501180e-02 -2.5547963e-01 2.6305699e-01 -5.0328505e-01 …
191	3368	C[n+]1cccc(C(=O)[O-])c1	Alkaloids and derivatives	[-0.6578789 -0.7962932 -0.2564683 -0.31742436 -0.7198347 -0.34472412 -0.17374596 0.30561095 -0.6281833 1.467194 0.27675906 0.44854602 -0.3173345 0.11281218 -0.27850762 0.595383 -0.68323743 -0.94868386 -0.22733441 0.7498061 -0.18990837 -0.0515096 0.925243 -0.7791394 -0.3176342 0.4255206 -0.48460165 -0.5392479 0.3727391 0.09977835 1.5715326 -0.9652273 0.73607963 -0.9148334 0.92344725 -0.48078316 -0…
192	3394	O=C1c2c(O)cc(O)cc2O[C@H](c2ccc(O)cc2)[C@H]1O	Phenylpropanoids and polyketides	[-0.00601013 -0.33159614 -0.36417875 -0.39492774 -0.64550877 -0.5646257 1.4162385 -0.31411967 0.09270566 0.14136617 0.26588833 -0.3647743 -0.20792033 -0.49084428 -0.75064963 -0.6209514 -0.22130916 -0.5574533 0.36570564 -0.17915316 0.46062842 -0.46614066 -0.8636878 -0.41098282 1.0844631 -0.46537745 0.28182635 -0.9872006 -0.02422483 -0.7163722 0.14752677 -0.64387435 -0.73662907 -0.34093684 0.453009…
193	3395	CC(C)(O)C(=O)Nc1ccc([N+](=O)[O-])c(C(F)(F)F)c1	Benzenoids	[-0.8655027 -0.50371563 1.876057 -0.8628799 -0.9815714 -0.49946412 -0.670404 -0.6687919 1.5747038 -0.9607676 1.9426295 -0.2670775 -0.49331063 2.0853782 -0.42608184 0.41448507 1.5140622 -0.33660915 -0.9817872 1.6386162 0.60898286 -0.58979285 -0.47393656 0.45337772 1.6870197 -0.0164456 1.155827 -0.63261974 0.3926292 0.3306275 -0.61750567 -0.98419094 0.16349563 -0.83685875 0.42516956 0.46062192 -0.9…
194	3400	CC1=C(CC(=O)O)c2cc(F)ccc2/C1=C\c1ccc(S(C)(=O)=O)cc1	Benzenoids	[ 4.35939163e-01 -6.87418282e-01 -5.58985710e-01 -7.05434442e-01 -8.73366356e-01 -2.74741650e-01 -9.07039270e-02 -2.60126144e-01 4.32738155e-01 7.73842454e-01 4.05188888e-01 -3.05135220e-01 3.48801821e-01 2.82732844e-01 1.80389695e-02 -7.25126982e-01 7.89474368e-01 -1.94399595e-01 -7.40376472e-01 -5.19083261e-01 -2.46067494e-01 -7.67147899e-01 8.66679251e-02 -6.07523441e-01 2.33074594e-02 -1.4306…
195	3412	CCC(=O)O[C@]1(C(=O)CCl)[C@@H](C)C[C@H]2[C@@H]3CCC4=CC(=O)C=C[C@]4(C)[C@@]3(F)[C@@H](O)C[C@@]21C	Lipids and lipid-like molecules	[ 0.3831692 0.1312123 0.35776988 0.63632226 -0.849607 -0.65418035 -0.4966076 -0.42900866 0.40510383 -0.29225534 0.942858 -0.75876564 1.9527509 0.34739012 0.5006972 -0.457069 1.3048443 -0.37529397 -0.4789425 -0.72549236 -0.18822072 -0.7181576 -0.24188186 1.0598787 0.35763237 -0.8086734 -0.40221983 -0.5576893 0.574428 -0.30423698 0.7323741 -0.68605465 0.06574963 -0.8617567 0.63436526 0.13774681 -0.…
196	3425	O=C(O[C@@H]1CC2C[C@H]3C[C@H](C1)N2CC3=O)c1c[nH]c2ccccc12	Organoheterocyclic compounds	[ 7.50906169e-01 -3.06879729e-01 -4.03487056e-01 1.90687275e+00 -8.01640272e-01 2.99901724e-01 -3.28072816e-01 2.98431385e-02 -8.98750544e-01 3.90310198e-01 -8.28290284e-01 -5.25199413e-01 2.59230566e+00 -9.07047018e-02 3.17391187e-01 7.27152407e-01 3.57735157e-02 -4.18100923e-01 -6.73344135e-01 -4.50075656e-01 -5.56335986e-01 3.92639756e-01 3.30062777e-01 -4.40760285e-01 3.76339227e-01 -4.582788…
197	3432	Nc1cc(Cl)c(NC2=NCCN2)c(Cl)c1	Benzenoids	[ 0.448537 1.0129412 1.3802327 -0.7315632 -0.99972606 -0.77331674 -0.5498079 -0.7331221 -0.5842541 0.7909281 0.55931383 -0.30947945 0.41452593 0.4425319 -0.907636 1.6637475 -0.29357228 -0.2575136 -0.17971624 -0.683806 -0.09173326 -0.08985324 -0.2838848 -0.49493435 -0.19603354 -0.41927937 -0.7823106 -0.421513 -0.8629304 -0.9489183 -0.40564898 0.33452 -0.4359683 -0.7854293 -0.9569862 -0.19675805 1.…
198	3442	Cc1cc(=O)oc2cc(O[C@@H]3O[C@H](C(=O)O)[C@@H](O)[C@H](O)[C@H]3O)ccc12	Phenylpropanoids and polyketides	[-0.52466834 -0.74115425 0.40323484 -0.38903853 -0.80068415 -0.02598433 -0.22423083 0.2570353 0.04019232 0.04293467 0.16105984 -0.8132815 -0.6658898 0.16561162 -0.22769602 0.4592326 -0.87055707 -0.7322724 -0.5029731 0.1702154 -0.6471729 0.38280946 -0.7309387 0.11278239 -0.39560068 -0.09059262 -0.11177199 -0.68778497 0.0470026 1.0026377 -0.49545088 -0.52298766 -0.32566795 -0.9709163 -0.47746995 -0…
199	3452	CO[C@H]1/C=C/O[C@@]2(C)Oc3c(C)c(O)c4c(c3C2=O)C2=NC3(CCN(CC(C)C)CC3)NC2=C(NC(=O)/C(C)=C\C=C\[C@H](C)[C@H](O)[C@@H](C)[C@@H](O)[C@@H](C)[C@H](OC(C)=O)[C@@H]1C)C4=O	Phenylpropanoids and polyketides	[ 4.54930872e-01 -1.83656171e-01 2.40191311e-01 -7.94992626e-01 -6.95194721e-01 -5.38253248e-01 5.30957617e-02 -3.09189349e-01 -1.65012538e-01 1.18508005e+00 7.35405922e-01 -7.21805096e-01 3.22583653e-02 3.49198014e-01 -6.23121738e-01 -7.10863054e-01 -2.26042699e-02 -3.19646634e-02 -1.71716034e-01 -8.06039035e-01 1.82462811e-01 -2.19970699e-02 -2.55534351e-01 -6.60486519e-01 -1.07973330e-01 -8.71…
200	3455	CNC(=O)O/N=C(\C)C(C)S(C)=O	Organic nitrogen compounds	[-3.8946676e-01 -4.6179825e-01 3.5729444e-01 -5.2651829e-01 -1.8489665e-01 4.4944841e-01 -2.0052359e-01 -9.1585481e-01 8.2328510e-01 -3.2445294e-01 2.1366251e+00 -8.4329069e-01 -8.4944141e-01 3.8798192e-01 9.6588069e-01 9.9200207e-01 -6.6084111e-01 6.9653414e-02 -6.3782954e-01 3.7629120e-02 -4.6614796e-01 -5.4515326e-01 1.6006748e-01 -7.8302574e-01 -8.1964624e-01 -6.6657937e-01 -1.1435861e-01 1.5…
201	25	CC[C@H]1OC(=O)[C@H](C)[C@@H](O[C@H]2C[C@@](C)(OC)[C@@H](O)[C@H](C)O2)[C@H](C)[C@@H](O[C@@H]2O[C@H](C)C[C@H](N(C)C)[C@H]2O)[C@](C)(O)C[C@@H](C)C(=O)[C@H](C)[C@@H](O)[C@]1(C)O	Organic oxygen compounds	[-0.28991827 -0.8204498 0.6253707 -0.52477956 -0.36229923 -0.22529857 -0.45210016 -0.8579391 0.5742254 0.12251259 1.6573634 -0.40408835 -0.48634484 0.2166839 -0.37665695 -0.5753335 -0.29741043 0.25776216 -0.633814 -0.6550434 -0.72009194 -0.85183454 -0.21259144 -0.24952777 -0.03374537 -0.65553254 -0.76633096 -0.5354386 -0.03136057 -0.02613968 -0.48655555 -0.8320227 1.7443081 -0.6349272 0.01429365 …
202	3464	CN(C)C1CSSSC1	Organoheterocyclic compounds	[ 9.96132314e-01 -7.15965390e-01 1.10253167e+00 -9.89772260e-01 -8.82146597e-01 6.87531173e-01 9.85227883e-01 -8.60177696e-01 6.69323504e-01 -3.13036472e-01 1.24235845e+00 -4.85979140e-01 -5.39424360e-01 1.50399315e+00 -7.77148068e-01 4.70761925e-01 -5.18113852e-01 1.47949189e-01 1.29549131e-01 -7.10158765e-01 -9.01154518e-01 -9.49290574e-01 -1.45297587e-01 -8.55214417e-01 -7.77454913e-01 -2.4296…
203	3470	CSC(=O)c1c(C(F)F)nc(C(F)(F)F)c(C(=O)SC)c1CC(C)C	Organoheterocyclic compounds	[-3.98663551e-01 4.51217532e-01 -2.47086242e-01 -8.77595901e-01 5.87787032e-01 -5.08176446e-01 -3.81991506e-01 -1.15435638e-01 -7.70815834e-02 -5.50889730e-01 2.31577969e+00 -6.63962722e-01 -9.62109685e-01 1.42912412e+00 -2.02944875e-01 2.92774558e+00 5.38037241e-01 -2.20670402e-01 -9.26659763e-01 6.45382524e-01 -2.09271163e-01 -5.49515545e-01 -4.72613871e-01 -7.15831578e-01 3.52706075e-01 -1.555…
204	3479	CCNC(=O)NC(=O)/C(C#N)=N/OC	Organic nitrogen compounds	[-1.28056958e-01 -8.06912065e-01 9.24065411e-01 -7.98872828e-01 -2.43900776e-01 9.79893744e-01 8.80580425e-01 1.74338251e-01 1.79414272e-01 -7.35775471e-01 6.32441044e-01 -4.43646967e-01 -8.85901392e-01 3.76867533e-01 3.08956299e-02 5.09899914e-01 -4.44029868e-01 -5.27972937e-01 -4.12441880e-01 4.33575153e-01 2.05826983e-01 2.93632835e-01 -5.08796751e-01 -6.38965309e-01 -9.95567858e-01 -2.5618007…
205	3514	CC(C)OC(=O)C(C)N(C(=O)c1ccccc1)c1ccc(F)c(Cl)c1	Benzenoids	[-0.95846194 -0.8562905 -0.09812574 -0.73448455 -0.8909177 -0.21206467 -0.7540638 -0.38623497 -0.44520414 -0.16228342 -0.01253025 -0.19326039 -0.8594205 1.5322894 -0.44786564 0.14355235 0.3814241 -0.5148205 -0.64779145 -0.14912027 -0.31012422 -0.65392464 0.06208704 -0.6557787 -0.652598 -0.04254793 -0.5410444 0.22104855 0.7033846 -0.24247383 -0.737835 -0.41765958 0.43540016 -0.9962355 -0.7486203 0…
206	748	CC(C)(C)c1ccc(CSc2cnn(C(C)(C)C)c(=O)c2Cl)cc1	Benzenoids	[-8.93683434e-01 -9.75761116e-01 4.76015419e-01 -6.44111812e-01 -3.45400810e-01 -4.72330123e-01 -5.64818263e-01 -2.34076381e-01 -9.75944042e-01 2.00380400e-01 1.64112473e+00 -7.79354811e-01 -4.70733166e-01 1.98506260e+00 4.17071104e-01 1.08843672e+00 1.61907113e+00 4.07717824e-01 -3.14925820e-01 -8.74428332e-01 7.60900900e-02 -6.42809093e-01 8.00437987e-01 -6.19180501e-01 8.60991657e-01 1.1762083…
207	3532	CNC(=O)Oc1ccc(C)c(C)c1	Benzenoids	[-0.96155083 -0.9807241 -0.14291015 -0.7214971 -0.95699143 -0.42877963 -0.0716008 -0.95816904 -0.30557254 -0.7686775 0.4315596 -0.4266817 -0.93892425 -0.23519921 0.5198124 0.30530474 -0.10344868 -0.29884034 -0.55123615 -0.30399024 -0.17238447 -0.43027002 0.1006906 -0.8785851 0.06855568 -0.04756034 -0.69466996 0.18496202 -0.08905565 0.75863194 -0.43451875 -0.49780443 0.27742344 -0.99789906 -0.7022…
208	3535	CN(C(=O)COc1nc2ccccc2s1)c1ccccc1	Organoheterocyclic compounds	[-0.07678453 -0.38984513 -0.41741815 -0.80739963 -0.79379964 0.08747618 -0.7202169 -0.7830162 -0.63455594 -0.36058056 -0.4376831 0.51627916 -0.24439366 1.5491552 -0.72251135 1.0362695 0.372266 -0.608451 0.0652786 -0.49494466 -0.5205687 -0.31223893 -0.34776512 -0.7305405 -0.32831746 -0.47237486 0.19447908 -0.5835867 -0.44945875 -0.9325942 -0.95795923 -0.8674247 -0.4478949 -0.99164516 -0.4947542 -0…
209	533	CN(C)CCN(Cc1ccc(Cl)cc1)c1ccccn1	Benzenoids	[-3.64018679e-01 -8.09211373e-01 4.00863513e-02 -8.87585938e-01 -9.38532948e-01 8.10569882e-01 -4.80675459e-01 -9.30932701e-01 2.87268937e-01 9.61211801e-01 5.16343892e-01 -1.26193643e-01 -3.42893541e-01 4.62160975e-01 9.45776761e-01 1.61062658e+00 -5.89123249e-01 -8.41237545e-01 3.64875138e-01 -3.01936686e-01 -4.35454786e-01 -4.48769867e-01 8.17944229e-01 6.56823099e-01 -8.29186916e-01 -3.326426…
210	248	CN1CCN(C(c2ccccc2)c2ccccc2)CC1	Benzenoids	[ 0.8338171 -0.48127073 0.14997813 -0.5416418 -0.96623266 1.2403281 -0.11102282 -0.6950893 -0.9955821 1.6969591 -0.3195927 1.0141413 -0.5151573 0.5176321 -0.95618373 0.8338438 0.35512346 -0.96053123 0.77592164 -0.9343141 -0.96428 -0.85818595 1.669268 -0.8993637 0.01781527 -0.33676863 -0.8159052 0.18464047 -0.99795055 -0.98568106 -0.6656043 -0.6062536 -0.54415846 -0.81044465 -0.90337765 -0.6733442…
211	506	N=C(N)NC(=O)Cc1c(Cl)cccc1Cl	Benzenoids	[-0.10263365 -0.22591327 0.5292277 -0.75886834 -0.54602134 -0.6553319 0.28678194 -0.14024149 -0.4375295 1.0797614 -0.22152755 -0.6575813 0.09768336 0.80142146 -0.44035646 1.0503099 0.1203479 -0.32765478 -0.36755505 0.1568981 0.04577812 0.33569962 -0.2874074 -0.68073916 -0.09326359 -0.44148254 -0.56569576 0.08154596 -0.41097435 -0.9634363 -0.03164103 -0.53584564 1.6097122 -0.9259749 -0.5244948 -0.…
212	2926	Cc1cccc(CN2CCN(C(c3ccccc3)c3ccc(Cl)cc3)CC2)c1	Benzenoids	[ 0.15416177 -0.15921791 -0.3823417 -0.30218548 -0.91145474 0.26952222 0.10184681 -0.46887597 -0.82376754 2.015148 -0.47082165 0.88214463 0.04122891 0.29253957 -0.76600486 1.0217831 0.12870511 -0.9159275 0.6020759 -0.8147682 -0.32390952 -0.19559892 1.8123515 -0.58683294 0.04969594 -0.2107241 -0.6418827 0.23477983 -0.7922924 0.10831157 -0.29184696 -0.3357049 -0.7792164 -0.73370665 -0.4157664 -0.43…
213	3544	CC(=O)Oc1c(C)cc(OCC(O)CNC(C)C)c(C)c1C	Benzenoids	[ 0.2136178 -0.04067449 0.498602 -0.657503 -0.98565084 -0.21720734 -0.43076944 -0.4120639 -0.08621754 -0.463854 1.2987424 -0.00187327 -0.33845067 0.56793314 -0.32460925 -0.45241222 -0.1369073 0.146231 0.3868117 -0.5485526 -0.39583433 -0.16392161 -0.4918575 -0.4306678 -0.6527884 -0.00658514 -0.2573156 1.3150468 -0.43254808 0.01418405 0.11098736 -0.27519044 -0.4880805 -0.7919043 -0.72351575 -0.4354…
214	31	COCCc1ccc(OCC(O)CNC(C)C)cc1	Benzenoids	[ 8.64903390e-01 1.27392814e-01 4.23227817e-01 -5.10010958e-01 -7.42555618e-01 -6.37317449e-02 8.71349335e-01 -5.29903233e-01 -2.43373901e-01 -4.13275272e-01 1.60092819e+00 4.21846837e-01 1.15909427e-01 -2.71546692e-01 1.65471852e+00 4.04903650e-01 -7.69531071e-01 5.05494177e-01 1.54421782e+00 -2.79646754e-01 -3.87882292e-01 -1.35537431e-01 -3.94373864e-01 2.40597948e-01 1.07081556e+00 1.21054304…
215	205	CCN(CC)CCOC(=O)C(Cc1cccc2ccccc12)CC1CCCO1	Benzenoids	[-0.06442124 0.04131329 -0.31402564 -0.2578041 -0.4105458 0.25983444 -0.49141827 0.6793131 -0.94861335 0.7019825 0.354326 -0.5049037 -0.12850298 0.18922095 -0.49553615 0.49124238 0.50491947 0.38461646 0.01837616 -0.93613434 -0.65562195 -0.34282607 -0.4245624 0.20540084 0.8943505 0.3978565 -0.6082528 -0.07927765 -0.07449871 -0.38750055 -0.4600768 -0.18775155 -0.08790983 -0.99093336 0.11790649 0.73…
216	564	CN1CCN(CC(=O)N2c3ccccc3C(=O)Nc3cccnc32)CC1	Organoheterocyclic compounds	[ 1.2623316 0.17748825 0.63330877 -0.8123185 -0.7991142 0.86563843 -0.16001146 -0.6522688 -0.85991806 1.5841882 -0.2507385 0.7456942 0.10415967 -0.3932556 -0.83382916 0.76712924 -0.31002364 -0.3882609 0.24980775 -0.6237354 -0.2683773 -0.15901719 1.2866591 -0.2859303 -0.42180127 -0.23302676 -0.645945 0.5538353 -0.61247265 -0.88845485 -0.50948805 -0.05286173 0.05209979 -0.4752645 -0.19988038 -0.274…
217	556	CCN(CC)CCOCCOC(=O)C1(c2ccccc2)CCCC1	Benzenoids	[-0.4737189 0.624713 0.00350297 -0.5112081 -0.7875276 0.8112805 -0.3983191 0.5596871 -0.9436138 0.4864818 0.9310525 -0.26808164 0.09732279 -0.35683632 -0.69244117 -0.20810324 -0.1915343 0.5661632 -0.2973375 -0.9647723 -0.66610265 -0.60317075 -0.28966373 0.13714296 -0.00293622 0.35636508 -0.30975556 0.32343686 0.71355206 -0.41757843 -0.40823057 0.06494019 -0.13677041 -0.9975497 0.36860526 0.911966…
218	560	c1ccc(CC2=NCCN2)cc1	Benzenoids	[ 3.93956810e-01 -1.16837472e-01 6.72224104e-01 -8.13754022e-01 -9.99707222e-01 -6.90003812e-01 -8.74027967e-01 9.21080709e-02 -9.64041412e-01 -1.01621307e-01 8.39217663e-01 -5.45041323e-01 -1.34411469e-01 -8.87825117e-02 -9.89048898e-01 -5.07224686e-02 7.11906105e-02 8.40437889e-01 -8.80541146e-01 -9.57158267e-01 -8.70343864e-01 -9.83786881e-01 -2.82213837e-02 2.61290371e-03 -5.12137175e-01 -7.9…
219	44	CC[C@]12CCCN3CCc4c(n(c5ccccc45)[C@@](O)(C(=O)OC)C1)[C@@H]32	Alkaloids and derivatives	[ 1.2050197 -0.1555818 0.29389146 -0.8154621 -0.10721724 -0.04865541 1.3658154 -0.41623825 -0.03561625 -0.34817165 0.41700062 -0.04643144 0.6323515 0.34347436 -0.3185392 -0.14434202 -0.69002193 0.24288985 0.18617675 -0.39441776 -0.9367981 -0.7529948 -0.17155904 -0.47587982 0.16220061 -0.09584335 -0.46583667 -0.27024198 -0.04760857 -0.24795686 1.0335044 -0.63449097 -0.315148 0.7559652 -0.5281039 -…
220	3561	CC(C)c1ccc(C=O)cc1	Lipids and lipid-like molecules	[-0.40431336 -0.7215343 0.26761028 -0.4322402 -0.9970024 -0.2795439 0.12239201 0.08876672 0.230964 0.822752 0.56741166 -0.6198868 -0.5764886 -0.08129614 -0.7190003 -0.3115091 1.0348719 -0.94417834 -0.5418133 -0.99113965 -0.86772937 0.6724158 -0.02160577 -0.9586214 0.15016943 -0.20778184 -0.98975104 -0.2040912 -0.8528824 -0.33805177 -0.44465762 -0.49161804 -0.89205164 -0.97874284 0.10473272 -0.600…
221	3565	NCC(=O)N1C[C@H](O)C[C@H]1C(=O)O	Organic acids and derivatives	[ 0.17604914 0.94529176 0.7521023 -0.40841216 -0.99371266 0.13192295 0.31197998 0.60374534 0.9220388 -0.13657898 0.05304128 -0.83346164 -0.10456265 -0.04108375 -0.8602912 -0.52297854 -0.35476288 -0.38615307 -0.79234415 0.02839081 -0.18903138 -0.39067098 -0.14068948 -0.26336345 -0.50780094 -0.5357363 -0.16757376 0.04005112 -0.27380493 0.414267 -0.08007585 -0.9946112 0.5463868 -0.9540104 0.28120846…
222	3578	CCCCCCCCCCCCOC(=O)c1cc(O)c(O)c(O)c1	Benzenoids	[-8.62134695e-01 -7.80545294e-01 -5.70222437e-01 -7.22948611e-01 -9.10672486e-01 -6.91662133e-01 1.24022400e+00 -4.52089220e-01 -4.91559178e-01 1.21775448e-01 1.05632460e+00 -9.86520946e-01 -6.04085028e-01 -3.05316061e-01 -2.92942017e-01 -3.17827687e-02 -7.80827940e-01 -1.37962801e-02 -7.74536610e-01 -2.02104405e-01 -7.36868382e-01 -9.68611896e-01 1.04242527e+00 2.45470300e-01 -3.53669792e-01 3.9…
223	3579	CCCCCCCCOC(=O)c1cc(O)c(O)c(O)c1	Benzenoids	[-0.83548737 -0.74169683 -0.48758426 -0.6676837 -0.87370825 -0.6356937 -0.07511399 -0.3429529 -0.41398564 0.34614205 1.4675834 -0.98287594 -0.5253189 -0.2278781 -0.15291166 0.16380319 -0.7373065 0.10450272 -0.73202753 -0.04190019 -0.6826813 -0.9623373 0.88057584 -0.17660497 -0.22444575 -0.31622308 -0.91215837 -0.31847897 -0.14107457 -0.34367922 -0.4142747 -0.5551389 -0.72333705 -0.99066544 -0.738…
224	3581	Nc1nc(=O)c2c([nH]1)NCC(CNc1ccc(C(=O)N[C@@H](CCC(=O)O)C(=O)O)cc1)N2C=O	Organic acids and derivatives	[ 0.05972862 0.09943546 -0.25488976 -0.91091204 -0.88058853 -0.07341082 -0.22687195 -0.1006593 -0.23405008 -0.288833 -0.66061896 -0.46947044 -0.66826874 0.24305712 -0.8933599 0.68344307 0.6190591 -0.28745353 -0.53457 -0.13835752 1.168246 -0.6075961 0.09347576 -0.32588235 1.1191527 0.42062855 -0.2531481 -0.2924463 -0.4251306 -0.25353977 -0.9153641 0.18305853 0.4654551 -0.81877023 0.21286605 1.1353…
225	3600	CC(C)N(c1ccccc1)C(C)C	Organic nitrogen compounds	[-0.5235773 -0.92177385 -0.66799587 -0.9899537 -0.66477585 0.12025611 -0.75785625 -0.05250766 -0.7914016 0.06412727 1.3299876 -0.02608851 -0.8878585 2.4937696 0.10228653 -0.2115044 0.46036774 -0.52930224 -0.43615997 -0.22553203 -0.9356935 -0.7724561 -0.16144037 -0.63465345 -0.12123709 -0.55899197 -0.850789 0.27671152 -0.60152024 -0.99344915 -0.97695434 -0.9988079 -0.5953305 -0.9917802 -0.645838 0…
226	3602	NC(N)=Nc1nc(CSCC/C(N)=N/[S@SP1](N)(=O)=O)cs1	Organoheterocyclic compounds	[-0.7816542 0.52399296 0.34659097 -0.98301697 -0.34157515 0.5293443 0.35008687 -0.22401115 0.43184733 -0.48754185 0.3674758 0.61672074 -0.14913061 -0.2858321 -0.20807958 0.07352874 -0.7984021 0.46571296 -0.5169151 0.14423499 -0.11783912 -0.46374592 -0.5949796 -0.1964229 -0.42449355 -0.26663455 1.2477627 1.2524843 -0.53584796 -0.4075473 -0.20563546 -0.06627984 0.47576553 -0.9277536 -0.423721 -0.23…
227	743	CC(C)C1(C)N=C(c2nc3ccccc3cc2C(=O)O)NC1=O	Organoheterocyclic compounds	[-0.46731833 -0.4103313 0.6303356 -0.71319836 -0.6998835 0.53027517 -0.25036487 -0.6623511 -0.3621588 -0.31921032 0.64260775 -0.37758327 -0.5836245 0.6160829 -0.6634217 0.51348096 -0.32904932 -0.74116963 -0.31257898 -0.02551162 -0.55314004 -0.6362299 -0.42324647 -0.77133685 -0.40836945 -0.65225047 -0.09876662 -0.5239555 -0.34854054 -0.44926423 -0.8455773 -0.88433695 0.5557825 -0.99299574 -0.14683…
228	3606	Cc1ccn2nc(S(=O)(=O)Nc3c(F)cccc3F)nc2n1	Organoheterocyclic compounds	[-0.43938354 -0.2385034 0.13912775 -0.92544323 -0.88416326 -0.21240243 -0.44401595 -0.95924854 -0.85637915 -0.12435264 -0.09806223 -0.5474123 -0.3608289 0.20193917 -0.07956802 0.6633645 1.0013385 -0.5066517 -0.62176466 -0.50629735 -0.28869542 -0.8923422 -0.03591573 -0.3430073 0.01349009 -0.5321914 -0.33083412 -0.3265852 -0.28681806 -0.48011532 -0.50802016 -0.9286986 0.6558532 -0.9710219 -0.285417…
229	3612	NC12CC3CC(CC(C3)C1)C2	Organic nitrogen compounds	[-6.47369921e-01 -8.87730658e-01 -9.50099885e-01 2.67990398e+00 -9.38481331e-01 9.29874837e-01 -5.30228913e-01 -9.28648591e-01 -6.25691473e-01 -3.99342507e-01 2.81563711e+00 -3.22450042e-01 2.53814340e-01 -6.26493514e-01 7.08079576e-01 -8.74311626e-01 1.55293274e+00 9.39464033e-01 9.53062475e-01 -4.06406671e-01 -8.40704024e-01 -9.60539579e-01 1.67765033e+00 -9.54638839e-01 -4.93396550e-01 1.13435…
230	78	Cc1ccc(Nc2ccc(O)cc2)cc1	Benzenoids	[-0.9157519 -0.98193 0.80297315 -0.7056231 -0.5434208 -0.98900414 -0.7339306 -0.7854567 -0.32077935 -0.45415294 -0.59289515 1.2402209 -0.88302815 0.697158 -0.7951092 -0.05022556 0.7607272 -0.85117936 -0.43263674 1.5054319 0.7443376 -0.81977314 -0.30418673 -0.03415539 1.8775598 -0.52262104 -0.645507 -0.9789054 -0.847369 -0.20903784 -0.32716268 -0.9981466 -0.6983312 -0.7796598 -0.5502402 -0.7333846…
231	3624	CN1CC(C(=O)NC2(C)OC3(O)C4CCCN4C(=O)C(Cc4ccccc4)N3C2=O)C=C2c3cccc4[nH]cc(c34)CC21	Alkaloids and derivatives	[ 0.8582319 -0.5792789 -0.46471477 -0.58935505 -0.56452775 -0.5367857 -0.2578501 -0.00208472 -0.3341216 0.76065266 -0.7818164 -0.7189655 -0.179469 0.38368008 -0.55524045 -0.22024667 -0.06523096 -0.41609502 -0.4105768 -0.32673693 0.31313366 -0.5857522 -0.10675213 -0.08867076 0.14733341 -0.817666 -0.65646267 -0.49965695 0.03829839 -0.07965997 0.30950028 -0.794594 -0.25793028 -0.9795609 0.02240198 0…
232	3627	O=[N+]([O-])c1ccc(Nc2ccccc2)cc1	Benzenoids	[-0.9898828 -0.9860859 2.3032885 -0.8812356 -0.67938393 -0.7071429 -0.97217566 -0.9747851 -0.21642756 -0.6452884 -0.42472923 0.40886068 0.15269989 1.2986636 -0.90484124 -0.5421874 0.5583806 -0.958609 -0.88060886 0.4688599 0.16762659 -0.741405 -0.13968775 -0.05743214 1.4008418 -0.71430343 -0.47951797 -0.8608217 -0.69971627 -0.4794482 -0.9048847 -0.99123 -0.98671603 -0.9678142 -0.3896868 0.34130025…
233	3638	CCCCN(CCCC)c1ccccc1	Organic nitrogen compounds	[-0.9239568 -0.9789073 -0.5497903 -0.8891525 -0.5451442 -0.55092937 -0.6476887 -0.95433724 -0.6928217 0.3304993 2.4652598 0.22541326 -0.80619246 0.45766702 1.2470825 0.2910939 0.31674704 -0.2497817 -0.83955544 -0.34597257 -0.9879721 -0.69795716 0.7377931 -0.84946144 -0.61056525 -0.3956259 -0.7922078 -0.81657815 -0.80356824 -0.9855957 -0.99102455 -0.99950904 -0.98409325 -0.9945747 -0.35548896 -0.4…
234	178	CNC(=O)Oc1cccc2c1OC(C)(C)C2	Organoheterocyclic compounds	[-5.15354574e-01 -8.50508690e-01 4.36905801e-01 -9.00642157e-01 -8.53864431e-01 -2.42808014e-01 -4.34321731e-01 -7.35890746e-01 -2.17458561e-01 -8.25751424e-01 1.01857245e+00 -9.46221173e-01 -5.40066481e-01 -1.89660013e-01 -1.12402417e-01 -6.11511886e-01 -3.76276761e-01 4.77206081e-01 -3.65845412e-01 -3.51155967e-01 -3.57476741e-01 -7.83730865e-01 2.02865884e-01 1.96885481e-01 -3.36132675e-01 -5.…
235	3654	Nc1ccc([N+](=O)[O-])cc1C(=O)c1ccccc1	Benzenoids	[-4.15501714e-01 -6.82718515e-01 -2.04514608e-01 -7.17898965e-01 -9.96881723e-01 -3.18403915e-02 -6.87914193e-01 -7.65748918e-01 -4.46959883e-02 -7.21946657e-01 -4.68876620e-04 -4.99382347e-01 -2.02275589e-01 -2.12378487e-01 -8.84427607e-01 -6.86703146e-01 -4.25945401e-01 -6.83042347e-01 -8.77554953e-01 -1.26479059e-01 1.00996149e+00 4.34081107e-02 5.99440753e-01 -5.43396771e-01 -1.20372482e-01 -…
236	3666	C[C@]12C=CC(=O)C=C1CC[C@H]1[C@@H]3C[C@@H](O)[C@](O)(C(=O)CO)[C@@]3(C)C[C@H](O)[C@@]12F	Lipids and lipid-like molecules	[ 1.4230624e-02 3.8141632e-01 -1.3942257e-01 3.3304605e-01 -9.3651044e-01 -5.0216097e-01 -5.7639217e-01 -4.8621482e-01 6.1201936e-01 -3.7593815e-01 -7.9403117e-02 -9.2634296e-01 3.1480293e+00 -1.5069036e-01 -1.8783106e-01 -6.9909585e-01 1.5439183e+00 -3.3493668e-01 -4.9059561e-01 -2.8364182e-01 3.5109299e-01 -8.3125579e-01 -4.0039635e-01 1.2031444e+00 -5.3326571e-01 -9.8530835e-01 -5.3348100e-01 …
237	3678	N#CSCSc1nc2ccccc2s1	Organoheterocyclic compounds	[ 0.07663637 0.7379704 0.35279217 -0.84941953 0.59065163 0.26954132 -0.07307962 0.57478195 -0.9756808 -0.49605256 -0.50370914 1.2371567 0.31966582 2.4922702 -0.80591583 1.7934748 0.18229349 -0.23880288 0.90410167 -0.637416 -0.59190845 0.18198477 -0.7342561 -0.88616306 0.88359845 -0.18192752 0.68496495 -0.50075406 -0.10690272 -0.46794623 -0.944863 -0.676948 0.23972869 -0.9858943 -0.631692 0.520935…
238	3679	C#CC(C)N(C)C(=O)Nc1ccc(Cl)cc1	Benzenoids	[-5.43965399e-01 -6.84237003e-01 1.07408392e+00 -7.04308391e-01 -8.19519162e-01 -3.81997019e-01 -7.73354173e-01 -2.99573660e-01 5.85184574e-01 -7.30060220e-01 1.81628108e-01 -2.97141075e-02 -6.08514547e-01 2.14051986e+00 -3.88989419e-01 1.55579710e+00 9.98054266e-01 -2.44286850e-01 -7.23259509e-01 4.45541322e-01 1.68026179e-01 -8.67720544e-01 1.13923442e+00 -6.60940766e-01 6.41589165e-01 1.161147…
239	3681	O=C1OCCC1N(C(=O)C1CC1)c1cccc(Cl)c1	Organic acids and derivatives	[-6.62334800e-01 -7.17459619e-01 -2.61814892e-01 -1.98692068e-01 -9.75958169e-01 -5.53692877e-01 -3.64977121e-01 -3.66643906e-01 -8.92796457e-01 5.38370490e-01 -5.07311404e-01 -7.27848291e-01 -9.54246819e-01 1.89045474e-01 -5.66342354e-01 9.98196155e-02 -1.26212850e-01 -9.22433376e-01 -1.57460541e-01 -6.70553923e-01 -5.78869820e-01 -5.48192739e-01 1.21175513e-01 7.48204589e-02 -8.08389544e-01 -7.…
240	3685	C=C(C)CN(CC)c1c([N+](=O)[O-])cc(C(F)(F)F)cc1[N+](=O)[O-]	Benzenoids	[-0.80121744 -0.69199324 -0.4591076 -0.98819155 -0.9777323 -0.49526322 -0.7771968 -0.97773254 2.0822043 -0.8075951 3.021563 -0.9708019 -0.98687476 2.192344 -0.7503009 -0.62462616 -0.11979431 -0.6500359 -0.8775698 0.55314475 1.5251951 -0.7041456 -0.7860649 -0.21629228 -0.31545997 0.45250672 1.4251939 -0.9278862 1.7919961 0.50406873 -0.9381788 -0.86420184 -0.05773044 -0.88894236 -0.02120824 -0.8852…
241	3690	CCCC(C)C(=O)Nc1ccc(C)c(Cl)c1	Benzenoids	[-6.4958173e-01 -8.5875148e-01 3.9652091e-01 -4.2796206e-01 -9.7766930e-01 -5.1650816e-01 -5.0815141e-01 -7.9142439e-01 -6.9219923e-01 -8.8077015e-01 1.2133411e+00 -5.1569855e-01 -9.6570730e-01 3.9175206e-01 7.4646696e-02 2.4909920e-01 5.1663429e-01 -6.9754934e-01 -9.5438582e-01 5.1268345e-01 -5.6515113e-03 -8.3978355e-01 7.6970547e-01 -7.3550147e-01 -5.2127767e-01 -7.4343979e-01 -4.7385573e-01 -…
242	3699	CSc1cccc(N)c1	Organosulfur compounds	[-9.9041504e-01 -9.5172954e-01 3.4357268e-01 -9.8915374e-01 -4.7615990e-01 -3.9808330e-01 -9.3526238e-01 -9.5400840e-01 -1.9171764e-01 -5.4594642e-01 4.3335947e-01 -8.1075364e-01 1.2830181e+00 1.1292137e+00 -8.7885708e-02 -3.5225576e-01 -4.5162570e-01 -2.8091118e-01 -5.2356029e-01 -2.8229988e-01 4.4370532e-01 -4.6444976e-01 -5.5872744e-01 1.7621247e-01 -8.0251122e-01 -7.6306760e-01 -9.6622455e-01…
243	756	CCCCCCCCCCCCCC(=O)OC[C@H](COP(=O)([O-])OCC[N+](C)(C)C)OC(=O)CCCCCCCCCCCCC	Lipids and lipid-like molecules	[-7.20022798e-01 -1.72452256e-01 -5.27291775e-01 -5.34766853e-01 -3.64918679e-01 1.70230806e-01 1.72347629e+00 -6.74882889e-01 -5.91119289e-01 -3.78061712e-01 9.26484168e-01 -7.91703403e-01 -7.81750500e-01 -1.55432567e-01 1.64543644e-01 1.69140995e-01 -4.71632659e-01 -3.63344103e-01 -9.74579304e-02 -8.67468655e-01 -6.36715949e-01 6.55628443e-02 1.42449498e+00 7.16196716e-01 -5.38773760e-02 1.1388…
244	3731	CCCCC/C=C\C/C=C\CCCCCCCCO	Lipids and lipid-like molecules	[-0.25711235 -0.9715299 -0.4213709 -0.9879319 -0.785364 -0.93831414 1.4415592 -0.9311877 0.01274023 -0.4855784 0.64337564 -0.9941016 -0.98117507 -0.62983626 -0.28842416 -0.77806515 0.25796667 1.7195846 -0.9372745 -0.40302187 -0.23967141 -0.99266815 0.5135915 1.0572331 -0.99313563 1.3432899 -0.5082948 -0.9698464 -0.46389073 0.3357824 -0.9634049 -0.9930803 0.07897605 -0.99705064 -0.9794357 0.180017…
245	3756	CCCCC/C=C\C/C=C\C/C=C\C/C=C\CCCC(=O)OC[C@H](COP(=O)([O-])OCC[NH3+])OC(=O)CCC/C=C\C/C=C\C/C=C\C/C=C\CCCCC	Lipids and lipid-like molecules	[-4.62911993e-01 -3.49619061e-01 1.78094134e-01 -6.18967831e-01 -5.14288425e-01 -4.74932373e-01 -3.45082805e-02 -6.99049711e-01 -4.89613473e-01 -1.00808665e-01 3.81685704e-01 -7.87889123e-01 -7.47260749e-01 -6.18430972e-01 -2.81199872e-01 -5.53031445e-01 9.70639706e-01 3.96535903e-01 -1.25446141e-01 -3.80049765e-01 -5.21103740e-01 -6.33012414e-01 1.70087665e-01 -7.59301409e-02 -4.72248107e-01 -4.…
246	3758	CCCCCCCC/C=C\CCCCCCCC(=O)O[C@H](CO/C=C\CCCCCCCCCCCCCCCC)COP(=O)([O-])OCC[N+](C)(C)C	Lipids and lipid-like molecules	[-7.17246056e-01 -2.51391172e-01 -3.91383946e-01 -5.51033258e-01 -3.84851694e-01 6.01520613e-02 1.44847882e+00 -8.05389106e-01 -4.84271854e-01 -4.60070342e-01 8.87291074e-01 -8.13481212e-01 -7.48094797e-01 -3.13463956e-01 1.17940396e-01 -2.81583536e-02 -5.24680436e-01 6.64507687e-01 -2.46653676e-01 -8.06297004e-01 -7.86405325e-01 -1.96598455e-01 1.29077411e+00 1.24888325e+00 4.91033085e-02 1.9420…
247	3765	CCCCCCCC/C=C\CCCCCCCCCCCCCC(=O)N[C@@H](CO)[C@H](O)CCCCCCCCCCCCCCC	Lipids and lipid-like molecules	[-6.4122778e-01 -8.4624308e-01 -7.5159669e-01 -8.8234103e-01 -8.5618800e-01 -7.4696207e-01 2.6229568e+00 -6.3268441e-01 -1.8864165e-01 -4.8613274e-01 4.1224056e-01 -9.7434461e-01 -6.0769498e-01 -5.9274781e-01 -6.1567832e-02 -9.0629196e-01 -8.0837440e-01 6.4699042e-01 -7.0470154e-01 -8.8090098e-01 -8.3118051e-01 -9.8322916e-01 1.2315898e+00 1.7270195e+00 -7.9659194e-01 2.2553263e+00 -6.8183798e-01…
248	3767	O=C(C1CCCCC1)N1CC(=O)N2CCc3ccccc3C2C1	Organoheterocyclic compounds	[-7.08940029e-02 -2.10845932e-01 7.81564236e-01 2.13580713e-01 -8.45064104e-01 -3.94610018e-01 2.65423745e-01 -2.35291645e-01 -7.72894084e-01 -4.02974963e-01 7.55758882e-02 -9.31037426e-01 -9.58785787e-02 1.44041941e-01 -1.10983714e-01 -4.15138572e-01 -3.47461134e-01 -6.56169116e-01 -7.97399580e-01 -8.84396434e-01 -4.37422961e-01 -8.26490164e-01 4.88265276e-01 -3.50788742e-01 1.43061265e-01 -6.52…
249	3781	NCCc1ccccn1	Organic nitrogen compounds	[-0.55226403 -0.9920652 -0.2531577 -0.876316 -0.99686474 -0.6357316 -0.2774908 -0.48278937 0.83872086 0.8966712 0.03416346 -0.2617472 -0.22199959 -0.65852314 -0.05215719 0.47480953 -0.9091812 -0.21085702 -0.506152 1.1235127 -0.8400683 -0.33818585 -0.40935156 0.3568411 -0.5617838 -0.5793968 0.59614766 -0.47627586 -0.9914062 -0.78447425 -0.18233901 -0.99418706 -0.5789263 -0.9984896 0.04811459 -0.91…
250	3789	O=C(O)Cc1ccccn1	Organoheterocyclic compounds	[-6.2940013e-01 -3.4867457e-01 -2.1232975e-01 -9.8210847e-01 -8.4650153e-01 -4.9713287e-01 4.1667262e-01 -4.0615773e-01 4.5574093e-01 2.4407921e+00 -4.5431852e-01 -7.5879371e-01 1.9691903e-02 -1.6146004e-03 -3.9778063e-01 6.2483847e-01 1.8922773e-01 -9.3951213e-01 -5.9660971e-01 5.4109138e-01 -5.3486484e-01 -2.1406715e-01 -2.2042434e-01 6.1221915e-01 -6.3174474e-01 -4.3625808e-01 -3.7852532e-01 -…
251	3804	CC(=O)Nc1ccc(C=O)cc1	Benzenoids	[-0.22574079 -0.71869427 2.061061 -0.9398828 -0.99791116 0.04600563 0.6916437 -0.47296032 0.13690233 -0.10727987 -0.2065431 0.05276 -0.79819137 0.70695406 -0.28700194 0.08347314 2.3193996 -0.95432884 -0.45393762 0.02144834 -0.42172623 -0.28201005 -0.87493664 0.43498507 1.869965 0.41762653 -0.5046226 0.13181038 -0.8202328 -0.6853269 -0.7598722 -0.3653706 -0.3801575 -0.6811932 1.109557 1.2195538 -0…
252	3806	O=C(O)c1cccc(C(=O)O)n1	Organoheterocyclic compounds	[-1.78709343e-01 7.50381708e-01 -4.03915286e-01 -5.50221384e-01 9.82960686e-02 -2.59528190e-01 3.01723182e-01 -8.49742889e-01 4.97444391e-01 -2.22892072e-02 1.15929909e-01 -9.17321861e-01 -9.50879157e-01 -5.18931508e-01 -6.48596644e-01 4.59888726e-01 1.58287859e+00 -8.98175895e-01 -7.06314147e-01 9.04879570e-01 1.53338897e+00 -1.58802912e-01 8.65576267e-02 3.64859670e-01 4.16512996e-01 6.86824143…
253	3813	NS(=O)(=O)c1ccc(Cl)cc1	Benzenoids	[-4.93900955e-01 -9.75960672e-01 -4.50946651e-02 -9.90728438e-01 -9.68295276e-01 -5.10612547e-01 -3.87322634e-01 -3.05679291e-01 1.18266881e+00 1.91231453e+00 -6.99094236e-01 -6.06200397e-01 -8.68178546e-01 -3.01098436e-01 2.26077035e-01 5.61271548e-01 -5.58716178e-01 1.33558929e-01 -9.70545173e-01 -2.09110036e-01 1.00737321e+00 -9.05991197e-01 1.22644269e+00 -3.64060879e-01 -9.77251947e-01 5.050…
254	3822	CCCCCCCCCCCCCCN	Organic nitrogen compounds	[-0.96018106 -0.99817157 -0.81508917 -0.9963531 -0.98890424 -0.8847671 4.256106 -0.9909844 -0.0979133 -0.95103985 1.1982018 -0.99444485 -0.99980646 -0.22580776 0.809123 -0.8022535 -0.9952947 -0.26316115 -0.94397384 -0.19108854 -0.9864119 -0.9665736 2.5004675 0.70501316 -0.99855995 1.8705802 0.0514354 -0.58100814 -0.94106483 -0.9845568 -0.999532 -0.9999978 -0.04161488 -0.9992028 -0.9899143 -0.7690…
255	3824	CP(=O)(c1ccccc1)c1ccccc1	Benzenoids	[-9.69132423e-01 -8.87948215e-01 -7.15278625e-01 -9.78549063e-01 -9.98053133e-01 -3.73567432e-01 -5.35016119e-01 -9.90525961e-01 -5.69237471e-01 -3.45827336e-03 -7.20861077e-01 1.88380942e-01 -9.54520524e-01 6.63975716e-01 -7.53237009e-01 -8.72099102e-01 -4.67709392e-01 -8.73771906e-01 -8.85768354e-01 -9.51491892e-01 -7.32338786e-01 -9.93534923e-01 8.75317633e-01 -9.26323950e-01 -2.91719407e-01 -…
256	3826	CC/C=C\CC1C(=O)CCC1CC(=O)OC	Lipids and lipid-like molecules	[ 0.37748882 -0.83618706 0.15025556 -0.70845693 -0.6905036 0.5034826 -0.897427 1.401239 -0.3609285 0.9467373 1.3124435 -0.85450214 -0.65763223 -0.20205013 -0.17161661 0.8957281 0.23513395 0.7653838 -0.55976456 -0.07333027 0.13346702 -0.35387543 0.24182928 0.08648352 -0.65637225 0.21332233 -0.26148608 -0.75517726 0.497322 0.2255069 -0.47168034 -0.9731425 -0.0528065 0.9340025 0.45586896 1.4241781 -…
257	3830	Cc1cc(C(C)(C)C)cc(C)c1CC1=NCCN1	Benzenoids	[-0.26337612 -0.05066738 -0.19655466 -0.6336038 -0.99672836 -0.7476829 -0.58214664 -0.5703528 -0.9684022 0.1566799 1.6663985 -0.8171408 -0.13472135 0.75222534 -0.32639468 -0.49682644 1.110251 0.6324079 -0.62336946 -0.8379484 -0.45086268 0.20962304 0.00342055 0.19893882 -0.7089458 -0.43517566 -0.92118496 -0.41179037 -0.84196705 -0.5647341 -0.57686585 -0.5137746 0.13576825 -0.5717661 -0.81661946 0.…
258	3839	CCCNC(=O)N[S@SP3](=O)(=O)c1ccc(Cl)cc1	Benzenoids	[-0.71733814 -0.96199137 -0.18425319 0.0284467 -0.8677926 0.60916114 0.06320299 -0.55757886 0.06006204 0.27471218 1.0108911 -0.781075 -0.9758938 -0.10196757 0.2260707 0.6627814 -0.20670837 -0.43714917 -0.8695467 0.11795372 0.8867712 -0.6942042 0.954385 -0.37195367 -0.7240049 -0.33466843 -0.5943906 0.06101892 0.31807035 0.02745475 -0.18762407 -0.79598963 0.7532135 -0.9953921 -0.36058185 0.48794392…
259	3852	Nc1ccc(S(=O)(=O)Nc2ccnn2-c2ccccc2)cc1	Organoheterocyclic compounds	[-0.17227565 -0.8018721 0.36085197 -0.38346955 -0.82845694 0.53453344 -0.39338467 0.23060088 -0.3251609 0.787109 0.05116574 0.16989382 0.04054804 0.4447486 -0.07006827 0.7767462 -0.0312721 -0.9426521 -0.7411367 -0.02895454 0.48474833 -0.37719873 1.1203578 0.29100096 -0.90321195 -0.87609255 -0.732077 -0.11284438 -0.29542062 -0.99203277 -0.7348152 0.421416 -0.5524916 -0.99429 -0.30737293 0.00871218…
260	3867	Cn1nnnc1SCC1=C(C(=O)O)N2C(=O)[C@@H](NC(=O)[C@H](OC=O)c3ccccc3)[C@H]2SC1	Organoheterocyclic compounds	[-0.5708379 -0.25572428 -0.55674136 -0.77113914 -0.13550568 0.05672089 -0.3197 -0.06157006 -0.35269418 -0.23721677 -0.09231132 -0.07927179 -0.4610213 1.1923177 -0.3013661 -0.16959602 0.22341083 0.19180235 -0.2806885 -0.6616986 0.08058567 -0.67721754 0.07533965 -0.83864206 0.5283446 -0.1322489 -0.45708653 0.04504249 0.3402769 -0.03230363 -0.4766345 -0.07156722 0.17049864 -0.9843883 -0.15504883 0.7…
261	3881	O=C(Oc1ccccc1)c1ccccc1O	Phenylpropanoids and polyketides	[-0.9481391 -0.15567896 -0.6873112 -0.7645395 -0.76003057 0.21139425 -0.4415781 -0.05812665 -0.31799406 -0.61385417 -0.9577428 -0.48681957 -0.87444425 -0.22092956 -0.73341244 0.12359242 -0.46158484 -0.09466279 -0.60627925 -0.40321982 -0.26197934 -0.83775216 0.19797768 -0.8027083 -0.4152819 -0.1145215 -0.49006236 -0.98658305 -0.42219293 -0.7672703 -0.72012275 -0.31221414 -0.6716263 -0.9954923 -0.7…
262	3929	COc1ccc(-c2cc(=O)c3c(O)c(OC)c(OC)cc3o2)cc1O	Phenylpropanoids and polyketides	[-8.66167009e-01 -8.40638518e-01 2.87040496e+00 -9.26220775e-01 -8.39268923e-01 1.27373099e-01 -4.37306404e-01 9.76689532e-02 -5.18655717e-01 -5.99154383e-02 4.51554023e-02 -4.51506853e-01 1.28134036e+00 1.26711786e+00 -1.90359592e-01 4.60038692e-01 -4.50788140e-01 -1.10667937e-01 -1.13092154e-01 5.37695177e-02 -1.82383463e-01 -7.17711866e-01 1.29516327e+00 -5.93370199e-01 -3.00231755e-01 1.82734…
263	3950	COc1ccc(O)c(C(=O)/C=C/c2ccc(OC)c(OC)c2)c1	Phenylpropanoids and polyketides	[-0.5833651 -0.6944663 -0.06638931 -0.8331973 -0.9808481 -0.31676006 -0.05244295 -0.88706803 -0.4643662 -0.80296177 -0.36041537 -0.6482124 -0.07380265 -0.25066087 -0.8411696 0.04048054 -0.48169157 -0.06566622 -0.5080105 0.21746907 0.4172392 -0.4090986 0.4121295 -0.6848253 -0.8758748 -0.06786069 -0.308852 -0.76885355 -0.7011462 -0.4610105 -0.96932185 -0.42903644 0.01535096 -0.95989466 0.60267156 -…
264	3988	COc1ccc2c(=O)c(OC)c(-c3ccccc3)oc2c1	Phenylpropanoids and polyketides	[-0.9348982 -0.5816751 1.1724591 -0.97731316 -0.9176398 -0.7237657 -0.72394294 -0.28019673 -0.93611383 0.60332376 -0.66898614 -0.40602338 0.01196049 0.57718223 -0.44646108 0.10114473 0.32737845 -0.791191 -0.11251298 -0.34826636 -0.45017773 -0.43195966 -0.0964552 -0.37957323 0.15114442 -0.48841295 -0.276162 -0.9292413 -0.9924487 -0.8469991 -0.40885207 -0.98383504 -0.5636039 -0.3426784 -0.05735346 …
265	3989	COc1cccc(-c2cc(=O)c3c(OC)cccc3o2)c1	Phenylpropanoids and polyketides	[-0.992282 -0.5849496 2.2699032 -0.99802154 -0.8958952 -0.07454132 0.46851557 -0.01949647 -0.9539122 0.3675824 -0.67219895 -0.0895231 0.6503848 0.9462556 -0.11767054 0.25476438 0.31840524 -0.22546585 -0.43834108 -0.35182345 -0.75631344 -0.53394365 0.39266887 -0.11334328 0.11357804 0.25899214 -0.42751566 -0.83667237 -0.98528373 -0.8500413 -0.19325101 -0.9852316 -0.11550721 -0.44627312 -0.01969328 …
266	3994	COc1ccc(-c2cc(=O)c3ccc4ccccc4c3o2)cc1OC	Phenylpropanoids and polyketides	[-0.9906234 -0.6821025 0.8905108 -0.9976066 -0.98726577 0.15486328 -0.2884361 0.7891206 -0.99367106 -0.5504115 -0.70361596 -0.48326123 0.9331839 1.3579861 -0.49269885 -0.09152081 -0.5482035 0.13619336 -0.03930398 -0.31210214 -0.95649016 -0.76248777 0.14846286 -0.5606388 0.16877693 0.1406932 -0.18120722 -0.97348154 -0.995757 -0.9746895 -0.35258514 -0.98298067 -0.39797652 -0.84669423 -0.19677572 -0…
267	3997	O=C(/C=C/c1ccc(O)cc1)c1ccccc1O	Phenylpropanoids and polyketides	[-0.40727863 0.18442167 -0.39668834 -0.7550373 -0.99926853 -0.42294997 -0.49531174 0.73277485 0.13445282 0.33852625 -0.81259006 0.00620165 -0.0947177 -0.44347695 -0.66658527 0.4523895 0.19826981 -0.47749647 -0.13136141 -0.30305323 0.5238173 -0.41000727 -0.69638336 -0.595363 -0.18779211 0.09943228 -0.1485171 -0.7880336 -0.7535987 -0.23953396 -0.30619523 -0.46739116 -0.30792725 -0.9710883 0.3848090…
268	3998	O=C(/C=C/c1ccccc1)c1ccc(O)cc1O	Phenylpropanoids and polyketides	[-5.4340893e-01 -5.2644167e-02 -3.9816749e-01 -7.7772260e-01 -9.9968696e-01 -6.8967235e-01 -3.9712602e-01 -5.1984096e-01 -1.1277098e-01 2.5293341e-01 -1.7520338e-01 -6.3208741e-01 -5.9464002e-01 -7.0733368e-01 -9.5488918e-01 2.0258665e-02 -2.7945485e-02 -5.7842511e-01 -6.7702734e-01 -7.0216900e-01 1.2318826e+00 -7.0934707e-01 -5.2290869e-01 -9.6607125e-01 -2.8642127e-01 3.3535922e-01 -7.7233933e-…
269	4010	O=C1CC(c2cccc(O)c2)Oc2ccccc21	Phenylpropanoids and polyketides	[-5.34928888e-02 1.21860489e-01 -3.76212865e-01 -5.58215380e-01 -6.45917475e-01 -3.57013106e-01 -1.37887627e-01 -4.67267156e-01 -5.02757549e-01 1.57322800e+00 -7.83526003e-01 -6.05444193e-01 -1.04792103e-01 -2.95106381e-01 -6.26842499e-01 -2.56135941e-01 4.45016235e-01 1.09046035e-01 -3.31992880e-02 -6.04116797e-01 4.19638038e-01 -6.84754610e-01 9.48676765e-02 -1.70812950e-01 5.92288256e-01 -2.40…
270	4014	COc1ccc2oc(-c3ccccc3)c(O)c(=O)c2c1	Phenylpropanoids and polyketides	[-0.76675135 -0.36299112 0.46216202 -0.7704307 -0.96571416 -0.894333 -0.17891674 -0.5454102 -0.8817517 0.55930185 -0.5603815 -0.47747374 -0.3765761 0.06896508 -0.50827587 -0.34237847 -0.04453415 -0.40074736 -0.20773916 -0.23721938 -0.12634909 -0.4161614 -0.0163542 -0.40786916 0.08464549 -0.19626178 -0.6863307 -0.9939245 -0.8602805 -0.46263438 -0.18447313 -0.64695543 -0.13275105 -0.6626264 -0.1346…
271	4029	COc1cccc(/C=C/C(=O)c2ccccc2O)c1	Phenylpropanoids and polyketides	[-4.29890782e-01 -4.23445962e-02 -6.00192428e-01 -7.75124729e-01 -9.97452199e-01 -2.72078842e-01 -3.67538244e-01 1.89684644e-01 -2.98051625e-01 -2.76993722e-01 -7.18318045e-01 2.27383912e-01 -2.47564420e-01 -3.94871622e-01 -6.88456714e-01 -2.49086022e-01 -3.29392195e-01 -2.56673008e-01 -3.38850439e-01 -4.20433134e-01 4.09244806e-01 -5.43724239e-01 9.59421098e-02 -6.58951223e-01 -8.57328296e-01 -1…
272	4030	COc1ccc(/C=C/C(=O)c2ccccc2O)cc1	Phenylpropanoids and polyketides	[-1.67111665e-01 -5.08622155e-02 -3.71512681e-01 -7.90303051e-01 -9.83923554e-01 -4.84015912e-01 -6.06877446e-01 -1.61439300e-01 -3.84068877e-01 -2.81552553e-01 -7.65320003e-01 -6.79926693e-01 -4.29075398e-02 -5.05308449e-01 -7.06459582e-01 1.27292052e-01 2.44640455e-01 -2.61458367e-01 -3.02147627e-01 -3.28608483e-01 8.79289806e-01 -5.75049184e-02 3.88590097e-01 -7.68780410e-01 -4.30722475e-01 2.…
273	4033	Cc1ccc(O)c(C(=O)/C=C/c2ccccc2)c1	Phenylpropanoids and polyketides	[-0.568701 -0.4778911 -0.6770804 -0.8482567 -0.99967015 -0.8642009 -0.7921251 -0.3324614 -0.3594858 0.65288424 -0.76480556 -0.29971373 -0.5329793 -0.07285985 -0.982914 -0.38798037 0.24757671 -0.79445595 -0.32630837 -0.41964668 0.54981637 -0.0808145 0.21286872 -0.9685914 -0.7737648 0.4049703 -0.57480955 -0.70634925 -0.7962606 -0.6234718 -0.24475503 -0.97510177 -0.07647195 -0.9982507 -0.08792639 -0…
274	4043	COc1ccc(-c2cc(=O)c3ccc4ccccc4c3o2)cc1	Phenylpropanoids and polyketides	[-0.9639836 -0.57128096 1.4034021 -0.9987303 -0.88003355 0.33797792 -0.2592632 1.2233841 -0.9732094 -0.1287862 -0.8796812 -0.23500055 0.84045607 1.136071 -0.43096158 -0.28819838 0.02509752 -0.23147577 -0.20107697 -0.47498372 -0.87142515 -0.5291529 0.47722813 -0.6263847 0.14401983 -0.16900358 -0.15697743 -0.94993764 -0.9935688 -0.9601599 -0.51190686 -0.9881145 -0.09446149 -0.83031803 -0.575056 -0.…
275	4050	COc1ccc(-c2cc(=O)c3cc(C)ccc3o2)cc1	Phenylpropanoids and polyketides	[-8.32224667e-01 -5.33095300e-01 1.73053551e+00 -9.97338474e-01 -8.40136647e-01 -5.76773405e-01 -2.43483469e-01 8.43048692e-01 -9.61237431e-01 1.20641090e-01 -7.58774638e-01 3.07310233e-03 8.25459838e-01 6.94428980e-01 -3.14980745e-01 -7.46033341e-02 1.68292671e-01 -6.06647193e-01 -2.54116654e-01 -7.71378353e-02 -5.95808804e-01 2.70620078e-01 9.53521550e-01 -5.84975779e-01 -1.23704650e-01 4.99229…
276	4052	COc1cccc(-c2cc(=O)c3ccccc3o2)c1	Phenylpropanoids and polyketides	[-0.9808162 -0.7435091 1.7834561 -0.99629766 -0.9914448 0.52406245 0.0702489 0.22901136 -0.9732223 0.29317912 -0.81315565 -0.09569757 -0.24096555 1.0616379 -0.21468185 -0.16734594 0.6917236 0.00971269 -0.44910944 -0.45320642 -0.70513487 -0.6221343 0.28460944 -0.01108519 0.29423022 0.5735564 -0.7047266 -0.9090832 -0.9884022 -0.9384695 -0.18284574 -0.992732 -0.24123862 -0.64082354 -0.37441275 -0.82…
277	4102	COc1ccc(C(=O)c2c(C)n(CCN3CCOCC3)c3ccccc23)cc1	Organoheterocyclic compounds	[ 9.55131426e-02 -1.72521755e-01 1.47882178e-01 -5.03922462e-01 -7.21310079e-01 3.44566524e-01 1.15948908e-01 3.17604393e-01 -8.75640571e-01 2.47037768e-01 6.46104455e-01 -4.36274856e-01 5.84386289e-01 -1.54631734e-02 4.74595517e-01 3.55747223e-01 2.15632394e-01 -3.24899167e-01 7.41627991e-01 -5.49805224e-01 3.52640413e-02 9.18004885e-02 8.33085552e-02 -7.62899876e-01 -7.58945569e-02 9.51567665e-…
278	856	CCCC(=O)N[C@H]1CCOC1=O	Organic acids and derivatives	[-7.6520687e-01 -6.6502953e-01 5.5296868e-01 -2.9831949e-01 -9.8905391e-01 5.6840283e-01 -8.9141637e-01 2.2442906e-01 -4.7667304e-01 -4.9126521e-01 5.1009816e-01 -9.9298698e-01 -9.2262125e-01 -4.6505168e-01 4.4106472e-01 6.1713421e-01 2.2993743e-01 -7.3654914e-01 -8.7892652e-01 -6.0898703e-01 -6.0825390e-01 -3.5075393e-02 7.9577692e-02 3.5501599e-01 -8.2252079e-01 -6.7932206e-01 -1.8073393e-01 5.…
279	4109	CC(C)n1c(/C=C/C(O)CC(O)CC(=O)O)c(-c2ccc(F)cc2)c2ccccc21	Organoheterocyclic compounds	[ 0.8452181 -0.33662158 0.31721964 -0.8476009 -0.5271226 -0.43805015 -0.09537174 0.2922484 0.66826135 0.24179335 0.11210898 -0.12286841 -0.443133 0.61824775 -0.32097545 -0.14826916 0.73446053 0.73869294 -0.4004311 -0.03330773 0.6343639 -0.55698603 -0.42426062 -0.21162768 0.21109584 0.16074093 -0.6894836 -0.29951745 -0.2298193 0.4730601 0.6025199 -0.9654283 -0.6715271 -0.74961287 -0.1160543 0.4891…
280	4117	CCCC/C=C\CCCCCCCC(=O)N[C@H]1CCOC1=O	Organic acids and derivatives	[-5.3738308e-01 -7.7114099e-01 -1.0181748e-01 -5.8108830e-01 -9.6166414e-01 -2.2562362e-01 -7.8444384e-02 -3.0511329e-01 -7.7400738e-01 -8.1031322e-01 4.4426414e-01 -9.8293114e-01 -9.8347181e-01 -5.8456844e-01 -3.3685431e-02 -5.2616405e-01 -2.6913527e-01 5.1667267e-01 -8.5943562e-01 -8.7238908e-01 -9.4680309e-01 -5.9981090e-01 3.7788141e-01 1.7520844e+00 -9.2816120e-01 7.3845571e-01 -8.0508137e-0…
281	4157	CCCCCCCCCCCCCCCC(=O)OC[C@H](COP(=O)([O-])OCC[N+](C)(C)C)SC(=O)CCCCCCCCCCCCCCC	Organic nitrogen compounds	[-7.3542893e-01 -2.0824900e-01 -5.3362364e-01 -5.9930283e-01 -3.9453790e-01 2.5864614e-03 2.2497735e+00 -7.7764916e-01 -6.6320497e-01 -4.1596168e-01 7.7717483e-01 -8.1091046e-01 -7.5105268e-01 -1.4824916e-01 7.6778077e-02 2.2787940e-02 -5.1613623e-01 -3.8061374e-01 -1.6119209e-01 -8.5802042e-01 -6.8117309e-01 1.8250864e-02 1.4714301e+00 8.0575675e-01 -1.8829731e-02 1.3882647e+00 -6.7067552e-01 8.…
282	4162	CCCCCCCCCCCCCCCC(=O)NCCO[P@SP3](=O)(O)OCC(O)CO	Lipids and lipid-like molecules	[-3.39933872e-01 -6.14984274e-01 -3.00687343e-01 -1.90531999e-01 -5.87829411e-01 -3.64112526e-01 1.72200537e+00 -4.37533349e-01 -3.29564303e-01 -9.43590820e-01 4.14052755e-01 -8.12601447e-01 -1.78362221e-01 -3.72162163e-01 -2.27860868e-01 -3.64056900e-02 -6.59825206e-01 8.91735628e-02 -3.85638416e-01 -1.15589403e-01 -7.46046245e-01 -8.97925973e-01 8.25705945e-01 7.98838079e-01 -8.13245833e-01 1.5…
283	2836	O=Cc1coc2ccc(F)cc2c1=O	Organoheterocyclic compounds	[-0.8462051 -0.7095531 1.4727453 -0.9162484 -0.99816227 -0.72360855 -0.80653536 0.03111779 -0.78319204 1.2054464 -0.8694577 -0.7266158 0.529067 -0.05403398 -0.16294868 0.3895909 -0.9513236 -0.7642326 -0.86084014 -0.66575855 -0.31153423 0.49344882 -0.5088784 -0.3743298 0.0769297 -0.14596698 -0.67708147 -0.53301704 -0.9417628 0.32537302 0.5676804 -0.75951666 0.30264047 -0.7883763 -0.16368122 -0.684…
284	4201	CCCCCCCCCC(=O)Nc1cccc([N+](=O)[O-])c1	Benzenoids	[-0.71447307 -0.90394986 -0.44884795 -0.885115 -0.98992276 -0.67031586 0.08847085 -0.9723318 -0.07973832 -0.35280594 1.0390866 -0.4546587 -0.56348354 0.65322065 -0.03223078 -0.18243149 -0.9686096 -0.4412097 -0.67223537 -0.20381542 -0.6057742 -0.85765755 0.9467645 0.7416242 -0.39817375 -0.12145092 -0.6736486 -0.25537622 -0.5518174 -0.5124896 -0.9223182 -0.9425996 0.03905652 -0.7189182 0.1835304 1.…
285	4206	CCCCCCC1CC1CCCCCCCCCC(=O)O	Lipids and lipid-like molecules	[-0.79225034 -0.9087945 -0.92748797 -0.98397183 -0.9711053 -0.6877818 1.0658107 -0.90938085 -0.7596772 -0.5471918 0.7483566 -0.9832346 -0.9804506 -0.41659433 -0.28181988 -0.7683052 -0.7780996 -0.19466625 -0.8246046 -0.557463 -0.38541627 -0.6503777 1.2960646 0.59951043 -0.9865788 1.752122 -0.64136297 -0.7281138 -0.711224 0.28948468 -0.9463502 -0.99973905 0.11464069 -0.95057225 -0.86634207 0.757759…
286	4230	CN(C)CCCCC(=O)Nc1ccc(NC(=S)NC(=O)c2ccc(C(C)(C)C)cc2)cc1	Benzenoids	[-6.20582223e-01 -8.26834083e-01 1.65958512e+00 -2.27371976e-01 -9.12629008e-01 5.10835424e-02 -9.06592757e-02 -6.11989915e-01 -8.05229008e-01 -3.39124650e-01 7.73879349e-01 -4.25823510e-01 7.90671945e-01 7.66761959e-01 -3.47355247e-01 6.11485302e-01 7.40528166e-01 -5.13385773e-01 1.52344421e-01 -2.40049049e-01 -6.64764941e-01 -8.60545158e-01 4.34649587e-01 -1.25952095e-01 1.77165842e+00 -5.88164…
287	4234	O=Cc1ccccc1O	Organic oxygen compounds	[-0.03877315 -0.74232936 1.5294442 -0.9860009 -0.99951637 -0.01958526 1.1890528 -0.15740463 0.8675763 0.3791298 -0.6350283 -0.56666523 -0.95625687 -0.20852093 -0.48439756 0.13518289 -0.6762159 -0.34485662 -0.94082475 -0.10437253 0.7665938 0.17304921 -0.9268499 -0.9669098 -0.804993 -0.18475562 -0.4094089 0.08869924 -0.45501667 -0.53297484 -0.90735805 -0.9956523 -0.09685301 -0.9913435 -0.2687059 -0…
288	4239	N/N=C1\CC(c2ccccc2)Oc2ccccc21	Phenylpropanoids and polyketides	[ 6.83270544e-02 -1.51809633e-01 2.72626251e-01 -4.65169430e-01 -4.78024632e-01 -1.01666845e-01 -1.79650038e-01 -8.94335449e-01 -9.59445536e-01 7.79168248e-01 -9.16280329e-01 -5.28055906e-01 -1.65613040e-01 -2.55163640e-01 -6.24761403e-01 -7.02683926e-01 3.15268517e-01 2.57747859e-01 -4.97143805e-01 -9.54482198e-01 -6.62508667e-01 -5.69430470e-01 4.77152824e-01 -8.11244309e-01 3.31169486e-01 -5.9…
289	4253	COc1ccc(/C=C/C(=O)c2ccc(SC)cc2)cc1	Phenylpropanoids and polyketides	[ 0.16121049 -0.8222872 -0.49271074 -0.53992534 -0.78729665 -0.34793937 0.16296448 -0.544174 -0.9116867 -0.40740377 -0.42979026 -0.5858541 2.038756 -0.45496178 0.46576896 0.4241416 0.20837693 -0.5001032 -0.18670246 -0.48122206 0.81337804 -0.32357708 0.8904265 -0.8000104 -0.01960912 -0.04997459 -0.6007815 -0.78757507 -0.90244544 -0.74773526 -0.02836066 -0.38365188 -0.5590007 -0.8413712 -0.28982008…
290	4261	COc1cc(O)c(C(=O)/C=C/c2ccc(N(C)C)cc2)c(OC)c1	Phenylpropanoids and polyketides	[-0.4845412 -0.50395834 0.07621323 -0.61061066 -0.5085309 -0.85333854 0.43259847 -0.8712744 -0.5943002 -0.6071597 -0.09583253 0.27114728 0.8071521 0.5355574 -0.7461347 0.11629323 0.36091182 -0.3091599 -0.4583199 -0.20370577 0.25519815 -0.2204833 0.4565784 -0.61180526 0.22397043 0.39133313 -0.06191389 0.7910444 -0.6574712 -0.808242 -0.5508427 -0.51644564 0.38482544 -0.98399585 1.0168248 -0.2160547…
291	4267	COc1cc(OC)c(C(=O)/C=C/c2ccccc2O)c(OC)c1	Phenylpropanoids and polyketides	[-3.86838824e-01 -3.83055180e-01 -2.85137713e-01 -4.78591681e-01 -9.75577414e-01 -4.04490680e-01 1.65471828e+00 -7.65822709e-01 -4.88728493e-01 -8.97481143e-01 -3.54872674e-01 5.98091036e-02 1.87510967e-01 6.74378097e-01 -5.64122558e-01 -1.00527100e-01 -4.66963202e-02 -2.05330476e-01 -8.05897936e-02 -8.60522538e-02 2.45543391e-01 -3.63516986e-01 -8.67672145e-01 -7.47112632e-01 -7.00712144e-01 4.0…
292	4276	COc1cc(OC)c(C(=O)/C=C/c2ccccc2OC)c(OC)c1	Phenylpropanoids and polyketides	[-0.39848927 -0.48970225 -0.12290838 -0.67032844 -0.9706948 -0.3098051 1.4890256 -0.7831829 -0.7702804 -0.733351 -0.2612324 -0.04271272 0.49743798 0.8171015 -0.5450616 -0.1999523 0.05697196 -0.14727435 -0.08440107 -0.15219097 0.16246521 -0.21996462 -0.11507586 -0.70412153 -0.73793286 0.5613677 -0.61094344 1.3860993 -0.845601 -0.95264125 0.35908914 -0.67239285 0.13487498 -0.99574995 1.0360941 -0.0…
293	4301	COc1cccc2c(=O)c(C=O)coc12	Organoheterocyclic compounds	[-8.94753754e-01 -7.25710988e-01 2.10629272e+00 -8.70684206e-01 -8.01353216e-01 -4.91384834e-01 -3.62225592e-01 -1.03982769e-01 -7.67285109e-01 9.23891306e-01 -7.89295733e-01 -6.59094274e-01 1.78234923e+00 1.57915369e-01 -1.68352947e-01 4.53061312e-01 -8.22979391e-01 -9.07175303e-01 -3.72759402e-01 -4.63296473e-01 -5.49734652e-01 2.38620430e-01 3.34697425e-01 -2.73366600e-01 -1.58985555e-01 -7.21…
294	4306	COc1ccc(OC)c(/C=C/C(=O)c2ccccc2O)c1	Phenylpropanoids and polyketides	[-0.23392825 -0.13975905 -0.37780347 -0.57540023 -0.99159306 -0.5392056 -0.6495601 -0.20895897 -0.3952563 -0.8267524 -0.6133 -0.7493268 0.62317896 -0.253541 -0.3883637 -0.1901748 -0.7837157 -0.13606213 -0.5910577 -0.1512707 0.12974127 -0.41877115 0.07121212 -0.08856338 -0.8469382 0.34161925 -0.4910276 -0.4327763 -0.8290135 -0.68699676 -0.78790337 -0.93314815 -0.087235 -0.9605559 0.5916108 -0.7541…
295	4322	COc1cccc(/C=C/C(=O)c2ccc(O)cc2O)c1OC	Phenylpropanoids and polyketides	[-0.11281074 -0.20760272 -0.3625325 -0.515819 -0.97066534 -0.74725556 -0.5013022 -0.6869557 -0.26003635 -0.8601654 0.08502994 -0.81138617 0.26104334 -0.4504266 -0.6789629 0.05979562 -0.622168 0.04554354 -0.33654052 -0.10533776 0.8766659 -0.25035223 0.26242507 -0.698774 -0.40445736 0.15051052 0.03038915 -0.4216709 -0.8407317 -0.710663 -0.7455706 -0.8669339 -0.02536383 -0.8862908 0.95656866 -0.6853…
296	4334	COc1ccc(/C=C/C(=O)c2ccc(OC)cc2O)cc1	Phenylpropanoids and polyketides	[-2.70151228e-01 -5.81474900e-01 -1.48959428e-01 -5.99898636e-01 -9.82426882e-01 -8.30613613e-01 4.60395366e-01 -8.90143335e-01 -5.07358134e-01 -4.77949321e-01 -5.64818501e-01 -3.85808766e-01 6.54003978e-01 -5.68791866e-01 -5.78343689e-01 -2.44928915e-02 5.09985149e-01 -2.72560716e-01 -4.29991307e-03 -3.41096729e-01 1.31222081e+00 4.40748297e-02 4.22448397e-01 -7.99379349e-01 1.69499684e-02 3.290…
297	4337	COc1ccc(C(=O)/C=C/c2ccccc2)c(OC)c1	Phenylpropanoids and polyketides	[-0.5207619 -0.7219607 -0.484914 -0.74663603 -0.99949443 -0.30240446 0.68985194 -0.5371684 -0.8911335 0.33713582 -0.6010126 -0.12426424 1.415057 -0.18335961 -0.5185379 0.5560025 0.02581444 -0.62392795 -0.20181425 -0.3872655 0.7311827 -0.2265832 -0.01954832 -0.173781 -0.8722603 0.78171784 -0.7947799 0.16931358 -0.88268566 -0.72767323 -0.6954478 -0.899425 -0.33056757 -0.92645085 0.09198467 -0.03870…
298	4379	COc1ccc2c(=O)c(OC)c(-c3cc(OC)c(OC)c(OC)c3)oc2c1	Phenylpropanoids and polyketides	[-9.92864311e-01 -9.51201975e-01 5.13531804e-01 -9.86125410e-01 -7.86025643e-01 -8.09677422e-01 -7.97800899e-01 -4.87580419e-01 -8.98124337e-01 -1.95838138e-01 -2.42238536e-01 -6.10729754e-01 5.09734094e-01 1.31424701e+00 -2.59031951e-01 6.54065311e-01 6.51894152e-01 1.64310873e-01 4.55807894e-02 1.88743994e-01 -8.77960622e-01 -7.06070423e-01 9.76062298e-01 -8.27477649e-02 7.06317604e-01 2.424319…
299	4380	COc1ccc(/C=C/C(=O)c2cc(O)ccc2O)cc1	Phenylpropanoids and polyketides	[-2.11721852e-01 -5.04819214e-01 -5.40483475e-01 -8.48104596e-01 -9.82726097e-01 -8.56039405e-01 -5.23379505e-01 -4.61274087e-01 2.00329542e-01 -1.26030758e-01 -5.50396740e-01 -7.74867117e-01 -2.54038632e-01 -6.81369662e-01 -8.49491417e-01 4.17304575e-01 2.27308229e-01 -2.70492882e-01 -3.49017262e-01 -7.89221562e-03 7.26665378e-01 -1.67073369e-01 9.37496051e-02 -8.06277752e-01 -3.65025908e-01 2.1…
300	4387	COc1ccc(-c2oc3ccccc3c(=O)c2OC)cc1OC	Phenylpropanoids and polyketides	[-0.9887346 -0.76906145 0.72133386 -0.9924207 -0.8097889 -0.33881983 -0.60605955 -0.77330565 -0.9816612 -0.28260666 -0.51104975 -0.46529093 0.80073744 1.0970212 -0.39968964 0.040719 0.77945226 0.29810655 -0.28853938 -0.04371684 -0.5580589 -0.768185 0.2803255 -0.12265433 0.59550905 0.07802082 -0.6843899 -0.9666723 -0.9933218 -0.8880242 -0.26227316 -0.98979276 -0.6001885 -0.6230988 0.25320253 -0.81…
301	4390	COc1cccc(-c2cc(=O)c3cc(C)ccc3o2)c1	Phenylpropanoids and polyketides	[-0.90613747 -0.7555426 1.6182845 -0.9962969 -0.9769219 -0.43848538 -0.00681139 0.373468 -0.96831864 0.01279982 -0.72057444 -0.04251232 -0.42626294 0.89193135 -0.24031329 -0.07568286 0.37905234 -0.38460797 0.06377802 -0.18114416 -0.55733263 -0.21462956 0.5022627 0.01447935 0.1269588 1.0992448 -0.17946152 -0.89620274 -0.9896962 -0.6584611 0.24074917 -0.9828785 0.2570977 -0.8191991 -0.34673613 -0.8…
302	4400	COc1cc(OC)c(OC)cc1/C=C/C(=O)c1c(O)cccc1OC	Phenylpropanoids and polyketides	[-0.51692206 -0.06546575 -0.09719686 -0.86452836 -0.9836992 -0.65280914 -0.6116109 -0.8613423 -0.48431054 -0.952771 -0.38134965 -0.5490275 0.55387866 0.39740318 -0.61641484 -0.14292927 -0.8294782 -0.09922609 -0.3057058 0.21359935 -0.04390356 -0.26625875 1.0559238 -0.331213 -0.8345087 0.47847623 -0.38333425 -0.4797528 -0.7769369 -0.80756897 -0.6852798 -0.8754592 0.2032926 -0.92721725 0.63265157 -0…
303	4418	CCc1ccc2occ(C=O)c(=O)c2c1	Organoheterocyclic compounds	[-0.61332476 -0.8280394 1.4605559 -0.720093 -0.6912766 -0.6614577 -0.6953314 0.96962893 -0.80699974 1.5490177 -0.39508304 -0.6262869 0.67249817 -0.33519328 -0.09715007 0.24755608 -0.9661115 -0.88733613 -0.24345416 -0.8673794 -0.5822809 0.51821613 -0.2822705 0.24266526 -0.17627168 0.14698185 -0.9307125 -0.49642742 -0.95233333 1.6940745 1.5168682 -0.7644285 -0.08880062 -0.94916373 -0.13536404 -0.68…
304	2872	COc1cc(O)c(C(=O)/C=C/c2cc(OC)c(OC)cc2OC)c(OC)c1	Phenylpropanoids and polyketides	[-0.4791052 -0.56436116 -0.2908193 -0.57133454 -0.9650489 -0.9364662 0.23334837 -0.90479136 -0.5945221 -0.9675262 -0.07831687 -0.14533435 1.0784849 0.61007094 -0.57162315 -0.19656469 -0.7183642 0.06087379 -0.3784001 0.01383764 -0.23171851 -0.58836466 0.6045045 -0.41849163 -0.85450864 0.44561535 -0.1427345 0.67556876 -0.75261617 -0.83293253 -0.52285504 -0.8430568 0.7007461 -0.93272585 1.0557829 -0…
305	2904	O=C(O)c1coc2ccccc2c1=O	Organoheterocyclic compounds	[-0.89517015 -0.3992455 0.7176271 -0.6695126 -0.86617965 0.26793692 -0.21019809 -0.36685738 -0.30384922 0.69583875 -0.5876915 -0.8688223 -0.41309923 0.00676168 0.02906175 0.01712179 -0.8341712 -0.5133001 -0.8936502 -0.4819762 -0.675152 0.01612239 -0.5931651 -0.28773746 0.20419018 -0.5852477 -0.79543793 -0.22215034 -0.67451715 -0.04244069 -0.17652304 -0.980522 -0.18913929 -0.9963155 0.29778317 -0.…
306	2909	CCOc1ccc2c(C)cc(=O)oc2c1	Phenylpropanoids and polyketides	[-0.9659468 -0.5401114 0.78415596 -0.99452966 -0.9563026 0.02656742 -0.33787137 0.12819162 -0.6845842 0.2750532 0.11275139 -0.96348256 -0.47345275 0.23982431 -0.25599882 0.84433466 -0.8981834 -0.34740436 -0.13976613 0.36859664 -0.9044048 0.21538939 -0.6985117 -0.22767629 -0.48758143 0.42627746 -0.07122066 -0.82722366 -0.9695217 0.657677 -0.5699974 -0.35687009 -0.33068925 -0.95850474 -0.65989965 -…
307	2911	CC(=O)c1ccc(O)c(O)c1O	Organic oxygen compounds	[-0.54932344 -0.59071684 -0.7842195 -0.9925762 -0.9999371 -0.7539127 0.2534757 -0.50497514 0.4802377 -0.62218344 0.68850356 -0.95263195 -0.7129946 -0.37051913 -0.8692965 -0.7724035 -0.59558475 -0.47337046 -0.7206145 0.8617727 -0.05778379 -0.5699261 -0.69683594 -0.98049647 -0.9611171 -0.81386805 -0.47192308 -0.0506528 -0.61021835 -0.42233875 -0.8775852 -0.9990882 0.07685801 -0.80487674 -0.28742138…
308	4450	CCCCCc1cc(O)c2c(c1)OC(C)(C)C1CCC(CO)=CC21	Organoheterocyclic compounds	[ 2.73353606e-02 -8.33273172e-01 -4.77374166e-01 8.54242146e-01 -9.68477428e-01 -6.44166648e-01 5.84415607e-02 -5.75525761e-01 -1.52981028e-01 -1.96133539e-01 1.35830927e+00 -2.03208759e-01 2.94581741e-01 -2.22358797e-02 -1.62493199e-01 -7.72102416e-01 5.98592944e-02 5.64125657e-01 9.49915051e-02 -5.50397098e-01 -2.40086913e-01 -9.82732952e-01 2.08998084e-01 -7.83917904e-02 -4.52569842e-01 -9.706…
309	4461	COC(=O)N/N=C/c1c[n+]([O-])c2ccccc2[n+]1[O-]	Organoheterocyclic compounds	[ 5.93225002e-01 5.22294521e-01 -5.09068012e-01 -3.40263009e-01 -2.70129472e-01 8.95521343e-01 -7.93866739e-02 -5.13022184e-01 3.21109742e-01 6.92751110e-01 -2.80212581e-01 -3.55177283e-01 8.08481500e-02 5.84421933e-01 1.41414374e-01 -6.17855713e-02 -7.52522469e-01 -3.42843622e-01 -4.43837106e-01 1.51837170e-01 5.93454838e-01 1.09929848e+00 -1.15181021e-01 -5.54607689e-01 -8.91616940e-01 2.132324…
310	4481	N=C(NO)c1cc(O)c(O)c(O)c1	Benzenoids	[-4.8932016e-01 -7.6599014e-01 -3.1447279e-01 -7.1752781e-01 -9.4964683e-01 -9.5105737e-01 2.3739664e-01 -3.8768584e-01 4.5684308e-01 1.2245013e-02 1.1644888e+00 -8.3181846e-01 -9.1845906e-01 -7.3056567e-01 -6.3990402e-01 2.4348231e-02 -6.1229587e-01 3.1742218e-01 -6.7996871e-01 1.1487933e+00 -6.4984119e-01 -8.6084491e-01 -7.7473265e-01 -8.2025242e-01 -5.0694489e-01 -5.5338144e-01 -1.2449070e-01 …
311	4489	N/C(=N\O)NCC[C@@H](N)C(=O)O	Organic acids and derivatives	[-6.6565847e-01 -3.2824907e-01 2.2693902e-02 -7.1267438e-01 -9.9488968e-01 -3.1800023e-01 2.9679683e-01 -8.4791166e-01 9.4165641e-01 -7.6500416e-01 -6.4656951e-02 -8.2709974e-01 8.2581162e-02 1.4628935e-01 -8.1297761e-01 -3.8129780e-01 -9.2419767e-01 -9.0414166e-01 -8.2340688e-01 -1.5767314e-01 6.9423151e-01 1.8535089e-01 -5.6866908e-01 4.1514490e-02 -8.8385886e-01 -2.7340695e-01 4.2875418e-01 9.…
312	4525	COc1cc(CCN)c(OC)cc1Br	Benzenoids	[-8.07840526e-01 -4.99983162e-01 -5.23216844e-01 -9.75936890e-01 -9.93462265e-01 -9.00908053e-01 -5.41931450e-01 -8.12997520e-01 7.52581581e-02 -2.11680725e-01 -8.66326243e-02 -5.29790595e-02 1.89811790e+00 3.87747228e-01 -1.23070516e-01 -5.13070643e-01 -9.66491640e-01 -1.48285314e-01 -5.37754238e-01 4.27697271e-01 -1.52149126e-01 -7.65322685e-01 5.52157164e-01 5.45843899e-01 -9.31586266e-01 -4.5…
313	4545	CC(N)Cc1ccccc1F	Benzenoids	[-0.42885333 -0.709063 -0.5530147 -0.8629417 -0.492478 -0.71398205 0.09141937 -0.05063316 0.0609647 0.82637 -0.18832211 -0.24496187 -0.9920109 0.7600305 -0.61291796 1.0761337 0.82484835 0.31944612 -0.1674547 0.078299 0.00696158 -0.98191524 -0.5434377 -0.37960008 0.7354464 -0.3215147 0.27718088 0.47156012 -0.31136307 -0.9150024 -0.22762989 -0.98213804 -0.191043 -0.99243885 -0.6453656 0.27296793 -0…
314	253	CN1C(=O)C(C)(C2=CCCCC2)C(=O)N=C1O	Organoheterocyclic compounds	[-0.5657017 0.0957688 0.40967828 -0.7499649 0.1215998 -0.43781757 -0.90185964 -0.01828572 -0.10603061 -0.1785208 0.67708 -0.9967125 -0.98335344 0.8589041 -0.61131644 -0.5128046 0.9132005 -0.7093917 -0.70612603 -0.4425984 0.81173724 -0.30684033 -0.37742713 -0.26371312 -0.09261012 -0.3069384 -0.68501264 -0.6849884 0.5663152 0.6434294 -0.982261 -0.9977131 0.60361683 -0.93838966 0.48423603 -0.0261132…
315	4559	CCNC1(c2cccc(OC)c2)CCCC(=O)C1	Benzenoids	[-0.27947152 -0.6063224 0.4201938 -0.41724175 -0.52277637 -0.2349187 -0.10305565 -0.6634058 -0.0075169 -0.67963684 0.08480077 0.13508075 -0.38424343 0.57580996 0.5711645 -0.23824732 0.3570455 0.04541996 0.10729057 -0.2166671 -0.5725877 -0.0953825 1.1352769 -0.01135988 -0.85934436 1.1198373 -0.36813033 -0.0024071 -0.429787 -0.4579145 -0.5810518 -0.55974627 -0.17795536 -0.9651928 -0.23059379 0.1437…
316	4577	CCCC(NC)C(=O)c1ccccc1	Organic oxygen compounds	[-2.72790883e-02 -8.45823646e-01 -1.06522970e-01 2.82414496e-01 -9.81763482e-01 5.19700050e-02 -2.24972516e-01 -5.22688985e-01 -3.02295480e-02 -2.55909413e-01 9.44656074e-01 2.20624685e-01 -8.11896205e-01 -3.95724952e-01 1.34905294e-01 -3.90731305e-01 -2.45148703e-01 1.04801640e-01 -8.71432483e-01 -5.80705166e-01 -8.23949993e-01 -9.90181625e-01 8.18508446e-01 -6.38816476e-01 -5.73728144e-01 -4.54…
317	4599	NC(=O)c1ccccn1	Organoheterocyclic compounds	[-0.78040755 -0.27810022 -0.80370015 -0.9811666 -0.49019542 0.19795035 0.7427242 -0.485381 0.12103825 0.9412612 -0.5413746 -0.8424878 -0.6337147 -0.7216286 0.3447194 -0.01216409 -0.9627721 -0.9536738 -0.8998661 1.0355964 0.03743878 -0.86264765 1.4528378 0.21008945 -0.9647474 -0.5387363 -0.00833266 -0.9819152 -0.58511436 -0.91173905 -0.227014 -0.9955583 -0.16481698 -0.91396904 -0.03452698 -0.82685…
318	4603	COC(=O)C(Cc1ccccc1)NC(=O)C(F)(F)F	Organic acids and derivatives	[-0.28709975 -0.46637937 -0.34183988 -0.6891511 -0.9212912 -0.24462105 -0.92418057 -0.25256658 0.2261957 -0.3012711 -0.26425245 -0.27271777 -0.8751893 1.1612251 0.82397115 -0.09494364 0.6516262 -0.5533917 -0.64343375 -0.34502342 0.07855868 -0.80284834 0.425699 -0.78865725 0.2221808 -0.41026616 -0.4784968 0.46503106 0.5537698 0.02148682 0.37674627 -0.58171535 -0.3288096 -0.7504293 -0.17320222 -0.0…
319	4606	CNC(=O)CS	Organic acids and derivatives	[-0.9124041 -0.6546785 0.85842705 -0.369517 -0.81618255 0.18266499 1.1251267 -0.19518018 1.4882479 0.2287821 0.44349718 0.19039838 -0.4929289 -0.91681075 -0.14591067 -0.68427306 -0.94032377 0.44854894 0.20998017 0.12011715 0.18345916 -0.06711916 1.5006644 -0.98074514 -0.9193702 -0.81704664 0.08469641 0.8201926 -0.50803083 -0.76407117 -0.6492094 -0.8622324 1.0360435 0.33753514 -0.9393653 0.2928647…
320	4625	C[C@H](N)C1CCCCC1	Organic nitrogen compounds	[-0.22348338 -0.9806155 1.4446214 -0.8647628 -0.9922491 -0.47597906 0.39552265 -0.755674 1.1397309 -0.9432635 2.650784 -0.9904071 -0.99229556 -0.843007 1.3528043 -0.07584489 -0.99103165 -0.66771895 -0.9927146 -0.15460378 -0.90090835 -0.84847176 1.603969 -0.90560734 -0.9908469 -0.6273341 0.13436373 -0.07013997 -0.5405136 -0.70772636 -0.99703854 -0.99985343 -0.44030342 -0.9999075 -0.19193107 0.2699…
321	4627	CNCC(=O)OC	Organic acids and derivatives	[-0.22245094 -0.5648372 0.10414832 -0.99333537 -0.5616245 0.36655983 0.32832226 0.75351375 1.2731184 -0.6463456 3.8845277 -0.4359167 -0.94154686 -0.06908447 -0.14912462 0.13634638 -0.9915332 0.32759473 0.12755613 1.5674574 -0.9616389 -0.91325724 0.66559523 -0.9492487 -0.92499506 0.608473 0.42472547 2.1034791 0.5882172 -0.56762826 -0.632616 -0.99773246 0.92920303 0.6722337 -0.378796 0.05769789 -0.…
322	4636	Clc1cccc(Nc2ccc3ccccc3c2)c1	Benzenoids	[-0.93610585 -0.95580006 -0.9368751 -0.9949612 -0.849324 -0.38032648 -0.80334973 -0.9416891 -0.9361358 -0.39444977 -0.8685086 0.37345955 -0.8868981 1.0767058 -0.83409756 -0.5707919 0.1157452 -0.6947389 -0.6422754 -0.05193735 0.5290058 -0.5195066 -0.01408053 -0.17078291 0.336186 -0.9171187 -0.9610889 -0.98576194 -0.9576518 -0.8510487 -0.79901946 -0.9980884 -0.81730103 -0.9851908 -0.799464 -0.83961…
323	4645	Nc1ccc2c(c1)Cc1ccccc1-2	Benzenoids	[-7.64720321e-01 -5.09169757e-01 -7.09858596e-01 -7.89317787e-01 -7.32254386e-01 -4.56446350e-01 -5.79101443e-01 -9.16615188e-01 -7.40018964e-01 2.40687847e-01 -6.30981982e-01 -7.97515333e-01 -1.74608856e-01 6.46163285e-01 -6.54386163e-01 -3.93137634e-01 2.67619312e-01 -6.76014841e-01 -4.95918989e-01 -6.92429125e-01 1.24662958e-01 7.38170147e-02 -7.04129755e-01 -3.16640586e-01 -3.37107420e-01 -5.…
324	4654	Cc1ccc(N)cc1N	Benzenoids	[-9.99858022e-01 -7.19374359e-01 1.74795464e-01 -9.99864280e-01 -9.70806777e-01 -9.78474617e-01 -6.15846217e-01 -9.99102175e-01 -6.88568726e-02 -8.47442567e-01 1.10657167e+00 -5.20402610e-01 5.86482622e-02 8.43296111e-01 -9.40744102e-01 -5.87047100e-01 -9.92170036e-01 -7.05081403e-01 -3.93181145e-01 -4.59371507e-01 -2.04066560e-01 -5.56082129e-01 -9.72240984e-01 1.56040668e-01 -9.79223013e-01 -8.…
325	4687	COC(=O)C(CCC(N)=O)NCc1ccccc1	Organic acids and derivatives	[-0.7182267 -0.32619575 -0.8748059 -0.61754745 -0.8624649 -0.36621052 -0.39152086 -0.6469903 -0.51001245 -0.5167551 -0.20750506 -0.43717754 -0.35661986 0.10093573 -0.06584169 -0.03051766 0.00196384 0.55106336 -0.522733 0.02233022 -0.78099245 -0.76826924 0.64031667 0.24542707 -0.6153218 0.0355221 0.22421336 1.0546376 0.1525854 -0.71361285 0.00937795 1.3797058 -0.31910127 -0.5110356 -0.5258731 0.16…
326	4689	COC(=O)[C@@H](N)CCCNC(=N)N	Organic acids and derivatives	[-0.45821804 1.7312211 -0.29103267 -0.90940803 -0.98056287 -0.16896635 0.18584445 -0.9104998 -0.35264617 -0.11501972 0.37641782 -0.24613293 1.8260131 -0.03651098 -0.33642763 -0.3975217 -0.8830236 -0.16505338 -0.13297714 -0.30598855 -0.22880188 0.40556818 -0.63319963 -0.2056028 -0.9803876 -0.43245327 -0.2687481 0.82894194 -0.2994475 -0.644089 -0.6122303 -0.97021854 0.99929523 -0.95457876 -0.360157…
327	4777	N#CC1(Nc2cc(F)ccc2F)CCCCC1	Organic nitrogen compounds	[-0.5443113 -0.8221285 2.4813976 -0.76516443 -0.09110052 -0.42433044 -0.8209014 -0.74917746 0.5948563 -0.8486527 0.10549247 -0.48032105 -0.85890067 1.2156194 0.08653791 -0.00533635 0.7408905 0.9307823 -0.9530327 -0.42072567 0.22810398 -0.7412532 0.8842606 -0.57687277 -0.48410022 0.6523751 -0.63047564 0.64925146 0.54346454 -0.69430214 -0.9606046 -0.9846621 0.8830175 -0.7323729 -0.44717115 0.482855…
328	4798	FC(F)(F)c1ccncc1	Organoheterocyclic compounds	[-1.89938754e-01 -9.99408424e-01 3.99276555e-01 -9.95391369e-01 -8.91382217e-01 -9.46009517e-01 -5.64046025e-01 -5.17238021e-01 1.08199370e+00 2.88791990e+00 3.28036129e-01 -6.11880660e-01 -9.69451815e-02 2.17762709e+00 8.70837867e-01 2.29175061e-01 -3.00787032e-01 -8.30935121e-01 -9.97549891e-01 3.27239919e+00 1.17579961e+00 -2.13975832e-01 6.14368543e-02 8.70760739e-01 -9.97369587e-01 -9.350460…
329	4800	CCNC(=O)/C=C/c1cccc(Br)c1	Phenylpropanoids and polyketides	[ 1.17778316e-01 -6.49444103e-01 2.82646030e-01 -4.01712716e-01 -9.96872842e-01 -1.43120021e-01 3.23419005e-01 -1.98650151e-01 -1.76776554e-02 5.38281620e-01 6.58853278e-02 -3.77203673e-01 -3.09577465e-01 3.68832737e-01 -6.36659801e-01 -3.48024100e-01 2.02805996e-01 -2.76320070e-01 -7.02166438e-01 -4.87195253e-01 -2.18415558e-02 -3.10258478e-01 3.20031732e-01 -6.24233723e-01 -8.99309754e-01 9.251…
330	4814	O=C(NC(=O)c1ccccc1Cl)Nc1ccc(OC(F)(F)F)cc1	Benzenoids	[-0.89297014 -0.9294472 0.3580095 -0.9402041 -0.32775006 -0.10268209 -0.40850306 -0.6359778 -0.0594446 -0.5843666 -0.3985008 -0.2357891 -0.9654123 1.089417 0.5779216 0.31576467 0.32868195 -0.72737414 -0.56866044 1.2494599 0.62006783 -0.88429767 0.27048296 0.2198761 0.41286078 -0.5769258 -0.27749228 -0.1956007 0.5270307 -0.6667245 -0.12965395 -0.73385185 0.5313097 -0.93959314 -0.43914643 0.0045344…
331	168	CC(C)NCC(O)c1ccc(O)c(O)c1	Benzenoids	[ 2.2977767e+00 6.0825169e-01 -1.5114839e-01 -7.9126614e-01 -9.7255480e-01 -3.9288095e-01 1.8616999e+00 1.4293094e+00 1.1048337e+00 2.8027916e-02 1.4038633e+00 2.7335015e-01 -4.5232004e-01 -5.8801389e-01 -3.9186609e-01 2.3403515e-01 -7.5228202e-01 4.2774117e-01 1.1396718e+00 -1.1495475e-01 -5.5618489e-01 -7.5973207e-01 -9.3421596e-01 -8.5719335e-01 -9.0516740e-01 -1.1790113e-01 -2.6428130e-01 -6.…
332	4906	CC[C@@]1(O)C(=O)OCc2c1cc1n(c2=O)Cc2cc3c(CN(C)C)c(O)ccc3nc2-1	Alkaloids and derivatives	[ 2.31326491e-01 -8.11496675e-02 1.43039212e-01 -6.05209768e-01 -3.93740892e-01 -3.03801596e-01 4.21894103e-01 -2.85267323e-01 -3.63034457e-01 1.18887401e+00 2.41461933e-01 5.42406142e-01 8.74264121e-01 -3.48205507e-01 -7.51482368e-01 1.74010706e+00 -3.76597136e-01 -7.21978247e-01 1.21832764e+00 -6.69973254e-01 -8.53285491e-01 -4.04585660e-01 -5.80560565e-01 -4.29630548e-01 4.26116176e-02 -5.4897…
333	4915	CC(=O)NC(CC(C)C)C(=O)O	Organic acids and derivatives	[-0.35231075 -0.8081436 0.20433533 -0.9801989 -0.98303795 0.15499069 -0.36282122 0.2771256 0.24273205 -0.5392558 1.4447356 -0.25169957 -0.977443 0.24884312 -0.36156797 -0.44754028 0.00658439 -0.9005794 -0.93422556 -0.12752454 -0.43968394 0.11803341 0.31208703 -0.9246666 -0.62407213 -0.61530554 -0.3064098 -0.43529025 0.24778803 -0.18524289 -0.9852211 -0.9996702 0.65453154 -0.65287757 -0.08838 0.40…
334	4930	NC(CSCC(N)C(=O)O)C(=O)O	Organic acids and derivatives	[-4.0129647e-01 3.9322037e-01 -7.6678526e-01 -4.3260989e-01 -9.5781225e-01 8.6103313e-02 7.6622778e-01 -2.2522059e-01 1.5176138e+00 -2.6120904e-01 -5.5395520e-01 -5.5002842e-02 2.6941645e-01 2.2592656e-01 -7.2361565e-01 -7.3761714e-01 -9.4401932e-01 -4.9956486e-01 4.0912774e-01 -5.2807823e-02 6.6691917e-01 -1.2211300e-01 -6.9108880e-01 -7.0348859e-01 8.7412849e-02 -3.0082673e-01 -4.2920968e-01 1.…
335	4931	COC(=O)C(O)C(NC(=O)c1ccccc1)c1ccccc1	Benzenoids	[-6.07288301e-01 -6.86542869e-01 -2.91487485e-01 -7.64000714e-01 -9.28246558e-01 5.80533803e-01 -7.87362158e-01 -1.18512936e-01 -5.04606962e-01 3.81433032e-02 -4.63015825e-01 -6.09712660e-01 -8.87722969e-01 3.94594640e-01 -6.54234648e-01 -3.99085224e-01 6.40315413e-01 -4.86363798e-01 -4.28084165e-01 -5.84918499e-01 -6.65760100e-01 -9.92874920e-01 9.46852267e-01 -7.13630438e-01 4.14922923e-01 -1.0…
336	4938	COC(=O)[C@H](Cc1ccccc1)NC(=O)[C@H](CC(=O)O)NCCC(C)(C)C	Organic acids and derivatives	[-6.37644470e-01 -5.12199759e-01 3.57638806e-01 -5.40574312e-01 -8.17135632e-01 -1.34465143e-01 -8.99545029e-02 -4.12951201e-01 -1.64180860e-01 -2.53596932e-01 9.24611628e-01 -5.52379966e-01 -4.59125102e-01 6.73339725e-01 6.43804893e-02 -4.42777902e-01 -9.74340551e-03 -5.81385493e-01 -7.27961481e-01 -3.52478176e-01 -6.00431561e-01 -5.32534361e-01 3.39595973e-01 -5.51670015e-01 1.01796329e-01 -4.3…
337	4970	CC1=C2[C@H](/C=C(\C)C(=O)O)CC[C@@H](C)[C@H]2CC1	Lipids and lipid-like molecules	[ 1.4416019 -0.90179527 -0.30945548 1.8209203 -0.7715345 -0.58062977 -0.7349791 1.6153742 -0.51347846 0.01078915 1.1736541 -0.54946965 0.2203748 -0.2524326 -0.35943237 -0.7505187 -0.77993804 0.7872135 -0.8568171 -0.490896 -0.46406105 -0.62155265 -0.6586136 -0.694971 -0.8626594 -0.7222523 -0.5223221 -0.6929834 -0.5808515 -0.38193667 -0.9844846 -0.9989771 0.1231164 -0.9939977 -0.82736313 0.35116914…
338	436	Cc1ncc(COP(=O)(O)O)c(C=O)c1O	Organoheterocyclic compounds	[-9.37976658e-01 -1.97489187e-01 -2.84698576e-01 -7.85397947e-01 -8.51234376e-01 -7.77662322e-02 -6.35277629e-01 -9.86153424e-01 -5.44714928e-02 -5.02189994e-01 1.63362765e+00 -6.16581976e-01 -6.19286656e-01 -1.88694820e-01 -6.30639672e-01 -5.33205092e-01 -3.92546892e-01 -6.34105504e-01 -4.77604926e-01 1.31563091e+00 6.31399870e-01 -1.11479945e-02 -6.70521021e-01 -6.25542402e-01 -9.49767292e-01 -…
339	4989	O=P(O)(O)c1ccccc1	Benzenoids	[-0.9974287 -0.34362328 -0.5969305 -0.9949088 -0.99860084 0.50565344 -0.6182674 -0.9842404 -0.08142996 -0.13861914 0.68853855 0.01616361 -0.99307615 0.41175836 -0.41256952 -0.43135637 -0.3039647 -0.9524847 -0.9364374 0.68932724 1.719178 -0.9627015 -0.13398269 -0.62032884 -0.6682089 -0.3121694 0.21919036 -0.71964544 -0.8844215 0.04480393 -0.80777323 -0.9561906 0.63269824 -0.62490165 -0.16370174 -0…
340	4992	O=S(=O)(O)c1ccc2ccc3ccccc3c2c1	Benzenoids	[-3.20176214e-01 -7.50358760e-01 -3.50547045e-01 -7.18248844e-01 -9.72253799e-01 8.22865784e-01 -2.33463317e-01 1.03480101e+00 1.61476934e-03 8.47221911e-02 -4.47121263e-01 -8.40571404e-01 -7.23107755e-01 -2.97266617e-02 -3.13263446e-01 -8.08243811e-01 6.22910410e-02 -5.40819943e-01 8.60891640e-01 -3.60285819e-01 -1.20371975e-01 1.17931522e-01 -1.92858875e-01 -9.17650521e-01 -3.20249021e-01 1.921…
341	486	CC(=O)[C@H]1CC[C@H]2[C@@H]3CCC4=CC(=O)CC[C@]4(C)[C@H]3[C@@H](O)C[C@]12C	Lipids and lipid-like molecules	[ 0.702718 0.42794022 0.19871493 1.1793307 -0.9469965 -0.5596757 -0.39177895 -0.16089347 -0.6914339 -0.47092092 0.908418 -0.93354917 2.6375287 0.11285999 1.3863119 -0.7521098 0.09786799 -0.4731417 -0.7133998 -0.6849943 -0.19506283 -0.10539944 -0.09554128 0.6225975 -0.39165795 -0.84067565 -0.7214711 -0.9376448 -0.761254 -0.585573 -0.4419663 -0.9933975 0.13181017 -0.87669986 0.21990888 0.14973395 -…
342	5009	C[C@]12CCC(=O)C[C@@H]1CC[C@@H]1[C@@H]2CC[C@]2(C)[C@@H](O[C@@H]3O[C@H](C(=O)O)[C@@H](O)[C@H](O)[C@H]3O)CC[C@@H]12	Lipids and lipid-like molecules	[ 1.02693093e+00 -5.11021554e-01 3.87196660e-01 3.28838015e+00 -8.93392324e-01 -6.40342474e-01 -5.81886351e-01 -4.52623278e-01 -9.92357805e-02 -8.79106164e-01 1.58323455e+00 -9.82294261e-01 1.12402344e+00 -3.08224082e-01 1.00211036e+00 -7.11564541e-01 -7.52060115e-01 2.74683237e-01 -9.65579689e-01 -5.17815411e-01 -7.21395433e-01 -4.15919393e-01 -5.95747888e-01 1.14301360e+00 -2.83370197e-01 -5.80…
343	5015	Oc1ccc2c(c1)OC[C@]1(O)Cc3cc(O)c(O)cc3[C@H]21	Organoheterocyclic compounds	[ 1.35431874e+00 9.87553895e-01 -3.60743910e-01 -4.57845420e-01 -9.04839993e-01 -2.93800354e-01 9.78820086e-01 2.54771173e-01 7.08155185e-02 -6.07652426e-01 -1.11065321e-01 -7.03797638e-02 -7.30918646e-01 -9.46118057e-01 -5.54802060e-01 -6.29044592e-01 -3.18879306e-01 7.26440132e-01 -1.84192196e-01 3.66728753e-02 -3.87675241e-02 -7.21867442e-01 -8.47755611e-01 -2.62135834e-01 -9.56154093e-02 -7.8…
344	5018	COc1ccc(-c2oc3cc(OC)c(OC)c(O)c3c(=O)c2OC)cc1O	Phenylpropanoids and polyketides	[-0.983726 -0.98566747 2.34665 -0.84022075 -0.6988522 -0.36383915 -0.7995177 -0.8676071 -0.5289295 -0.13454665 0.18425581 -0.5626213 1.3832878 1.5081121 -0.58893174 0.88536257 0.3968693 0.25016758 -0.01404276 0.2365269 -0.10576595 -0.9351142 1.5573733 -0.4386604 0.0899713 0.18406898 -0.6445363 -0.97564834 -0.79054034 -0.9563475 -0.38587096 -0.9940707 0.12347075 -0.43946508 0.37957752 -0.79424375 …
345	1365	O=C(O[C@@H]1Cc2c(O)cc(O)cc2O[C@@H]1c1ccc(O)c(O)c1)c1cc(O)c(O)c(O)c1	Phenylpropanoids and polyketides	[ 0.3042319 -0.6491048 -0.11019414 -0.40010142 -0.8751209 -0.2905315 0.8311856 0.20491113 0.14171723 0.73428506 0.56345004 -0.46883044 -0.6459995 -0.6353343 -0.93325806 0.14676158 -0.77135015 -0.32725617 -0.13375273 -0.07013578 -0.57727736 -0.96161145 -0.5899366 -0.4580497 0.4884894 -0.67369837 -0.5455167 -0.44037968 0.01682148 -0.63506037 -0.3228936 -0.066137 -0.70419717 -0.8839047 0.06280236 -0…
346	5062	COc1ccc(/C=C/c2cc(O)cc(O[C@@H]3O[C@H](CO)[C@@H](O)[C@H](O)[C@H]3O)c2)cc1O	Phenylpropanoids and polyketides	[-4.1914623e-02 -8.1889659e-01 5.7848710e-01 -9.0741225e-02 -8.2442242e-01 1.1669775e-03 -2.3431750e-02 2.5655033e-02 4.0184265e-01 -5.3048593e-01 1.0521666e+00 -5.7983643e-01 2.1219726e-01 -4.1918629e-01 -6.3295120e-01 -4.6587965e-01 -6.3594818e-01 3.9515221e-01 -1.6306767e-01 2.5169861e-01 2.3874037e-01 -9.1086191e-01 -5.6004888e-01 1.2754808e-01 -5.2667129e-01 4.3449581e-01 7.7800912e-01 -6.13…
347	5063	O=C(O)[C@H]1O[C@@H](Oc2cc3oc(-c4ccc(O)cc4)cc(=O)c3c(O)c2O)[C@H](O)[C@@H](O)[C@@H]1O	Phenylpropanoids and polyketides	[-4.60335582e-01 -8.63179684e-01 1.03749800e+00 -4.80544388e-01 -9.69206333e-01 -3.96645457e-01 -3.72996092e-01 -1.39943631e-02 3.17800522e-01 1.05882144e+00 1.30657524e-01 -5.12633026e-01 -1.52691156e-01 -5.74912243e-02 -4.91543442e-01 -4.11427736e-01 1.01296514e-01 -5.23182034e-01 -6.96243048e-02 -1.44528881e-01 -2.48212442e-01 -4.15343821e-01 -5.81846274e-02 -2.56191075e-01 1.88894421e-01 -3.7…
348	5065	O=c1c(O)c(-c2ccc(O[C@@H]3O[C@H](CO)[C@@H](O)[C@H](O)[C@H]3O)c(O)c2)oc2cc(O)cc(O)c12	Phenylpropanoids and polyketides	[-0.39744794 -0.78414065 1.218277 0.2244974 -0.885542 -0.83260024 -0.15445806 -0.53460765 0.29411298 -0.18386488 0.47993138 -0.19051947 0.12680973 0.01489688 -0.7190196 -0.5328928 0.20006365 1.1220924 -0.55712605 0.17579591 0.33122876 -0.8642852 0.15205766 -0.00992711 0.8516539 0.29136392 0.07702506 -0.93993825 0.19467916 0.20613392 0.34112278 -0.7359093 -0.2054048 -0.7193042 -0.47896758 -0.12126…
349	5067	CC(=O)c1c(O)c(C)c(O)c2c1OC1=CC(=O)C(C(C)=O)C(=O)C12C	Benzenoids	[-0.2657584 0.38573483 -0.8460411 -0.4889901 -0.89044356 -0.586972 1.640917 -0.47461036 -0.44349697 -0.5031676 0.2680064 -0.9853788 -0.70596033 0.61363715 -0.5457275 -0.785308 -0.4699272 -0.38129383 -0.55753046 -0.5203354 0.4759669 -0.08600067 0.0425742 -0.8227549 -0.48274827 -0.90490603 -0.0347607 -0.07324797 -0.10050308 0.06308581 -0.5370669 -0.99917305 -0.20313904 -0.93910754 -0.35057503 -0.95…
350	291	COc1c(O[C@@H]2O[C@H](CO)[C@@H](O)[C@H](O)[C@H]2O)cc2occ(-c3ccc(O)cc3)c(=O)c2c1O	Phenylpropanoids and polyketides	[-0.25121838 -0.6971818 1.2248108 -0.53391534 -0.92900264 -0.5882849 -0.6157474 -0.34859276 0.3185684 -0.0602048 -0.02951311 -0.4219435 0.11760307 0.4534871 -0.69808495 -0.33431676 -0.08024365 0.4296046 -0.04946244 0.22289643 0.27127817 -0.7526415 0.19781671 0.13982989 0.01283213 -0.17146339 0.16012266 -0.9104602 -0.08275694 -0.01166668 -0.1870549 -0.80375063 -0.23015144 -0.6142218 -0.41970575 -0…
351	5092	OC[C@H]1O[C@@H](Oc2c(O)cc(O)cc2/C=C/c2ccc(O)cc2)[C@H](O)[C@@H](O)[C@@H]1O	Phenylpropanoids and polyketides	[ 1.20093793e-01 -6.87191606e-01 2.41474181e-01 5.96292764e-02 -9.23888624e-01 -8.42345119e-01 9.95319486e-02 -1.31976381e-01 6.80591047e-01 -2.78639406e-01 8.24377060e-01 -1.44411087e-01 -4.57641780e-01 -5.36968291e-01 -8.10962319e-01 7.94193223e-02 -3.92276764e-01 5.34392297e-01 -5.19521475e-01 2.54927605e-01 2.98172385e-01 -9.68087375e-01 -9.09065485e-01 1.05734020e-01 8.08988437e-02 4.0306940…
352	5093	COc1c(O)c(OC)c2oc(-c3ccc(O)c(O)c3)c(OC)c(=O)c2c1O	Phenylpropanoids and polyketides	[-9.7660244e-01 -9.8924488e-01 2.6127558e+00 -8.6132950e-01 -8.0768812e-01 -8.4855992e-01 -7.6302385e-01 -9.6736616e-01 -2.3236224e-01 5.0580162e-01 3.2750246e-01 -2.6416820e-01 5.7415366e-01 1.1872101e+00 -1.2452346e-02 9.2717552e-01 1.3391858e+00 3.0820104e-01 3.1171190e-02 3.1791610e-01 6.9188666e-01 -8.9076704e-01 2.0777748e+00 -3.5151461e-01 4.9331817e-01 -1.3356917e-01 -5.8016849e-01 -9.801…
353	5095	COc1c(O)c(OC)c2oc(-c3ccc(O)cc3)c(OC)c(=O)c2c1O	Phenylpropanoids and polyketides	[-8.8912225e-01 -9.6115422e-01 2.1038198e+00 -6.5958661e-01 -8.6052680e-01 -8.3467865e-01 -7.5995767e-01 -9.4606662e-01 -1.2149191e-01 1.3126519e+00 -9.2422098e-02 -5.4896772e-01 5.3057045e-01 9.4318551e-01 -3.0206239e-01 8.7515193e-01 1.8101900e+00 -1.2240884e-01 2.1516599e-01 1.6537444e-01 5.2828038e-01 -8.8425392e-01 1.4291959e+00 -1.1412634e-01 4.5612419e-01 -5.8554787e-02 -3.6453471e-01 -9.7…
354	5104	C[C@]12CC[C@H]3[C@@H](C[C@@H](O)C4=CC(=O)C=C[C@@]43C)[C@@H]1CC[C@@H]2O	Lipids and lipid-like molecules	[ 1.1479552e+00 -4.0008318e-02 1.0448294e-01 1.8626626e+00 -8.7155986e-01 -9.3829513e-01 -8.2469505e-01 -4.8524839e-01 -3.9022425e-01 2.9625386e-01 2.8356087e-01 -9.9620813e-01 3.2422559e+00 -4.8262981e-01 6.7017555e-01 -8.2891387e-01 1.6448777e+00 1.7440519e-01 -8.2366061e-01 -9.5333666e-01 -2.5242835e-01 -9.8421818e-01 -7.3102438e-01 3.3713743e-01 -9.8896652e-01 -7.9665929e-01 -9.9217230e-01 -9…
355	5114	COC(=O)CCCCCCCC(=O)OC	Lipids and lipid-like molecules	[-9.83905911e-01 -2.74868369e-01 -3.50871265e-01 -9.96388733e-01 -3.27610880e-01 5.11796251e-02 4.09952670e-01 -5.69659233e-01 4.30770814e-01 -9.65416670e-01 9.93280560e-02 -9.56212461e-01 -9.76119399e-01 8.76178443e-01 -1.84752330e-01 2.01001674e-01 -7.52455592e-01 -3.63890678e-01 -1.40750214e-01 3.54172647e-01 -8.96097183e-01 -6.09487414e-01 -6.59270942e-01 1.72214007e+00 -9.25585210e-01 3.5855…
356	5129	CCCCC/C=C\C/C=C\CCCCCCCC(=O)OC(CO)CO	Lipids and lipid-like molecules	[ 0.0121113 -0.82206154 -0.3708841 -0.9820725 -0.97752947 -0.8218555 0.17401434 0.06052411 -0.0699037 -0.5471072 0.28736627 -0.97702277 -0.92245406 -0.59330606 -0.49360144 -0.76302505 0.22097899 1.5269594 -0.54878896 -0.2282094 -0.2310318 -0.7449513 0.04846422 0.58746237 -0.9922752 1.0582824 -0.1918067 -0.6503702 -0.49198753 -0.7879925 -0.7912589 -0.9697817 0.11344422 -0.99792635 -0.9952706 0.530…
357	5147	CC(=O)NC(C)Cc1ccc2c(c1)OCO2	Organoheterocyclic compounds	[-0.38452113 -0.94816226 -0.6464817 -0.7326985 -0.9868374 -0.5379788 0.03621612 -0.12427147 -0.03622401 0.4828988 1.561179 -0.7718796 -0.93786883 -0.17019364 0.2494362 0.29193774 -0.08078995 -0.35649374 -0.7325301 -0.65224767 -0.37679532 0.21178988 0.3814805 0.60704345 -0.51467556 0.46088716 -0.62034327 -0.34926438 -0.60326266 -0.6481385 -0.98272794 -0.78882235 -0.37137038 -0.69063044 -0.7194597 …
358	5160	CN(C)C(=O)Nc1ccc(Cl)cc1	Benzenoids	[-6.97256804e-01 -9.27249968e-01 6.88479483e-01 -8.13213766e-01 -9.01919425e-01 -2.92676419e-01 -8.20460439e-01 -4.54947501e-01 -3.21443528e-01 1.70102894e-01 4.15822864e-01 4.09554392e-02 -6.62754357e-01 2.07672405e+00 -2.58646816e-01 1.82051778e+00 2.00017601e-01 -6.46870375e-01 -6.77257121e-01 5.18081605e-01 1.80102319e-01 -9.46038663e-01 9.37972188e-01 -6.64359748e-01 -3.63939017e-01 3.102614…
359	5164	FC(F)(F)c1ccccc1-n1ccnc1	Organoheterocyclic compounds	[-9.8255450e-01 -9.9477297e-01 4.0917817e-01 -9.3642557e-01 -9.8648268e-01 2.8257781e-01 -6.5064794e-01 7.9602486e-01 5.0648931e-02 -4.7318378e-01 -5.8197671e-01 1.2238944e+00 5.8525175e-01 2.5598922e+00 -5.5806226e-01 -2.5704688e-01 7.0664829e-01 -7.5428945e-01 -9.9672294e-01 1.2775859e+00 -1.6239423e-01 -1.3776189e-01 1.1135768e+00 1.9391094e-01 -3.9979562e-01 5.3032558e-02 -7.3294359e-01 -6.68…
360	5172	CCC(O)/C=C/C1C=CC(=O)C1CCCCCCCC(=O)O	Lipids and lipid-like molecules	[ 1.65201321e-01 -8.83819997e-01 -7.60237098e-01 -8.48709524e-01 -6.29408002e-01 -6.95078135e-01 -3.86315584e-03 4.10047084e-01 -6.15369558e-01 2.59663033e+00 3.50925714e-01 -9.10735130e-01 -4.45572078e-01 -5.03871679e-01 -6.57264769e-01 -6.82394445e-01 1.09143841e+00 2.98113793e-01 -6.62624896e-01 -4.53010738e-01 3.36882472e-01 -4.36308414e-01 -6.55138612e-01 9.46550548e-01 -9.96294200e-01 3.301…
361	5179	CCCCCn1cc(C(=O)c2cccc3ccccc23)c2cc(O)ccc21	Organoheterocyclic compounds	[-0.04167263 -0.5410335 0.19553128 -0.1937597 -0.9726089 0.16643174 -0.5311736 0.25565818 -0.67052615 -0.06933665 0.804372 -0.12769262 0.48998144 0.09152566 0.15700327 0.20409985 0.2952458 -0.3292026 -0.26884887 -0.5674445 -0.3716809 -0.33417886 -0.15519553 -0.02564738 -0.08590485 -0.7012942 -0.78535855 -0.35198894 -0.7740821 -0.67277884 -0.23324223 -0.22174498 -0.365994 -0.42273617 0.15452254 -0…
362	5186	CC(C)(C)Cn1cc(C(=O)c2cccc3ccccc23)c2ccccc21	Organoheterocyclic compounds	[-0.5198005 -0.45391342 0.12453467 -0.22056273 -0.99321276 0.41646814 -0.4599554 -0.24499877 -0.9945055 -0.0570319 0.52872694 -0.15163223 0.41717035 0.8738034 -0.2891248 -0.44322163 1.270966 -0.27195618 -0.5763171 -0.6627226 -0.45101926 -0.68498856 -0.4373684 -0.65037894 -0.01216372 -0.7756744 -0.8005612 -0.31974104 -0.8295783 -0.927106 -0.2765699 -0.23175104 0.14487989 -0.8112512 0.20844842 -0.4…
363	5218	CCC(C)Cn1cc(C(=O)c2cccc3ccccc23)c2ccccc21	Organoheterocyclic compounds	[-0.43210742 -0.45216238 0.15119143 -0.28116575 -0.9964424 0.4556931 -0.4911544 -0.19670305 -0.9873339 -0.0830708 0.33020747 -0.12444845 0.3626914 0.14139739 -0.18343869 -0.2458802 0.7888992 -0.0937562 -0.48992047 -0.6268104 -0.4469724 -0.5988852 -0.11165312 -0.51390123 -0.03798303 -0.37331125 -0.6219229 -0.33947003 -0.80357116 -0.9325932 -0.3676132 -0.21929264 -0.32200626 -0.85878575 0.35983196 …
364	5230	CCCCCCCn1cc(C(=O)c2cccc3ccccc23)c2ccccc21	Organoheterocyclic compounds	[-0.57842505 -0.441345 -0.4834549 -0.26201862 -0.99677527 0.32752076 -0.5732041 -0.4723579 -0.9675899 -0.28718227 0.64642066 -0.283454 0.3138534 0.09112842 0.19108143 -0.4685204 0.45808843 -0.14887238 -0.5882486 -0.64809626 -0.5051056 -0.5740687 0.16532536 -0.28298134 -0.11949811 -0.66738033 -0.83958346 -0.35602236 -0.83325905 -0.92406523 -0.32168487 -0.30810708 -0.4959454 -0.9700413 0.10476988 -…
365	5246	C=C[C@@]1(C)CC(=O)[C@]2(O)[C@@]3(C)[C@@H](O)CCC(C)(C)[C@@H]3[C@H](OC(=O)CCN(C)C)[C@H](OC(C)=O)[C@@]2(C)O1	Lipids and lipid-like molecules	[-0.14963363 -0.6305917 -0.27322018 -0.30083516 -0.84597576 -0.04267704 -0.6210214 -0.57105094 0.9167877 -0.59500533 1.5245607 -0.7051506 0.3175965 1.0938998 0.4361487 -0.13962066 -0.21688262 -0.3357442 -0.48446286 -0.67662 -0.46356446 -0.3699521 -0.13782722 0.8845324 0.36747783 -0.5603475 -0.59002024 -0.14987814 0.34466708 -0.29340804 0.6875035 -0.2651925 0.41055334 -0.92213464 0.23988396 0.8985…
366	5248	CCNC(C)C(=O)c1cccc(C)c1	Organic oxygen compounds	[ 6.05330884e-01 -6.31618440e-01 1.56788677e-01 -1.20744035e-01 -9.99619424e-01 -6.22648716e-01 -3.25687259e-01 -3.54355365e-01 -3.31193628e-03 4.09823842e-02 6.26857877e-01 1.28498948e+00 -7.23425448e-01 3.35788965e-01 -4.35938627e-01 3.58285517e-01 -1.62862912e-01 -4.66886580e-01 -3.75034250e-02 -6.50596678e-01 -5.66286445e-01 -7.60075867e-01 9.23028350e-01 -6.07115865e-01 -9.07008588e-01 2.019…
367	5256	CCNC(C)C(=O)c1ccc(F)cc1	Organic oxygen compounds	[ 0.8659688 -0.757532 0.29609248 -0.34212658 -0.8836567 -0.6749274 -0.19528076 -0.21508043 0.26149026 0.91764146 0.36593223 0.29747528 -0.38978338 0.6713368 -0.06929332 0.09556312 -0.4227102 -0.06131222 -0.50925237 -0.4874658 -0.29893225 -0.70335895 0.02550678 0.03153843 -0.9760192 -0.02578296 0.06517923 0.4557278 -0.2972426 -0.9006862 -0.2478697 -0.8512248 -0.3874248 -0.97511536 -0.803448 0.6108…
368	5269	C=C(C)[C@H]1O[C@H]2CC[C@@]3(C)[C@@](O)(CC[C@H]4[C@@H]5OC(C)(C)[C@H]6C[C@@H]7C(=C)Cc8c(Cl)cc9[nH]c(c5c9c8[C@@]76O)[C@@]43C)[C@]23O[C@@H]3[C@H]1O	Organoheterocyclic compounds	[ 0.8022646 -0.53443253 0.09837589 -0.22501086 -0.7418896 -0.9529003 0.00702912 0.339974 0.7882414 -0.7396502 0.44511455 -0.9452738 1.9473772 0.36811486 -0.08425321 0.06011883 -0.20352323 -0.16818216 -0.3740875 -0.69739187 -0.6272455 -0.52656996 -0.68874335 0.7463628 1.390166 -0.633232 -0.899768 -0.7215466 0.14079331 -0.46906823 1.4983718 -0.75591874 0.4597734 0.4754693 -0.1533435 -0.03720545 1.1…
369	5287	COc1ccc(C(=O)c2cn(CCCCC(=O)O)c3ccccc23)cc1	Organoheterocyclic compounds	[-6.13076925e-01 -2.32019007e-01 -3.20136219e-01 -1.66822210e-01 -9.85674918e-01 8.32987949e-02 1.13458447e-02 -4.31517720e-01 -8.53228152e-01 -2.30647460e-01 -1.48424402e-01 -4.43883128e-02 7.04762459e-01 -1.63770095e-01 -2.86211874e-02 1.47431120e-01 9.91691053e-02 -3.53338301e-01 1.26027480e-01 -1.78062066e-01 4.92737561e-01 2.94492692e-01 -6.51318431e-01 1.53490668e-03 -4.34972823e-01 -2.1787…
370	5288	COc1ccccc1CC(=O)c1cn(CCCCC(=O)O)c2ccccc12	Organoheterocyclic compounds	[-4.31405187e-01 -3.50296706e-01 -3.72981757e-01 -1.96214125e-01 -9.21210408e-01 1.76722273e-01 -6.05761588e-01 -2.80849308e-01 -7.04096317e-01 5.33652067e-01 -4.34966624e-01 -8.50075781e-02 6.05300009e-01 2.06203595e-01 -1.30746946e-01 -2.07545921e-01 2.08047137e-01 -4.03609276e-01 2.91257977e-01 -5.43288924e-02 -2.19914347e-01 3.35138679e-01 -7.04566061e-01 -8.61959308e-02 -2.71394521e-01 -4.55…
371	5304	NC1Cc2ccccc2C1	Benzenoids	[-4.3975288e-01 -6.3108993e-01 -6.9082153e-01 -2.3826266e-02 -9.0520060e-01 -5.8913052e-02 -3.1587493e-01 -2.9163623e-01 -4.1213971e-01 -2.0010500e-01 -3.3382189e-02 4.1221237e-01 -9.0605557e-01 5.3671443e-01 -8.0367357e-01 -5.3231247e-02 1.7820790e-01 2.4898410e-01 4.5851040e-01 -2.7026433e-01 -4.7192234e-01 -8.4347278e-01 4.3457827e-01 -8.1721556e-01 -3.5500005e-01 -6.3700068e-01 3.0843943e-01 …
372	5305	Cc1c(C)n(Cc2ccc(-c3ccccc3C(=O)O)cc2)c2ccc(C(=O)N[C@@H](C)c3ccc([N+](=O)[O-])cc3)cc12	Organoheterocyclic compounds	[-5.93502343e-01 -6.29636645e-01 -2.33035639e-01 -3.19213182e-01 -4.84351605e-01 -4.56282496e-01 3.75018626e-01 7.13333040e-02 -2.68989235e-01 -1.27342388e-01 -2.14215890e-02 -2.69724578e-01 5.68439782e-01 2.80132055e-01 -4.51635689e-01 9.15720701e-01 5.41429400e-01 -6.31527185e-01 -2.94997364e-01 -3.43867153e-01 -2.66321242e-01 -2.48589963e-01 3.64973955e-02 4.00229245e-02 5.34594178e-01 -1.2748…
373	5322	COc1ccc(Cn2ccc3ccc(C(=O)NO)cc32)cc1	Organoheterocyclic compounds	[-0.75998497 -0.8571125 0.0179665 -0.5864702 -0.98958135 -0.20841122 0.7013023 -0.11199074 -0.33091232 -0.03131412 -0.61019635 -0.48515415 -0.29120427 -0.32822192 1.1042572 1.2790024 0.09659752 -0.5254098 -0.23458403 0.5169847 -0.2544225 0.8939507 -0.46212587 0.93890387 -0.304358 1.2299806 -0.38935006 0.1272944 -0.67731833 -0.69490093 -0.00327254 -0.683963 0.10060895 -0.8149723 0.12832342 0.19721…
374	5336	CC(C)N(CCc1c[nH]c2ccccc12)C(C)C	Organoheterocyclic compounds	[-3.51937890e-01 -9.12115097e-01 -7.65167534e-01 -9.19526517e-01 -8.11866045e-01 -1.60275966e-01 -6.26139939e-01 1.80505291e-02 -9.21087980e-01 1.32222867e+00 1.41517317e+00 -3.06241751e-01 -4.35133100e-01 7.11684763e-01 5.82793474e-01 8.28184605e-01 7.25007236e-01 -6.73617870e-02 -3.27165067e-01 -2.08878562e-01 -4.04800415e-01 4.51230735e-01 -6.75693154e-01 -5.87917566e-01 1.91402696e-02 -4.1679…
375	5363	CC(C)=CCc1cc2c(cc1O)oc(=O)c1c3ccc(O)cc3oc21	Phenylpropanoids and polyketides	[ 9.64851156e-02 -4.03773606e-01 2.06830740e+00 -6.11038685e-01 -9.97412622e-01 -6.20749712e-01 -2.09872708e-01 -7.45527074e-02 -1.01150535e-01 -4.84672010e-01 5.57255149e-01 -6.55463636e-01 -8.32072049e-02 1.83721161e+00 -3.85132611e-01 6.65764213e-01 -7.35551596e-01 -3.78269225e-01 3.98789393e-03 -3.69244695e-01 -3.36797118e-01 -8.54080498e-01 -2.16803700e-01 -8.88343513e-01 -4.08993572e-01 -5.…
376	5377	CC(C)(C)C(NC(=O)c1nn(CCCCC(=O)O)c2ccccc12)C(N)=O	Organoheterocyclic compounds	[-7.42411315e-01 -8.28776434e-02 -4.11114812e-01 -8.15517843e-01 1.35673791e-01 -8.95498842e-02 4.20594551e-02 -7.67692804e-01 -6.16948724e-01 -3.27699095e-01 6.08715773e-01 -6.54029250e-02 -8.08734238e-01 3.18176508e-01 -5.00073552e-01 5.91757476e-01 1.13938570e-01 -2.40972430e-01 -4.28802893e-02 -2.08369225e-01 -3.27269405e-01 -2.04687491e-01 -4.93520349e-01 -5.16102493e-01 -5.83632886e-01 6.60…
377	5460	CCCCCn1cc(C(=O)NC23CC4CC(CC(C4)C2)C3)c2ccccc21	Organoheterocyclic compounds	[-0.61417174 -0.48352772 -0.56317085 1.0773784 -0.9448666 0.40821934 -0.6720387 -0.33152792 -0.8017785 0.01432374 1.9060235 -0.06758928 0.4735521 -0.1467831 0.878637 -0.09862664 0.92871165 0.3538267 -0.0620565 -0.3475981 -0.71963114 -0.32797503 0.6220264 -0.6367026 -0.41445407 -0.03628571 -0.6780147 -0.31855583 0.16833317 -0.6501813 -0.16321816 -0.22479525 -0.68813974 -0.8611314 -0.33361533 0.971…
378	5472	c1cc(-c2cnn3cc(-c4ccc(OCCN5CCCCC5)cc4)cnc23)ccn1	Organoheterocyclic compounds	[ 1.7451937 -0.7649248 1.207499 1.0900925 -0.43269652 0.78574675 -0.23255832 0.42964032 -0.82738954 1.9738187 0.06003509 0.79472584 2.0645425 -0.54849535 -0.06973285 1.0425273 0.42460376 -0.45764822 0.02056559 -0.19615272 -0.42919618 0.72651106 0.19525202 -0.32433325 -0.156881 -0.45990592 -0.7343438 0.15244327 -0.6229014 -0.951598 0.06804514 1.4571105 0.6951908 -0.99125314 0.9029221 0.22180249 0.…
379	5488	CCCCn1cc(C(=O)c2c(C)ccc3ccccc23)c2ccccc21	Organoheterocyclic compounds	[-0.39726785 -0.2944528 -0.13239725 -0.24314493 -0.9842933 0.39377606 -0.60592014 -0.13308832 -0.77749413 0.12020659 0.7463251 -0.33074468 0.07273504 0.34204695 0.18360743 -0.39366025 0.89081985 -0.10101635 -0.5701409 -0.32122952 -0.07533962 -0.30602413 -0.09582485 -0.40204236 -0.33080298 -0.53278846 -0.8096623 -0.17519887 -0.8537159 -0.7763084 -0.0026788 -0.05733218 -0.22568506 -0.9779091 0.4039…
380	5491	O=C(c1cccc(I)c1)c1cn(CCCCCF)c2ccccc12	Organoheterocyclic compounds	[-0.6284488 -0.18885101 -0.12194126 -0.23502398 -0.99445754 -0.13722393 -0.07851943 -0.46425268 -0.88984513 -0.17040662 -0.34541833 0.23413403 0.19796859 -0.24115865 0.22634538 -0.15877245 -0.28216454 -0.03614203 -0.36828712 -0.6656006 -0.41162905 -0.45680013 -0.17152832 0.86369866 -0.63071567 -0.11629117 -0.398581 -0.26469085 -0.81837875 -0.93619245 0.08567991 -0.43499887 -0.10939872 -0.94433457…
381	5495	O=C(c1cccc2ccccc12)c1cn(CCCC2CO2)c2ccccc12	Organoheterocyclic compounds	[-3.11032712e-01 2.66876221e-02 -3.76089543e-01 -2.27222919e-01 -9.95128930e-01 4.00243253e-01 -4.90878910e-01 -3.83401126e-01 -9.93787408e-01 -6.83617741e-02 -4.11744446e-01 -1.36656418e-01 4.83898371e-01 -6.30445406e-02 -3.57414514e-01 -4.83206958e-01 5.15099585e-01 1.46226674e-01 3.58125232e-02 -6.40314639e-01 -1.45918086e-01 -4.88501191e-01 -5.87317884e-01 3.53939570e-02 2.51099199e-01 -7.805…
382	5501	CCCC(C(=O)c1cccc2ccccc12)N1CCCC1	Benzenoids	[-0.40761885 -0.7340768 0.07550151 -0.31466776 -0.95318115 0.7907037 -0.33331028 -0.10396635 -0.98210096 0.46310878 0.79524297 -0.8594282 0.07226313 0.4231935 -0.50130665 0.11877009 0.5630841 -0.24265249 -0.42105243 -0.60789996 -0.3464771 -0.42184997 0.2988051 -0.6442035 0.04849227 -0.33331227 -0.62733024 -0.64507324 -0.78991 -0.6765862 -0.6688457 -0.9728633 -0.20552583 -0.98729205 -0.0462652 -0.…
383	5502	CCCCCn1cc(C(=O)c2ccccc2I)c2ccccc21	Organoheterocyclic compounds	[-0.6240518 -0.5556728 -0.3793755 -0.43152946 -0.98293227 -0.07665815 -0.8146175 -0.35456872 -0.9458281 -0.16013314 0.71931946 -0.0958101 -0.05994206 -0.02893207 0.1987979 -0.33200297 -0.18249226 -0.32050887 -0.70094144 -0.66869485 -0.24569225 -0.51193345 -0.0759887 -0.49695107 -0.7167689 -0.8233666 -0.45135596 -0.2509403 -0.85515535 -0.90352356 0.08480425 -0.7265197 -0.46957245 -0.94799256 0.529…
384	5505	CCC(CC)n1cc(C(=O)c2cccc3ccccc23)c2ccccc21	Organoheterocyclic compounds	[-0.5001439 -0.40591654 0.14747448 -0.08224123 -0.9985632 0.6499211 -0.62655133 -0.2125736 -0.9864345 -0.0424461 0.14570327 -0.11668226 0.85758936 0.63681704 -0.63059986 -0.29499838 0.74130255 0.43409258 -0.3598615 -0.67780685 -0.44981533 -0.17970203 -0.2737618 -0.11058626 0.01678453 -0.3973831 -0.699442 -0.4365635 -0.7653733 -0.9435251 -0.32099187 -0.27580386 -0.13218172 -0.9504176 0.25123706 0.…
385	5510	CCn1cc(C(=O)c2cccc3ccccc23)c2ccccc21	Organoheterocyclic compounds	[-0.15218852 -0.2622175 -0.06328243 -0.46607116 -0.97493595 0.52591074 -0.5647443 -0.39318028 -0.9552512 0.17460541 -0.16055247 -0.38792348 0.4119261 0.2905314 -0.35621494 -0.63380015 0.8084808 -0.1737555 -0.49431518 -0.47935155 -0.36347294 -0.36675516 -0.5008341 -0.43893102 0.05799905 -0.48768654 -0.8715968 -0.3934691 -0.81366843 -0.9326704 -0.25550744 -0.12162901 -0.24366884 -0.7768888 0.659271…
386	5513	CCOC(=O)C(c1ccccc1)C1CCCCN1	Organic nitrogen compounds	[-0.10560589 -0.7436302 0.11085479 -0.23115294 -0.953313 0.3634672 -0.07505941 -0.657546 -0.13439888 0.33043224 0.2949909 -0.86612475 -0.7081592 1.9118742 0.6080683 0.72317624 -0.67740214 -0.3088344 -0.8049057 -0.0716329 -0.8383297 -0.48898724 0.3519764 -0.91985565 0.21571925 -0.60147417 -0.3170436 -0.26320782 -0.30697966 -0.6642853 -0.7640269 -0.86074746 -0.28434008 -0.953254 -0.67382324 0.45404…
387	5520	O=C(Nc1ccc2c(O)cc(S(=O)(=O)O)cc2c1)Nc1ccc2c(O)cc(S(=O)(=O)O)cc2c1	Benzenoids	[ 1.49114609e+00 -2.83622742e-01 1.46413237e-01 -3.40457827e-01 -9.25297797e-01 -7.22437352e-02 9.51438010e-01 7.80745223e-02 6.60850227e-01 9.97395694e-01 1.10798538e-01 -8.96119326e-02 4.04162347e-01 -8.96460414e-01 -5.80852211e-01 3.95166099e-01 -2.85237163e-01 -6.21253371e-01 5.26460767e-01 -1.82206124e-01 7.21011877e-01 -9.10714865e-01 1.73397183e-01 -5.53744398e-02 6.08574688e-01 -6.5611141…
388	5538	CCCC(C(=O)c1ccc(OC)c(OC)c1)N1CCCC1	Organic oxygen compounds	[-0.5199892 -0.8604084 0.14120252 0.03786511 -0.9561074 0.09923716 -0.4729054 -0.23858193 -0.9236497 -0.05495033 1.1388639 -0.61047864 0.5670136 0.21831115 -0.4468095 1.5779557 -0.39845797 -0.00512985 -0.25386035 -0.25963032 -0.08713902 -0.31354922 0.4073499 -0.49686024 -0.7770211 0.52264136 -0.40015498 -0.48191962 -0.80630803 -0.8594364 -0.90771383 -0.9891664 -0.13571145 -0.99330676 0.38190868 -…
389	190	C[C@@H]1C[C@@H]([C@H](O)CC2CC(=O)NC(=O)C2)C(=O)[C@@H](C)C1	Organoheterocyclic compounds	[ 0.25897542 -0.8935105 0.2684535 1.200112 -0.74611604 -0.5217401 -0.5792288 0.17096439 -0.19514732 -0.7279104 0.01975536 -0.9769775 0.58261335 -0.77620244 0.7665471 0.0403569 -0.8324957 0.56269044 -0.8994605 -0.70778096 0.19246712 -0.15254894 -0.67473924 0.2806977 -0.81759965 -0.5517173 -0.77649736 -0.5432705 -0.52269566 0.37282944 -0.92559975 -0.9975749 0.0943327 -0.9950124 -0.22029972 0.680257…
390	5552	CCCC(C(=O)c1cccs1)N1CCCC1	Organic oxygen compounds	[-0.24656862 -0.4415742 0.5536493 -0.2033412 -0.9411302 0.5432296 -0.3559536 0.25366718 -0.9496292 0.53605646 1.3354799 -0.77610874 -0.44880554 0.10278425 -0.3354183 1.0148416 -0.04487889 0.10532204 -0.5752562 -0.19033293 0.03851539 -0.5942375 0.84634876 -0.7250536 -0.523104 -0.10739444 -0.49224937 -0.50616133 -0.6017894 -0.6762923 -0.99478227 -0.9555543 0.20089799 -0.8299907 0.2332283 -0.4535076…
391	5557	CCCCCCCn1cc(C(=O)C2C(C)(C)C2(C)C)c2ccccc21	Organoheterocyclic compounds	[-5.70338666e-01 -4.33283955e-01 -5.18124282e-01 -6.56837448e-02 -9.94940996e-01 -4.41835970e-01 -5.26150644e-01 -5.94084024e-01 -9.64293122e-01 3.74999285e-01 2.31061459e+00 -2.63111472e-01 3.58277917e-01 -9.92245674e-02 1.42768949e-01 -4.36011851e-01 6.77574575e-02 -3.50333452e-01 -5.68497241e-01 -6.89827681e-01 -8.39293242e-01 -5.03684998e-01 1.52980447e-01 -3.15039784e-01 -7.72959054e-01 -6.9…
392	5573	O=C(c1cn(CCCCCF)c2ccccc12)C12CC3CC(CC(C3)C1)C2	Organoheterocyclic compounds	[-5.49882948e-01 -1.91819444e-01 -4.71272618e-01 1.24057853e+00 -9.93217587e-01 5.26725352e-01 -3.71484876e-01 -5.49375415e-01 -9.55179870e-01 -1.09563582e-01 9.73817408e-01 -1.31252378e-01 6.74907804e-01 -5.15944779e-01 8.90980661e-01 -6.53333306e-01 6.54989898e-01 5.84689975e-01 1.38581619e-01 -5.06394565e-01 -7.18545914e-01 -2.07486629e-01 4.89963070e-02 5.45458138e-01 -2.03141406e-01 -1.24822…
393	5575	CC(C(=O)c1cccc(F)c1)N1CCCC1	Organic oxygen compounds	[-9.05153155e-02 -6.98780596e-01 2.50992119e-01 -2.45770365e-01 -9.71013725e-01 3.23563099e-01 -1.61898911e-01 8.37424517e-01 -5.01490891e-01 1.62270403e+00 7.07747102e-01 -1.49098784e-03 -2.62021720e-01 4.29392457e-01 -5.78656077e-01 6.91761315e-01 3.84853005e-01 -6.44697249e-01 -1.82962596e-01 -8.93321097e-01 -3.61388743e-01 -6.42518163e-01 8.40007365e-01 -2.90653348e-01 -8.84788454e-01 1.85958…
394	5581	CC(=O)N(C)c1cccc(-c2ccnc3c(C(=O)c4cccs4)cnn23)c1	Organoheterocyclic compounds	[ 0.03461825 -0.79186296 0.55684304 0.44948763 -0.84239626 -0.5514135 -0.64318097 -0.08032686 -0.7724986 0.50128084 -0.19571024 0.07469811 0.9437619 0.94828147 -0.702254 0.97858894 0.7069825 -0.12298349 -0.56476206 -0.49001005 -0.20312063 -0.43151486 0.4343451 0.14081867 0.22893284 -0.4978437 -0.42291832 -0.39823624 -0.69015765 -0.6453772 0.22406481 -0.07179638 0.55627054 -0.7444139 0.60352445 -0…
395	5585	CCNC(CC)C(=O)c1ccccc1	Organic oxygen compounds	[ 0.6370826 -0.7220854 -0.05624574 0.25314543 -0.98924315 -0.4041906 -0.2845633 -0.6053956 -0.23828772 -0.02114999 0.6462506 0.36773977 -0.80726606 0.2014062 -0.5340219 -0.4349063 0.09067976 0.44517776 -0.9080691 -0.49412793 -0.4391083 -0.57007706 0.21352622 -0.58941525 -0.8227132 0.42209888 0.38669923 0.20475507 -0.71660566 -0.9630404 -0.8781546 -0.6895713 -0.11722433 -0.99958265 -0.567902 0.680…
396	5591	CC(O)CCCn1cc(C(=O)C2C(C)(C)C2(C)C)c2ccccc21	Organoheterocyclic compounds	[-0.40862796 0.11577662 -0.45027998 -0.00498171 -0.9854712 -0.40463868 -0.35207224 -0.5699808 -0.31419262 0.57188535 1.743947 -0.18807913 0.4805589 -0.27819142 -0.42878684 -0.29267707 0.01724171 0.0736559 -0.52808297 -0.33932158 -0.26108912 -0.37075135 -0.6883684 -0.18162422 -0.623705 -0.7701068 -0.6309274 -0.00894237 -0.66489893 0.2106147 -0.22628023 -0.24913453 0.10140208 -0.86375076 0.24817742…
397	5605	Cc1ccc(C(=O)C(C)NCc2ccccc2)cc1	Organic oxygen compounds	[ 1.56732365e-01 -4.14069086e-01 -3.59531462e-01 -1.40860990e-01 -9.20148849e-01 -5.71239591e-01 -6.17620289e-01 -3.57584804e-01 -7.84960568e-01 4.64336053e-02 -4.44629461e-01 2.49340609e-01 -4.23898309e-01 -1.01712488e-01 -5.11278272e-01 5.70290446e-01 5.00209928e-01 -9.13434207e-01 -3.35361183e-01 -6.72183216e-01 -8.51413131e-01 -8.68209720e-01 1.05236053e+00 -5.49792171e-01 -5.30294538e-01 -7.…
398	5611	COc1ccc([C@]2(O)CC[C@H](N3CC[C@@H](NC(=O)CNC(=O)c4cccc(C(F)(F)F)c4)C3)CC2)cn1	Benzenoids	[ 1.02187395e+00 -2.50858486e-01 8.04732025e-01 -1.19853795e-01 -8.05435359e-01 -2.12251589e-01 2.15735301e-01 -4.20589507e-01 2.66300112e-01 5.39498687e-01 1.06934138e-01 -3.43255520e-01 6.47105932e-01 6.01231515e-01 -3.31855863e-01 -1.05763339e-01 -9.30215418e-02 -5.17287314e-01 -3.51882249e-01 1.32909074e-01 -2.77435631e-01 -6.61771834e-01 3.49104434e-01 1.17557384e-02 -4.01221454e-01 -2.53012…
399	5615	O=C(c1ccc(O)cc1)c1cn(CCCCCO)c2ccccc12	Organoheterocyclic compounds	[-0.4427577 -0.22383682 0.34084117 -0.23984118 -0.81585914 -0.05661817 -0.18395452 -0.38562134 0.07925319 0.04430797 -0.2331778 -0.09916523 0.07767578 -0.2231801 0.06643081 0.6517375 0.04072998 0.4748806 0.16001229 -0.06457806 1.0133014 -0.14594197 -0.7788146 0.6995952 -0.39549455 -0.0414357 -0.1714559 -0.19615687 -0.62334 0.2464832 -0.16786285 -0.22899665 -0.07252159 -0.9446414 0.2560036 0.01302…
400	5619	CCC(NC)C(=O)c1cccc(C)c1	Organic oxygen compounds	[ 0.49201316 -0.7550279 0.1227309 0.5951953 -0.9487123 -0.42798853 -0.13742223 -0.68868244 -0.28256473 -0.23535247 0.61552817 1.0390323 -0.7022213 -0.21492061 -0.32949033 -0.2753424 -0.39753363 0.58306694 -0.1995597 -0.46539593 -0.7597737 -0.81281024 0.9955262 -0.8165633 -0.7965241 -0.22323167 0.09364258 0.6334995 -0.9410078 -0.81125003 0.00920329 -0.76137865 0.11543687 -0.9924653 -0.6535143 0.27…
401	5642	C=CC(=O)Nc1cc2c(Nc3ccc(F)c(Cl)c3)ncnc2cc1OCCCN1CCOCC1	Organoheterocyclic compounds	[ 1.07293069e-01 5.03460765e-01 6.21363044e-01 -5.02500713e-01 -6.72509670e-01 1.80188164e-01 -3.80402774e-01 -2.72536725e-01 -4.74654645e-01 -4.09718841e-01 2.75789887e-01 -5.49632967e-01 6.40638173e-01 4.35266465e-01 -5.03086567e-01 4.77809966e-01 2.37374693e-01 -1.30604744e-01 4.80609775e-01 -5.28428614e-01 -5.18778384e-01 -3.43842775e-01 1.11393559e+00 1.47981510e-01 4.60416615e-01 1.52762100…
402	5652	CC(Sc1nc2ccccc2[nH]1)C(=O)N/N=C/c1cc(Br)ccc1O	Organoheterocyclic compounds	[-0.6613748 0.2698168 -0.54909354 -0.86668044 -0.91656464 0.0218827 0.41283154 -0.62572163 -0.5168433 -0.277074 -0.8210869 0.30813718 -0.26688662 0.21013401 -0.12394098 0.14423119 0.32081333 -0.6076401 -0.66404206 0.15362042 0.16542593 -0.0498664 -0.05948361 -0.4317437 0.0314281 -0.86038816 -0.39371735 -0.13056684 -0.8369596 -0.50495714 -0.7610062 -0.6224173 0.24680391 -0.5955416 0.49651718 0.166…
403	5656	OCCOCCOCCOCCOCCO	Organic oxygen compounds	[-0.5746688 1.0187416 0.11298659 -0.9987529 -0.5512742 -0.912469 -0.20095259 -0.9823105 -0.5901227 -0.9997909 -0.80511653 -0.89390016 2.4441597 -0.97069305 -0.9997873 -0.5742201 -0.97854364 6.393025 -0.39515376 1.669801 -0.29213232 -0.9945726 -0.9988724 1.5698621 -0.9138308 0.77358514 0.8772009 0.0697551 0.2011339 0.16425444 0.6154292 -0.98950386 -0.5365295 -0.9997113 -0.9508005 4.5540485 -0.8396…
404	5657	COc1ccc(O)cc1	Benzenoids	[-0.7732244 -0.97080135 1.841292 -0.99964756 -0.75214523 2.0412674 -0.5771677 -0.6970704 -0.0239818 -0.9928553 -0.2049465 -0.5323276 -0.9739271 -0.14192133 -0.06881101 0.13707347 -0.8496817 -0.54449326 -0.31096768 0.6386744 0.38527796 -0.9038089 0.7343236 -0.71174306 -0.91694355 -0.5198294 -0.41508466 -0.9731883 -0.5628094 0.20552212 -0.9474412 -0.99856484 -0.22462977 -0.80295545 0.17736296 -0.91…
405	257	C/C=C(C(=C/C)/c1ccc(O)cc1)\c1ccc(O)cc1	Phenylpropanoids and polyketides	[-0.11521602 -0.49286294 -0.32490718 -0.5749055 -0.9974556 -0.3877101 -0.17928712 0.2194792 -0.0282002 2.7771916 0.55023706 -0.33758828 -0.99881524 -0.40020657 0.03202676 -0.5409709 0.48925743 -0.04398871 -0.33209395 -0.3832641 0.1202925 -0.99500674 0.1289086 -0.59732234 -0.35671335 -0.42867717 -0.33769372 -0.8518268 -0.7696916 -0.8895894 0.09202468 -0.99913824 -0.36063233 -0.9780305 -0.4472525 -…
406	5665	CCCCCCCCCCCCCCCC(=O)O	Lipids and lipid-like molecules	[-0.9900329 -0.89494485 -0.9758327 -0.998306 -0.98547786 -0.6420478 3.118289 -0.9221483 -0.7720534 -0.7525143 0.72422516 -0.9955085 -0.9795937 -0.24576992 -0.18631166 -0.7451143 -0.84046334 -0.6390011 -0.8252344 -0.48546648 -0.503978 -0.6008094 1.6677194 1.2290717 -0.9958206 1.8614172 -0.5936478 -0.68434674 -0.6693629 -0.41536248 -0.9384027 -0.9998346 0.4680178 -0.97903657 -0.8460373 -0.7333677 -…
407	5666	COc1cccc(OC)c1O	Benzenoids	[-0.99863505 -0.99658793 0.19912338 -0.9939425 -0.8430195 1.6819917 -0.73033464 -0.9853607 0.23501988 -0.9906782 0.3022505 -0.9872978 -0.946697 0.48700836 0.660802 0.5437164 -0.6290705 -0.19896775 0.1190417 0.765548 0.5849983 -0.637193 1.1356049 1.3093947 -0.5454266 1.2426146 -0.86659056 -0.55184066 -0.7249891 -0.23723017 -0.96651703 -0.99941975 -0.03571552 -0.63841796 0.45890054 -0.19483691 -0.9…
408	2651	O=C1CCC(c2ccccc2)O1	Organoheterocyclic compounds	[-0.5794336 -0.8961553 -0.7101135 -0.04352304 -0.87699026 0.43483624 -0.9097042 1.0249954 -0.90381163 0.8789261 -0.62320393 -0.5042255 -0.87542456 -0.651924 -0.92334205 -0.28533 0.34357026 -0.63414866 -0.46829283 -0.9378311 -0.17619902 -0.6851755 -0.11991815 -0.59120494 -0.38991416 0.14262898 -0.75145465 -0.7027958 0.178441 -0.8504131 -0.6411729 -0.9654768 -0.94952726 -0.99494 0.11387988 -0.73035…
409	2822	CC(C)(C)NC(=O)c1ccc(N)cc1	Benzenoids	[-6.92184031e-01 2.80646175e-01 1.04258478e+00 -1.82717949e-01 -9.87624943e-01 -1.59260824e-01 -2.03362599e-01 -3.83428365e-01 -5.85185468e-01 -9.43501413e-01 1.90420115e+00 -6.22254372e-01 7.25654483e-01 1.40346837e+00 4.82986450e-01 -3.79916012e-01 1.80173945e+00 2.82084137e-01 -8.37713301e-01 -1.82683207e-02 1.54742554e-01 5.42763352e-01 1.93869495e+00 -5.51537693e-01 -8.31045151e-01 1.4653012…
410	5716	Cn1cnc2[nH]c(N)nc(=O)c21	Organoheterocyclic compounds	[-0.5850096 -0.6192589 0.55940896 -0.991491 -0.999852 -0.24195246 -0.8234739 -0.768915 -0.66650295 -0.02651818 -0.85563135 -0.19988877 -0.40521392 0.07045431 -0.6867297 0.6175108 0.0741896 -0.51539254 -0.63361585 -0.58000684 0.46918654 -0.18983795 1.2244838 0.32000604 -0.4622562 1.302005 -0.75099015 -0.9975195 -0.9109187 -0.07945167 1.2003437 -0.9872591 1.6855599 -0.47979915 0.49615833 1.9914975 …
411	5717	CC(Oc1ccc(Cl)cc1Cl)C(=O)NC(C)(C#N)C(C)C	Benzenoids	[-6.59185231e-01 -3.98155302e-01 6.43725872e-01 -2.37213358e-01 -5.03051698e-01 2.50364840e-01 -2.39763007e-01 7.64026865e-02 -2.39697797e-03 4.56296392e-02 1.04024577e+00 1.15539134e+00 -5.56055546e-01 7.21573472e-01 -4.29828376e-01 4.96557146e-01 -3.84852499e-01 -2.52694428e-01 -6.69469595e-01 -2.10765451e-01 3.04871708e-01 6.25574961e-02 1.19067883e+00 -2.91410446e-01 -6.20508850e-01 9.5698729…
412	5719	COc1ccc(O)cc1OC	Benzenoids	[-9.81399477e-01 -9.47571218e-01 7.85017237e-02 -9.90615487e-01 -8.31993043e-01 2.36230135e-01 -8.58875275e-01 -9.85395193e-01 -4.62534994e-01 -8.77320051e-01 1.02481037e-01 -4.41774070e-01 -3.85858566e-01 9.23734978e-02 -7.75568247e-01 5.79130709e-01 -5.24913609e-01 -9.94085371e-02 -3.07799131e-01 6.10033214e-01 -3.74948025e-01 -7.81229377e-01 -1.93232447e-01 -8.12063277e-01 -9.77794111e-01 2.01…
413	5730	C/C(=N/N=c1\nc(C)cc(C)[nH]1)c1ccccc1C	Benzenoids	[-0.73053205 0.35812667 0.37967998 -0.5291039 -0.9539752 -0.1918204 -0.78960073 -0.8660874 -0.98615485 1.3767914 0.2881995 -0.57488865 -0.60993606 -0.19056354 -0.79402256 -0.4229288 0.58439785 -0.8387145 -0.76137334 -0.5304942 -0.7375528 -0.9808266 0.21036413 0.05231562 -0.7418876 -0.9136257 -0.69732714 -0.3625353 -0.9912264 -0.17611767 -0.65572566 -0.7468552 -0.36739418 -0.7733736 1.6347473 0.16…
414	5753	CCCCCCCCCCCCCCC(=O)O	Lipids and lipid-like molecules	[-0.9896061 -0.8888375 -0.97529286 -0.99829507 -0.98497325 -0.621931 2.832495 -0.91761255 -0.76551074 -0.73795736 0.82350206 -0.9952469 -0.97841644 -0.22778547 -0.14060107 -0.7301221 -0.83108765 -0.6254761 -0.81508875 -0.4554119 -0.47480366 -0.5773286 1.6758615 1.182726 -0.9956787 1.722443 -0.57108545 -0.6659485 -0.6516686 -0.38111332 -0.9347886 -0.99982506 0.42813924 -0.97782236 -0.8369813 -0.72…
415	343	O=C(O)[C@@H]1C[C@@H](O)CN1	Organic acids and derivatives	[ 2.86882639e+00 3.17071199e-01 2.11938798e-01 -2.92622626e-01 -9.91766274e-01 5.48291445e-01 8.05176198e-01 1.31137395e+00 1.82262087e+00 3.04869175e+00 -1.57123566e-01 -8.76687229e-01 -1.46694809e-01 5.49165085e-02 -8.80975664e-01 -8.89546096e-01 -2.59720922e-01 -6.64944887e-01 -6.40554428e-02 6.08751504e-03 3.42642635e-01 8.36264119e-02 -1.34125918e-01 -1.47259504e-01 -6.98760808e-01 -8.200265…
416	2473	NC(=O)c1cc([N+](=O)[O-])cc([N+](=O)[O-])c1	Benzenoids	[-9.66249228e-01 -8.31299961e-01 -6.29844904e-01 -9.81949806e-01 -9.95705605e-01 -5.95192730e-01 -5.55244386e-01 -8.98893058e-01 2.49143505e+00 -2.61974573e-01 3.42770910e+00 -9.86566305e-01 6.16206169e-01 4.21771020e-01 -8.94474745e-01 -2.60734528e-01 -9.80113924e-01 -9.91452098e-01 -5.71680069e-01 8.48450720e-01 1.36074018e+00 -8.75149131e-01 2.94239402e-01 -4.84576344e-01 -6.53660059e-01 6.372…
417	5773	Cc1cc([N+](=O)[O-])ccc1NS(=O)(=O)c1ccc(Cl)cc1	Benzenoids	[-0.6141811 -0.9222528 0.13995416 -0.40493387 -0.82560414 0.08923236 -0.5430425 -0.60067874 0.67944676 0.11415132 0.63594025 -0.5360435 -0.54254663 0.27038652 -0.7632386 -0.32503977 0.11776231 -0.7843642 -0.7993989 0.02977463 1.0665693 -0.91119856 1.468597 -0.18463942 -0.29539376 0.04907842 -0.42997107 -0.23009084 -0.04072194 -0.24353327 -0.7137534 -0.44934773 -0.60607034 -0.9918496 -0.7658988 -0…
418	5782	Cc1[nH]c(=O)[nH]c(=O)c1CO	Organoheterocyclic compounds	[-0.74558693 -0.74935436 1.579296 -0.96772 -0.99904156 0.01582903 -0.9158543 0.5125368 -0.8522766 2.545548 0.22066416 -0.99931204 -0.9547621 -0.63444716 -0.94008374 1.9540787 -0.20038909 -0.4048937 0.04103346 0.4316206 -0.933453 -0.10018861 -0.99040323 2.358902 -0.95019203 0.56103843 -0.52734846 -0.99781644 -0.62754726 -0.6552498 -0.9787104 -0.99986094 0.07133946 -0.60095334 2.7998228 2.2825308 0…
419	5787	Cc1ccc(C(N)=O)cc1	Benzenoids	[-0.83486927 -0.26642594 -0.45738378 -0.604343 -0.69484365 -0.61719304 -0.66236717 -0.49325848 -0.09155385 1.2188025 -0.27438608 0.03521889 -0.5256161 -0.12052172 -0.4244876 -0.08801876 0.4708754 -0.9691483 -0.5381082 0.00442354 0.29848462 -0.58122826 0.3835319 -0.9139246 -0.9664608 0.0341321 -0.42364082 -0.5055748 -0.8376015 -0.02079579 0.52555543 -0.96438706 0.14485414 -0.9810732 0.42834863 -0.…
420	5789	CC/C(C)=N/Nc1ccc([N+](=O)[O-])cc1[N+](=O)[O-]	Benzenoids	[-8.70219529e-01 -6.83777034e-01 8.27294707e-01 -9.17515755e-01 -9.95600998e-01 -6.03220820e-01 -9.11955297e-01 -9.91730809e-01 7.84088612e-01 -8.17637801e-01 1.87882948e+00 -8.84330332e-01 9.44607437e-01 1.27645719e+00 -1.74119830e-01 -5.28849661e-01 -4.27990317e-01 -6.66215897e-01 -8.81989479e-01 5.85222915e-02 1.53397322e+00 -8.31413090e-01 2.56925046e-01 -4.18627858e-01 9.91767764e-01 -6.9750…
421	2685	COC(=O)[C@@H](N)CCCNC(=N)N[N+](=O)[O-]	Organic acids and derivatives	[-9.49238420e-01 1.74746752e+00 -8.80435467e-01 -9.03026700e-01 -9.79172111e-01 -1.06981829e-01 1.16400337e+00 -8.31792116e-01 2.65629828e-01 -5.76479971e-01 -4.26696628e-01 -5.23669124e-01 9.27105069e-01 4.31360722e-01 -3.92392606e-01 -5.51685631e-01 -8.06212306e-01 -1.98436946e-01 -3.18286061e-01 2.24663198e-01 4.21942204e-01 -2.84490846e-02 -6.40743792e-01 -2.37098500e-01 -8.65834236e-01 -3.62…
422	5806	CCCCC[C@H](O)/C=C/[C@H]1C=CC(=O)[C@@H]1C/C=C\CCCC(=O)O	Lipids and lipid-like molecules	[ 3.8464773e-01 -8.5868424e-01 -8.8251162e-01 -7.7407938e-01 -5.5916137e-01 -7.3967129e-01 -7.1060139e-01 6.5280402e-01 -5.9706563e-01 2.6951132e+00 8.0966973e-01 -8.8588768e-01 -3.4111080e-01 -4.9135765e-01 -3.7416282e-01 -6.0483843e-01 8.8837528e-01 2.4000774e-01 -3.6771575e-01 -6.2517208e-01 3.4200156e-01 -6.2662721e-01 -1.4269803e-01 -3.2546613e-01 -9.6072078e-01 -4.5925143e-01 -7.3343962e-01…
423	5820	CN(C)C1(CNC(=O)c2ccc(Cl)c(Cl)c2)CCCCC1	Benzenoids	[-0.4670931 -0.8667201 1.2947803 -0.2160449 -0.44702452 0.15253623 -0.05623155 -0.722914 -0.6415355 0.3320268 0.64310986 -0.91715133 -0.72643524 0.7776936 -0.11283793 0.45196506 0.08775713 -0.3338551 -0.08905172 -0.38861102 0.03788004 -0.8968315 0.96306276 -0.48288736 -0.83922356 0.56471777 -0.27851132 1.0577005 -0.02191847 -0.5890849 -0.12041501 -0.45940113 0.54316676 -0.9211303 0.02541188 0.404…
424	5824	CN(C)CCC=C1c2ccccc2C=Cc2ccccc21	Benzenoids	[-3.49343598e-01 -8.75937581e-01 9.29660499e-01 -5.20662069e-01 -9.94762421e-01 -7.12504685e-02 -5.68515122e-01 -8.59079719e-01 -7.96483338e-01 2.82137966e+00 1.60495847e-01 -5.06973825e-02 1.03389287e+00 -2.79607654e-01 -4.19014663e-01 5.55379272e-01 4.76277530e-01 -9.55227017e-01 -6.01253033e-01 -3.76395822e-01 -7.20107138e-01 -2.62751818e-01 2.09899569e+00 -6.81498587e-01 1.60261899e-01 -4.305…
425	5826	NCCc1c2c(c(Br)c3c1OCC3)OCC2	Benzenoids	[-0.69508505 0.09543726 -0.542471 -0.97692853 -0.9977846 -0.60493195 -0.64512885 -0.61712646 0.16273272 -0.97893196 0.53923887 -0.9980369 -0.82943165 -0.5869543 -0.6748009 -0.6631397 -0.4671467 0.04729982 -0.60469335 -0.5906583 0.03253785 -0.8499076 -0.595334 -0.8829808 -0.9943569 -0.85162365 -0.17020082 -0.34338033 -0.9856374 -0.9676871 -0.85059774 -0.99910957 -0.3604957 -0.30698603 -0.54994303 …
426	5827	COc1cc(CCN)c(OC)cc1Cl	Benzenoids	[-0.7768887 -0.5245054 -0.64772475 -0.9658609 -0.9878343 -0.85325754 -0.5749587 -0.7994939 -0.07172421 -0.16766317 -0.13840507 -0.11454899 0.7728531 0.28825563 -0.13550465 0.11335977 -0.9090858 0.04353216 -0.54007727 0.4816927 -0.6782651 -0.48639235 0.42659733 0.74405926 -0.9822884 0.21446276 0.3058943 0.91831875 -0.798192 -0.9920407 0.6253972 -0.9823535 -0.12620401 -0.99284273 0.07721204 -0.9239…
427	5851	COc1cc(CCNCc2ccccc2OC)c(OC)cc1I	Benzenoids	[-0.7184446 -0.03651611 -0.57012236 -0.53138685 -0.990089 -0.5250283 -0.60575587 -0.4756861 -0.58658785 -0.08965609 -0.43167526 -0.22927085 2.4653296 0.55926925 -0.2566366 -0.15055236 -0.62013245 -0.6590207 -0.29463255 -0.01572392 -0.19662082 -0.8531812 0.2830114 0.06940433 -0.46819845 -0.50164944 -0.13388765 -0.08264747 -0.94070435 -0.98458755 0.741996 0.01713673 0.38103518 -0.9760384 0.36790523…
428	5852	C[N+]1([O-])CC[C@]23c4c5ccc(O)c4O[C@H]2[C@@H](O)C=C[C@H]3[C@H]1C5	Alkaloids and derivatives	[ 3.44073486e+00 1.00628227e-01 -3.21283877e-01 -2.51592547e-01 -8.90146315e-01 -5.48190475e-01 9.88031745e-01 -2.43626416e-01 2.06120268e-01 7.85047710e-01 -7.33339548e-01 -2.07760245e-01 1.71841812e+00 4.88850296e-01 -5.78971982e-01 -7.70102441e-01 -1.01944350e-01 -1.02047483e-02 1.07466114e+00 -7.46918321e-01 -5.19897699e-01 -5.66854537e-01 -4.08853561e-01 -7.73552716e-01 -6.68160379e-01 -5.99…
429	273	CN1CC[C@]23c4c5ccc(O)c4O[C@H]2[C@@H](O[C@@H]2O[C@H](C(=O)O)[C@@H](O)[C@H](O)[C@H]2O)C=C[C@H]3[C@H]1C5	Alkaloids and derivatives	[ 3.52353692e+00 -3.61675620e-01 7.69623965e-02 -1.49603844e-01 -9.55687165e-01 -5.96139252e-01 7.15796471e-01 -2.03781322e-01 3.10823381e-01 6.27725720e-01 -1.29089933e-02 -5.89331806e-01 9.34819758e-01 1.54649869e-01 -6.10920250e-01 -7.33860791e-01 -8.33342075e-01 -2.75738776e-01 6.08668197e-03 -3.97997707e-01 -4.72031474e-01 -6.85225964e-01 -4.33700502e-01 -4.05177921e-02 -5.25655210e-01 -7.05…
430	5860	CNC(C)Cc1cccs1	Organic nitrogen compounds	[ 0.29952168 -0.98883784 0.37861377 -0.4629224 -0.97999513 -0.3366727 0.1100198 -0.7013809 0.64176226 0.35184246 0.49689832 -0.4271403 -0.9389556 -0.4938197 -0.5845647 1.323213 -0.68128645 1.5976263 0.03751354 0.61905164 -0.2048415 0.7195716 -0.05119654 -0.94299537 0.08160333 0.18620685 -0.31316835 0.9786628 -0.85521793 -0.9957272 -0.9852413 -0.99815625 -0.00565562 -0.9273135 -0.9316379 -0.171183…
431	5882	CCOC(=O)Nc1ccc(NCc2ccc(F)cc2)cc1N	Benzenoids	[-6.60398483e-01 -8.86824012e-01 -1.07636549e-01 -8.36055338e-01 -6.40405476e-01 -5.61847568e-01 -6.51603639e-01 -7.26321697e-01 1.67489052e-05 -5.60093559e-02 -1.35235980e-01 -6.50323927e-01 -3.13792735e-01 1.25213480e+00 -9.71058849e-03 3.03808570e-01 -4.87403750e-01 3.27967435e-01 -4.56318349e-01 -1.58631966e-01 3.78851295e-01 -7.35170960e-01 -5.04400373e-01 6.71889186e-01 7.31193364e-01 -5.74…
432	5903	CCCCCn1cc(C(=O)C2C(C)(C)C2(C)C)c2ccccc21	Organoheterocyclic compounds	[-5.37112415e-01 -4.49561983e-01 -4.57287252e-01 1.30405398e-02 -9.95285392e-01 -3.92859221e-01 -5.82717240e-01 -5.31620324e-01 -9.48541880e-01 5.35207570e-01 2.48382759e+00 -1.70784622e-01 4.22527224e-01 -7.82673806e-03 4.43545841e-02 -3.51219684e-01 1.81650251e-01 -3.52937520e-01 -5.32789826e-01 -6.58755720e-01 -8.42133999e-01 -4.38972294e-01 -1.46164045e-01 -6.78426147e-01 -7.37008691e-01 -8.6…
433	5904	CN1CCCCC1Cn1cc(C(=O)C23CC4CC(CC(C4)C2)C3)c2ccccc21	Organoheterocyclic compounds	[ 0.0787233 -0.40076357 0.21689168 1.1914965 -0.9534341 0.7003162 -0.26683936 -0.2642731 -0.9230963 0.21316299 1.2860949 -0.37462762 0.5698724 -0.4769781 0.5348174 -0.21244188 0.5182429 0.09170856 -0.0342367 -0.47948682 -0.76430535 -0.45797932 0.8011257 -0.7266335 -0.01708065 -0.3308083 -0.6285071 0.266755 -0.33607793 -0.92251676 -0.5292897 -0.32307032 -0.2986392 -0.70257413 -0.13782442 0.6278655…
434	5964	Brc1cc2c(cc1[C@@H]1Nc3ccccc3[C@@H]3C=CC[C@@H]31)OCO2	Organoheterocyclic compounds	[ 2.235875 -0.7532653 -0.7058121 0.11728522 -0.72672397 -0.30630893 -0.14495671 -0.6553522 0.06210457 2.8485322 0.20757002 -0.4221987 0.9049246 0.9469923 -0.4628599 -0.5333018 -0.3292844 -0.25998533 -0.7843426 -0.84003 -0.0277559 -0.11429787 -0.626244 0.88060164 0.42222774 -0.6552209 -0.95251006 -0.9953581 -0.9378686 -0.8232308 -0.4434491 -0.9928215 -0.50741524 0.8540022 -0.6291722 -0.95776814 -0…
435	6000	O=c1[nH]c2ccccc2n1C1CCN(Cc2ccc(-c3nc4cc5[nH]cnc5cc4nc3-c3ccccc3)cc2)CC1	Organoheterocyclic compounds	[ 7.73990273e-01 -2.44989082e-01 7.14443684e-01 3.15838516e-01 -9.51358438e-01 -2.51487017e-01 -8.04946184e-01 -7.16396809e-01 -9.70687985e-01 9.97269392e-01 -8.87050986e-01 -8.52454305e-02 7.76386142e-01 -2.34983534e-01 -3.38180661e-01 5.48451483e-01 2.32146770e-01 -7.89881289e-01 -6.05880260e-01 -7.79987335e-01 -5.36400080e-03 -3.38478267e-01 -2.54033864e-01 3.12146842e-01 6.39856815e-01 -7.158…
436	6004	COc1cc2ncnc(Nc3cccc(Br)c3)c2cc1OC	Organoheterocyclic compounds	[-0.1538589 -0.95498157 0.80691093 -0.52056974 -0.99180204 -0.8803932 -0.93648434 -0.96073765 -0.91334194 -0.0022305 -0.5406483 -0.41695473 1.8637744 1.1535732 -0.91721463 0.47651875 -0.5704673 -0.74096733 -0.15732837 -0.11809108 -0.7219861 -0.995471 0.28637812 0.47571433 -0.17189404 -0.54089195 -0.8570893 -0.9482548 -0.8768262 -0.94878006 -0.6609752 -0.9763592 -0.5443262 -0.9499111 0.48621953 -0…
437	89	CC(=O)N[C@H]1C([C@H](O)[C@H](O)CO)OC(C(=O)O)=C[C@@H]1NC(=N)N	Organic acids and derivatives	[ 0.42355758 -0.18153816 0.92484576 -0.803409 -0.72622514 0.16298866 0.55388457 -0.11667662 0.01016635 0.18162307 0.08315397 -0.94735354 -0.3746093 -0.1007163 -0.61683154 -0.27807993 -0.3874005 0.2720123 -0.481317 -0.41156864 -0.49312717 0.21336411 -0.78796554 -0.13763052 0.03078207 -0.24832079 -0.10926845 -0.42009288 -0.45886943 0.35861734 -0.41218165 -0.7535354 0.25068593 -0.6510035 -0.79037577…
438	6059	CCCCCCCc1cc(O)c2ccccc2[n+]1[O-]	Organoheterocyclic compounds	[-2.92143505e-02 -8.01816761e-01 -4.07505631e-01 -7.57268071e-01 -6.58853054e-01 1.44839779e-01 -6.20236516e-01 -1.18421808e-01 -9.40703750e-02 -3.20459658e-04 1.25687575e+00 -9.21076238e-01 -6.01743340e-01 -1.17086791e-01 5.82969964e-01 -6.14065349e-01 -4.63785410e-01 -3.96337360e-01 -1.05117269e-01 -3.92589957e-01 5.99655844e-02 -2.44642660e-01 1.42004144e+00 -8.85143280e-01 -8.38476598e-01 -2.…
439	6074	O=C(NCCc1c[nH]c2ccc(O)cc12)c1ccc2ccccc2c1O	Benzenoids	[-2.14287937e-01 -1.63038954e-01 -1.20360494e-01 -6.36409461e-01 -9.96118903e-01 -9.78937820e-02 -1.40754551e-01 9.75992531e-02 -3.67089152e-01 9.10401583e-01 -5.73320627e-01 -8.74325097e-01 1.75809085e-01 -3.68968010e-01 -5.80606580e-01 5.20404100e-01 -7.31037140e-01 -5.27539313e-01 2.89200097e-01 1.77406311e-01 3.09196055e-01 -1.74524635e-01 -6.65607154e-01 -5.59231676e-02 -1.29990786e-01 -5.30…
440	6078	CCCCCn1cc(C(=O)c2ccc(O)c3ccccc23)c2ccccc21	Organoheterocyclic compounds	[-0.22939241 -0.406727 -0.02030849 -0.23835078 -0.9963877 0.3098701 -0.5046885 -0.01139405 -0.64319277 -0.24259111 0.7636168 -0.1245202 0.1737838 -0.10058203 0.05697837 -0.30962604 0.05174144 -0.23689252 -0.326065 -0.3814691 -0.25877717 -0.34359404 -0.2765209 -0.6807255 -0.3420483 -0.7939473 -0.6369227 -0.34273255 -0.80397296 -0.86368334 -0.24084339 -0.14943606 -0.48582992 -0.77802795 0.5677467 -…
441	6084	O=c1[nH]c(=S)[nH]c(-c2ccccc2)c1Cc1c(O)ccc2ccccc12	Organoheterocyclic compounds	[-0.7670938 -0.5832051 0.3903654 -0.8754358 -0.99523 0.15652448 -0.77743936 -0.56977427 -0.5804046 1.4346738 -0.9632067 0.03827942 -0.7000097 -0.33972982 -0.9189333 0.25312248 0.24204285 -0.7495109 0.08300967 -0.5596059 -0.26184267 -0.7236125 -0.82678384 -0.28914222 0.13660765 -0.12689194 -0.73306984 -0.9606782 -0.98131126 0.10346232 0.11896176 -0.9605278 -0.3005701 -0.5152944 0.8577998 -0.667621…
442	6093	CCOC(=O)CNC(=O)[C@@H]1CCCN1C(=O)Cc1ccccc1	Organic acids and derivatives	[-0.13372092 -0.6329547 -0.16567361 -0.1271511 -0.90549284 0.29298547 -0.06905881 1.0276911 -0.29167303 -0.23292267 0.18855928 -0.65014464 -0.5076146 0.86897814 -0.62392 0.15412644 0.50072503 0.22863339 -0.6098303 -0.39871436 -0.587396 -0.35523573 0.25236535 0.01830648 -0.33303794 -0.27271098 -0.5841777 0.87995905 0.46117616 -0.25744742 -0.25829345 -0.64183134 0.27583632 -0.8788348 -0.24364075 0.…
443	6100	C[C@@H](CN1CCC(Cc2ccccc2)CC1)[C@@H](O)c1ccc(O)cc1	Organoheterocyclic compounds	[ 1.6231242 1.6146508 -0.35601196 -0.59864944 -0.8184127 -0.07455519 0.8164218 0.06060232 -0.3018938 0.63272244 0.3191957 0.40736294 0.10446688 -0.5866137 -0.23936215 0.07972302 -0.586663 -0.3809705 1.336405 -0.38066372 -0.28322563 -0.64989626 0.13933355 -0.28841677 0.0279339 -0.53507495 -0.43002346 0.03687351 -0.36790407 -0.6990569 0.41287127 0.17963138 -0.11830401 -0.90076476 0.76257056 0.77833…
444	6150	CCc1oc2cc([S@SP3](=O)(=O)Nc3ccc([S@SP3](=O)(=O)Nc4nccs4)cc3)ccc2c1C(=O)c1cc(Br)c(O)c(Br)c1	Organic oxygen compounds	[ 1.19333279e+00 -5.17482221e-01 9.25348401e-01 -1.90614447e-01 -8.67101073e-01 8.84940386e-01 6.41498417e-02 1.82214296e+00 -3.65062982e-01 -1.65811911e-01 3.00145626e-01 -1.05469294e-01 3.63311827e-01 1.31015137e-01 -6.75799787e-01 1.23804474e+00 -1.83306560e-01 -4.28068578e-01 4.90114033e-01 4.58987623e-01 9.42087054e-01 -6.63986206e-01 6.82685316e-01 -4.51607496e-01 1.94947481e-01 -7.57771075…
445	6161	COc1cc2c(cc1OC)CN(C(=O)/C=C/c1c(-c3ccccc3)n(C)c3ncccc13)CC2	Organoheterocyclic compounds	[ 1.01352930e-02 -2.15531856e-01 3.78731415e-02 -3.12350273e-01 -6.97745740e-01 -1.99296311e-01 -2.70003974e-01 -4.39330935e-01 -9.66758251e-01 3.86697114e-01 -5.25210857e-01 -3.51223350e-01 4.48568434e-01 1.87883019e-01 -8.90410766e-02 1.01536624e-01 5.92181273e-02 -5.67807913e-01 -6.51011050e-01 -2.88655221e-01 -5.50217211e-01 -3.82341355e-01 3.13106447e-01 4.79828045e-02 -2.27531031e-01 -3.823…
446	6171	Cc1nnc(C(=O)NC(C)(C)c2nc(C(=O)NCc3ccc(F)cc3)c(O)c(=O)n2C)o1	Organoheterocyclic compounds	[-0.5836783 -0.612049 0.19330546 -0.7521301 -0.12738882 -0.37769404 -0.24066405 -0.60159034 -0.736159 0.02456696 0.5862521 -0.62806153 -0.7482552 0.5005717 -0.4446129 0.52720076 0.09660925 -0.28406787 -0.60093665 0.10350057 -0.05054696 -0.57314765 0.03821923 -0.13293819 0.30332178 -0.25446722 -0.29961222 -0.26494938 -0.33781233 -0.4707557 -0.09393173 -0.8293661 0.14499423 -0.893253 0.30722198 0.0…
447	6176	COc1ccc2c(c1)CC[C@@H]1[C@@H]2CC[C@]2(C)[C@@H](NCCCCCCN3C(=O)C=CC3=O)CC[C@@H]12	Lipids and lipid-like molecules	[ 1.57034755e+00 -8.10189724e-01 -9.33543965e-02 9.89294708e-01 -9.74650800e-01 -3.96021605e-01 -4.66564357e-01 -6.35776997e-01 -9.44730222e-01 1.17274761e+00 -1.33858239e-02 -6.52012527e-01 3.54515821e-01 -7.25062788e-01 4.02564377e-01 4.68752056e-01 -7.75017560e-01 1.85547262e-01 -1.09070294e-01 -5.26107192e-01 -6.30390644e-01 -3.54713440e-01 -3.18331122e-02 4.68495011e-01 -7.39131033e-01 -6.77…
448	6180	O=C(O)c1ccc2cc(-c3ccc(O)c(C45CC6CC(CC(C6)C4)C5)c3)ccc2c1	Benzenoids	[-0.67691356 -0.45918968 -0.33273572 0.6207059 -0.98356724 0.00615886 -0.1168832 0.9166473 -0.08813827 0.4416171 0.6418768 -0.18395406 0.28856087 -0.09301624 0.6376956 0.11601806 1.623501 -0.23013519 0.27754888 -0.12764685 0.7133388 0.08781091 0.68272793 -0.85859734 0.17318924 0.9821666 -0.49755272 -0.79260635 0.09937905 -0.56020087 -0.28487825 0.12224088 -0.6741458 -0.98675305 0.16907594 0.49131…
449	6181	O=C(CCCCCc1ccccc1)c1nc2ncccc2o1	Organoheterocyclic compounds	[-3.52000892e-02 -4.19295698e-01 -5.52306890e-01 -1.43220738e-01 -9.87971663e-01 -3.76446217e-01 -7.38763034e-01 -5.89819968e-01 -9.45430398e-01 2.64891148e-01 -2.24246129e-01 -5.92661239e-02 8.81313860e-01 1.37086296e-02 -4.73313212e-01 8.01619112e-01 6.11334760e-03 -3.72311205e-01 -5.16168356e-01 -6.71414912e-01 -9.20687079e-01 -6.18799329e-01 3.22688334e-02 5.46864748e-01 -7.08738789e-02 -1.83…
450	6182	Cc1c(C(=O)NN2CCCCC2)nn(-c2ccc(Cl)cc2Cl)c1-c1ccc(I)cc1	Organoheterocyclic compounds	[-0.29270664 -0.3885392 0.52420455 -0.61794245 -0.51447713 0.08324417 -0.3549675 -0.5463693 -0.7492426 1.147515 1.1456226 -0.8815854 -0.64120966 0.63953793 0.0101501 1.6334603 -0.34096846 -0.4917971 -0.14470267 -0.63175195 0.03051994 -0.5267314 0.3995791 -0.5307261 -0.15312023 -0.3111416 -0.6747264 -0.0655899 -0.18895549 -0.7298487 -0.8407458 0.04526254 -0.19887795 -0.95936626 0.05561296 0.022163…
451	6194	O=C(Nc1cccc2ccccc12)c1cn(CCCCCCl)c2ccccc12	Organoheterocyclic compounds	[-0.6440193 -0.41871762 -0.3632991 -0.42433167 -0.8417171 0.0362541 -0.23575974 -0.4100521 -0.91862494 -0.13293026 -0.32570568 -0.1244418 -0.23685464 0.47613975 0.37427083 0.27165556 0.95348066 -0.29916644 -0.44338247 -0.23741373 -0.6650266 -0.01764458 -0.2626805 0.17390071 0.40420917 -0.3858676 -0.416285 -0.49452093 -0.81730413 -0.69700605 -0.29535148 -0.5236122 -0.6532073 -0.8450032 -0.25835386…
452	6220	CCCCCn1cc(C(=O)c2cccc3c(Cl)cccc23)c2ccccc21	Organoheterocyclic compounds	[-5.7520044e-01 -4.6804234e-01 -3.0353069e-01 -2.2880307e-01 -9.9634016e-01 -6.0444232e-02 -5.7767189e-01 -2.4349812e-01 -8.5359371e-01 -1.7480496e-01 6.6634148e-01 -2.7359545e-01 4.4642845e-01 5.1801121e-01 7.5270623e-02 -2.4019958e-01 4.1033158e-01 -2.0187803e-02 -6.5716821e-01 -2.4625857e-01 -2.7676070e-01 -4.4811705e-01 -2.1382013e-02 -4.4883862e-01 -4.8708978e-01 -6.6403741e-01 -8.2402611e-0…
453	6236	CCOC(=O)c1c(Cc2cccc(Cl)c2)[nH]c2c1cc(O)c1ccccc12	Organoheterocyclic compounds	[ 9.83535230e-01 -2.57215440e-01 -1.55670658e-01 -4.23963428e-01 -8.63911688e-01 -1.58849984e-01 -4.68650274e-02 1.58053064e+00 1.27108604e-01 -5.86685658e-01 -1.85296506e-01 -5.72790205e-01 -2.10206416e-02 8.79066586e-01 -7.81763494e-01 7.30806589e-01 -4.45614994e-01 -1.95035070e-01 -4.60001454e-02 -4.08318460e-01 -3.63180548e-01 -4.75850046e-01 -2.92846411e-01 -6.50553167e-01 -3.79571199e-01 -3…
454	6272	C=CCCCn1cc(C(=O)C2C(C)(C)C2(C)C)c2ccccc21	Organoheterocyclic compounds	[-3.14807087e-01 -3.58902901e-01 -4.64730591e-01 7.11594149e-02 -9.96354461e-01 5.48983335e-01 -5.96088350e-01 -5.22547424e-01 -3.98469090e-01 6.55026555e-01 2.71321845e+00 -2.77862437e-02 5.28317630e-01 -1.08159058e-01 -2.54804164e-01 -4.13436979e-01 6.23801410e-01 6.90245569e-01 -5.30932069e-01 -6.61275625e-01 -4.54593867e-01 -3.00209224e-01 7.85914212e-02 -2.30806828e-01 -6.31889284e-01 1.1582…
455	6275	CC(F)CCCn1cc(C(=O)C2C(C)(C)C2(C)C)c2ccccc21	Organoheterocyclic compounds	[-5.48651278e-01 7.79283524e-01 -5.23139119e-01 1.91659391e-01 -7.63836324e-01 -3.18361074e-01 -3.97957832e-01 -5.76878130e-01 -9.53935683e-01 5.25716841e-01 1.38396883e+00 -1.87397361e-01 7.68606126e-01 -1.18529923e-01 -4.65462595e-01 -4.46670085e-01 2.10607573e-01 4.59156036e-01 -5.18597364e-01 -4.47826773e-01 -7.16138363e-01 -4.16810304e-01 -5.67912281e-01 1.34334648e+00 -5.10437965e-01 -9.090…
456	6283	CS(=O)(=O)N(CC(O)Cn1c2ccccc2c2ccccc21)c1ccccc1I	Organoheterocyclic compounds	[-0.72692716 -0.25290605 0.9369252 -0.9824515 -0.81046385 -0.09957195 -0.4161894 0.34277064 -0.30991513 -0.5120203 -0.54828566 -0.16992256 -0.6840875 0.09956506 -0.675023 -0.312833 0.04937493 0.22486596 -0.00536291 -0.24004889 -0.75713557 -0.2789977 -0.7143931 -0.16538104 0.00948661 -0.3657475 -0.4116377 -0.3575087 -0.40172946 -0.848767 -0.19917046 -0.70632726 -0.24026157 -0.4444386 -0.48852888 0…
457	6308	CCCCCc1cc(O)cc(OCCCCCCCCCCC(=O)NC2CC2)c1	Benzenoids	[-0.46042186 -0.9507687 -0.75171596 -0.42487586 -0.96255374 -0.73932135 1.1741877 -0.61058867 -0.65383327 -0.08790154 1.2904645 -0.43453166 -0.17198803 -0.6461786 -0.19381876 -0.6322447 -0.42244557 -0.26401046 -0.05384089 -0.73653936 -0.6040497 -0.9043035 0.18184292 0.691162 -0.8602658 0.84724426 -0.55798995 -0.5684935 -0.901329 -0.7225582 -0.9238948 -0.81847143 0.5135598 -0.24293251 -0.95032614 …
458	6309	CCCCCCc1ccc(O)cc1OCCCCCCCCCCC(=O)NC1CC1	Benzenoids	[-6.57278419e-01 -7.34309196e-01 -6.75967753e-01 -7.98418224e-01 -9.55599189e-01 -8.79496932e-01 1.14362872e+00 -6.45566583e-01 -6.09078526e-01 -5.84422052e-01 3.84524912e-01 -6.49841070e-01 -4.34680104e-01 -6.35266721e-01 -1.88100547e-01 -7.12155998e-01 -3.35588247e-01 -3.51351082e-01 -1.90439135e-01 -6.28323495e-01 -6.78574324e-01 -9.05959547e-01 5.05625665e-01 8.10183764e-01 -4.37421471e-01 9.…
459	6312	N#C/C(=C\c1ccc(O)c(O)c1)C(=O)Nc1ccccc1	Phenylpropanoids and polyketides	[-5.07429779e-01 -7.63657868e-01 2.66979039e-01 -7.29598165e-01 -8.70891929e-01 2.84480602e-02 -7.73187637e-01 -3.98605794e-01 -3.64629596e-01 1.12046456e+00 -2.30389327e-01 -1.50086462e-01 -2.10787699e-01 2.97652543e-01 -8.01547647e-01 4.86860126e-01 -3.96988243e-01 -6.19798303e-01 -4.25373167e-01 1.94757748e-02 -4.99314666e-01 -6.92070007e-01 -1.68598786e-01 -6.36184514e-01 -7.07169712e-01 -1.4…
460	6320	CCCCCC(O)CCC1CCC(=O)N1CCCCCCC(=O)O	Lipids and lipid-like molecules	[-9.43312347e-01 -2.51621634e-01 -9.42577183e-01 -6.19872868e-01 -6.93165004e-01 -4.35147025e-02 -5.73685586e-01 -1.91733420e-01 -4.93828982e-01 -5.17051876e-01 5.47071636e-01 -9.00569439e-01 -4.00686145e-01 -4.09627885e-01 -2.77849615e-01 -1.43266290e-01 -6.28307641e-01 8.98202121e-01 -1.44219652e-01 -4.74168628e-01 2.38727525e-01 -4.51453775e-01 -1.35951504e-01 1.61004245e+00 -3.45880389e-01 4.…
461	6339	CCC(NC)C(=O)c1ccc(F)cc1	Organic oxygen compounds	[ 6.64905369e-01 -7.08363473e-01 2.84578174e-01 4.70036745e-01 -8.29947472e-01 -3.24447662e-01 2.21921001e-02 -4.31156904e-01 8.17425400e-02 6.32761955e-01 3.43488902e-01 2.69316435e-01 -5.09860396e-01 3.08244616e-01 3.45328957e-01 -7.08679199e-01 -6.92668855e-01 9.52880979e-01 -2.89986551e-01 -3.01584661e-01 -3.94927502e-01 -8.20737839e-01 3.50420773e-01 -9.98703912e-02 -9.19529498e-01 -2.700472…
462	6375	COc1ccc(COc2ccc(Cc3cnc(N)nc3N)cc2OC)cc1	Benzenoids	[ 0.04549625 -0.9284946 -0.84206474 -0.6254 -0.49844974 -0.7985477 0.3444397 -0.47955683 -0.85214573 -0.44562593 -0.7417304 -0.65574163 -0.09564805 -0.2199621 0.5859697 0.0469082 -0.46957073 -0.0909114 -0.1685989 -0.31528652 -0.5031305 -0.32570627 -0.17545478 0.16387083 0.5560952 0.13156012 -0.80743015 -0.9610332 -0.6286258 -0.9945821 -0.5426358 0.05694516 -0.64354086 -0.9219632 -0.32562497 -0.37…
463	6377	CC[C@H](C)n1cc(C)c2c(C(=O)NCc3c(C)cc(C)[nH]c3=O)cc(-c3ccc(N4CCNCC4)nc3)cc21	Organoheterocyclic compounds	[ 1.22244179e+00 -3.60546023e-01 5.34130216e-01 -3.32668632e-01 -9.59055305e-01 6.15061700e-01 -2.29155004e-01 4.37520832e-01 -8.50424469e-01 1.11683524e+00 -3.55953127e-02 5.72750866e-02 5.28570712e-01 8.35351884e-01 -4.71243978e-01 2.15988278e+00 -2.02146918e-01 -3.92391950e-01 -3.60929728e-01 -6.59440339e-01 -5.70935428e-01 1.31261095e-01 3.68655205e-01 -4.07718986e-01 -5.66324890e-01 -6.63755…
464	6383	CCCC(F)CCn1cc(C(=O)c2cccc3ccccc23)c2ccccc21	Organoheterocyclic compounds	[-4.66700375e-01 9.91387293e-02 -3.30176502e-01 1.98366009e-02 -7.42506325e-01 3.70626867e-01 -5.10325015e-01 -4.44366127e-01 -3.99893135e-01 -3.26694340e-01 3.24029773e-01 -2.07481056e-01 3.83006364e-01 3.20110112e-01 7.97923654e-02 -1.33602336e-01 5.89651287e-01 3.19880724e-01 -6.00479186e-01 -3.22703391e-01 -5.17200112e-01 -5.10354400e-01 -2.64541119e-01 3.27047050e-01 1.08236931e-01 -7.580985…
465	6414	CC(C)N(CCCCOCC(=O)NS(C)(=O)=O)c1cnc(-c2ccccc2)c(-c2ccccc2)n1	Organic nitrogen compounds	[-1.01832189e-01 6.03764892e-01 4.65849727e-01 2.68237263e-01 -8.22592020e-01 3.04064415e-02 -6.64300561e-01 -5.93289852e-01 -3.83347511e-01 -1.51390478e-01 -5.51019385e-02 1.88323319e-01 1.38488725e-01 -1.19497105e-01 -8.22329283e-01 2.34990418e-01 6.94176316e-01 -1.97920464e-02 2.78927773e-01 -7.09159553e-01 -9.14047509e-02 -6.87192082e-01 5.14802523e-02 5.08215912e-02 9.73346978e-02 -3.8165673…
466	6421	O=S(=O)(c1cccc2cnccc12)N1CCCNCC1	Organoheterocyclic compounds	[ 1.28511858e+00 4.27041829e-01 -3.44014913e-02 -2.76751697e-01 -9.83864605e-01 -2.97040612e-01 3.67858335e-02 3.15777361e-01 -8.02221298e-01 1.59220433e+00 -3.78558666e-01 9.35680866e-01 1.72848451e+00 -7.50284314e-01 -2.30867580e-01 4.83705431e-01 -2.10533887e-01 -8.00738811e-01 -2.86854237e-01 4.47049551e-02 -7.11735860e-02 2.14802504e+00 2.71232992e-01 -2.77715445e-01 -3.46334726e-01 -2.16732…
467	6428	CCCCCCc1cccc(NC(=O)CNCCC(=O)O)c1	Organic acids and derivatives	[ 2.39560783e-01 -7.28681326e-01 1.83105487e-02 -7.32995570e-01 -9.82993484e-01 -3.45343888e-01 -4.63277131e-01 4.60720509e-02 -4.05402660e-01 5.04706204e-01 1.55140412e+00 -4.84175719e-02 -5.03926761e-02 -1.78879872e-01 4.44996357e-01 3.86755675e-01 3.52593601e-01 -2.19601765e-02 -3.80254477e-01 -3.74015532e-02 4.26556379e-01 -4.43126202e-01 9.33417261e-01 -4.40945625e-01 -9.37575102e-02 -7.3846…
468	6443	CCCCC(=O)N(Cc1ccc(-c2ccccc2C(=O)O)cc1)c1ccccc1	Benzenoids	[-0.63554484 -0.9573849 -0.15316819 -0.35763907 -0.55174845 -0.32325977 -0.51309884 -0.3684496 -0.47755852 -0.11594605 0.1321261 -0.37430838 -0.31789654 0.3795684 -0.07319886 0.6384888 0.6712939 -0.5688108 -0.8093892 -0.39960292 -0.38722613 -0.41634935 0.57302856 -0.31048432 -0.24325639 -0.36006653 -0.7616962 -0.4852842 0.14653435 -0.562956 0.27342126 -0.24735881 -0.777043 -0.8964695 0.09118786 -…
469	6451	Oc1cc(O)c(-c2noc3ccc(NCCN4CCOCC4)cc23)cc1Cl	Organoheterocyclic compounds	[ 0.4030834 -0.44716963 1.3330599 -0.93178785 -0.6698936 -0.09158707 0.2090113 0.258264 -0.53691995 -0.19751942 0.45364258 -0.01536784 0.5224934 -0.2098417 -0.6836695 1.0589391 -0.04695422 -0.12566374 0.7900517 -0.757217 -0.25396502 -0.34231403 0.31571597 -0.22124493 0.34480968 0.06305706 0.94026273 0.27028587 -0.28484648 -0.97197545 -0.7306763 -0.5147677 0.35290626 -0.8619217 -0.7109801 0.013327…
470	6453	CC1(C)CC[C@]2(C(=O)NCC(F)(F)F)CC[C@]3(C)[C@H](C(=O)C=C4[C@@]5(C)C=C(C#N)C(=O)C(C)(C)[C@@H]5CC[C@]43C)[C@@H]2C1	Benzenoids	[ 1.86897740e-01 -6.96392596e-01 1.19407606e+00 3.72084826e-01 -9.70192790e-01 -6.05933189e-01 -7.81055987e-01 -6.98619068e-01 -1.66287288e-01 -4.56259787e-01 5.35240948e-01 -6.88396573e-01 4.04584825e-01 1.13208783e+00 2.01499820e+00 -8.83895338e-01 6.20844185e-01 -7.18980193e-01 -6.11876369e-01 -8.25464487e-01 4.82238442e-01 -4.22845930e-01 -1.76737487e-01 -4.59157616e-01 1.16446435e-01 -2.7736…
471	6455	NC(=O)c1cccc(N)c1	Benzenoids	[-0.8222769 -0.9667325 -0.10974433 -0.65136516 -0.96973217 -0.68869466 -0.6947052 -0.42832175 0.84745276 0.5405333 0.36257544 -0.49286264 0.6272253 -0.2807484 -0.5915555 0.05048453 -0.7685697 -0.74289334 -0.65371025 0.3055361 0.81534064 -0.407516 -0.8516034 0.3523223 -0.9682395 0.01077912 -0.3140974 -0.6252111 -0.85466826 -0.6687699 0.02978074 -0.99369323 -0.06385998 -0.98565805 0.13625845 -0.779…
472	6456	O=C(O)c1ccnc(C(=O)O)c1	Organoheterocyclic compounds	[ 2.57867074e+00 -3.24747376e-02 9.93785322e-01 -9.94778156e-01 -4.38140780e-01 -4.17833418e-01 3.13633204e-01 -8.68109226e-01 1.03127730e+00 7.53785074e-01 5.79877853e-01 -5.17836690e-01 -7.19594419e-01 -5.20608187e-01 -1.98718861e-01 2.13708803e-01 5.88580132e-01 -9.92838562e-01 -9.86891747e-01 -1.56251099e-02 6.28603280e-01 2.13695690e-01 -3.97486538e-01 -2.21385345e-01 -3.64971787e-01 -4.5723…
473	6458	CC1=CC(=O)C(C(C)C)=CC1=O	Organic oxygen compounds	[-9.77848530e-01 6.21762931e-01 -8.77541065e-01 -4.19083744e-01 -9.38886166e-01 3.59361559e-01 -9.88982379e-01 8.76770318e-01 -9.98906314e-01 1.25294343e-01 -5.05232394e-01 -9.82885182e-01 1.47427845e+00 -6.17205441e-01 -9.76404905e-01 1.67811155e-01 1.87267447e+00 -9.68635798e-01 -5.91674112e-02 -9.98792827e-01 3.51923853e-02 -8.23867321e-02 6.68016076e-03 -9.85651493e-01 -9.98659372e-01 -9.9154…
474	6459	OCC1=C[C@H](N[C@H]2C[C@H](CO)[C@@H](O[C@@H]3O[C@H](CO)[C@@H](O)[C@H](O)[C@H]3O)[C@H](O)[C@H]2O)[C@H](O)[C@@H](O)[C@@H]1O	Organic oxygen compounds	[ 2.96029806e-01 8.58633965e-02 -6.94121867e-02 9.39042687e-01 -9.15955663e-01 -4.35055882e-01 5.42460203e-01 2.43577100e-02 7.12869108e-01 -6.76113188e-01 2.07001358e-01 -9.72690225e-01 9.17390406e-01 -3.62190694e-01 -8.49772274e-01 -9.45124924e-01 -3.57863277e-01 1.07782745e+00 -6.56138837e-01 6.07425757e-02 4.22468364e-01 -6.87588513e-01 -6.91975772e-01 9.65537131e-01 -7.83183932e-01 -5.824321…
475	6460	CC(C)(C)c1ccc(C(=O)CCCN2CCC(OC(c3ccccc3)c3ccccc3)CC2)cc1	Benzenoids	[ 4.52858686e-01 2.98384249e-01 -4.27398801e-01 2.33546156e-03 -7.47955978e-01 5.01163602e-01 -1.48129538e-01 -5.14487624e-01 -9.92266059e-01 2.57331908e-01 6.51542425e-01 2.37000629e-01 4.56398249e-01 2.84869999e-01 -5.97621322e-01 2.53131896e-01 4.51931864e-01 -6.49386346e-01 6.79887533e-02 -9.73249733e-01 -8.02738965e-01 -4.48694199e-01 1.14278696e-01 -9.28608179e-01 6.40153587e-01 -6.40563011…
476	6471	C#CCCCCCCCCCNC(=O)Oc1cccc(-c2cccc(C(N)=O)c2)c1	Benzenoids	[-0.97983193 -0.80486435 -0.23272946 -0.45185196 -0.9004575 -0.11661804 0.801624 -0.07709591 -0.41356188 0.01241497 -0.22456315 -0.05108405 -0.18142706 0.44877183 -0.21313791 0.29687175 -0.32765406 -0.10028453 -0.41107005 -0.57630783 0.53961456 -0.7179217 1.1964624 -0.08399922 -0.18531665 0.47692904 -0.6118352 -0.74275535 -0.8856637 -0.757643 -0.289718 -0.79166096 0.15738668 -0.9957023 -0.7285047…
477	6511	CC1=C(CC/C(C)=C/CC/C(C)=C/CCC2=CC(=O)OC2O)C(C)(C)CCC1	Lipids and lipid-like molecules	[-7.43344665e-01 -4.86034960e-01 -5.80114387e-02 -2.23480701e-01 -8.30610454e-01 -5.56802452e-01 -8.78540576e-01 -1.65473461e-01 -3.50961000e-01 -6.27030253e-01 6.02298796e-01 -9.83094394e-01 3.52727026e-01 5.77890873e-02 -5.74735284e-01 -6.64053857e-01 4.25550073e-01 6.64692223e-01 -7.28977382e-01 -7.39877641e-01 4.70934689e-01 -8.06232035e-01 6.35099590e-01 2.08777380e+00 -9.83844340e-01 -7.268…
478	6525	N=C(N)NC(=O)c1cnn(-c2cccc3ncccc23)c1C1CC1	Organoheterocyclic compounds	[ 4.41533238e-01 -4.71433163e-01 4.61376816e-01 -7.98770845e-01 -2.28050694e-01 -2.05990180e-01 -1.04311071e-01 4.77201343e-01 -4.73062545e-01 1.18244982e+00 -4.65170108e-02 2.72661924e-01 3.76193315e-01 4.98497576e-01 -2.39282116e-01 8.49421978e-01 -1.43677637e-01 -6.77210271e-01 -5.19675165e-02 -6.78161144e-01 -1.75631359e-01 1.26411426e+00 7.75123835e-01 1.32634354e+00 -3.18857342e-01 -4.78759…
479	6564	CN(C)C(Cc1ccccc1)c1ccccc1	Phenylpropanoids and polyketides	[-0.6835027 -0.961425 -0.22084707 -0.77609587 -0.38778198 0.05018118 -0.76703405 -0.01389442 -0.6758664 0.68460554 0.10201157 -0.5852917 -0.98588336 0.8133618 -0.96229005 0.8037095 0.5187312 -0.66740793 -0.11915383 -0.81301564 -0.8967422 -0.9933777 0.8123278 -0.7063223 -0.24100101 0.3430527 -0.5550934 -0.82144076 -0.8259718 -0.9963314 -0.5071425 -0.5427747 0.08107418 -0.9737026 -0.0797365 -0.8043…
480	6572	CCCCN(CC)c1nc(C)nc2c1c(C)c(C)n2-c1c(C)cc(C)cc1C	Organoheterocyclic compounds	[-0.48647466 -0.8584425 1.2442783 -0.99857193 -0.98684937 -0.2563545 -0.0780039 -0.82922214 -0.89551526 0.2738087 1.6817964 -0.26955947 -0.3187613 0.8263833 -0.0037714 0.60192794 0.57212925 -0.5426286 -0.54114115 -0.78178155 -0.3915936 -0.6783039 0.33276865 -0.25160292 0.43341985 0.10531242 -0.7920146 -0.57509524 -0.9191538 -0.50466144 -0.6051009 -0.6625553 -0.24795225 -0.8790811 -0.19530682 -0.1…
481	6581	O=C(Nc1cccc(Nc2cc(Nc3cccc(C(F)(F)F)c3)ncn2)c1)C1CC1	Benzenoids	[ 1.4278363e-01 -7.6096314e-01 -2.1940231e-01 -8.0475157e-01 -9.7260725e-01 -7.1491647e-01 -3.0643579e-01 -6.6056550e-01 -2.6880494e-01 5.3797412e-01 -2.7047989e-01 5.9342142e-02 7.0880182e-02 1.7796040e+00 -7.7310318e-01 1.8117489e-01 1.8645336e-01 -1.3252957e-01 -4.1357961e-02 -6.1800264e-02 7.5436398e-02 -8.9556557e-01 3.2341802e-01 -1.5635841e-01 2.3873170e-01 -7.7768779e-01 -7.0294279e-01 -4…
482	6586	NCCCCCCCCCCN[S@SP3](=O)(=O)c1cccc2c(Cl)cccc12	Benzenoids	[-4.26966071e-01 -8.62843454e-01 1.23984918e-01 -2.65524387e-01 -9.96330142e-01 1.65188089e-02 2.30686808e+00 -6.04774714e-01 1.02059759e-01 -4.55502152e-01 -1.04210228e-01 -9.46626663e-01 -7.80927658e-01 3.96852791e-01 -2.99183466e-02 3.61345559e-02 -5.06727919e-02 -9.44490507e-02 -5.60129583e-01 2.35878676e-01 9.11748782e-02 -8.39562714e-01 1.05905212e-01 4.52660888e-01 -8.28614235e-01 5.981618…
483	6604	CNCCN[S@SP3](=O)(=O)c1cccc2cnccc12	Organoheterocyclic compounds	[ 1.28007615e+00 -8.56372237e-01 3.23975921e-01 1.83978584e-02 -9.94316816e-01 3.90472233e-01 9.98010933e-01 6.98133707e-01 2.69844472e-01 1.24610865e+00 9.38178778e-01 -2.72367805e-01 2.77555853e-01 -6.28645182e-01 3.41568738e-01 1.06465280e+00 -5.81089914e-01 -1.42179072e-01 -2.79245768e-02 7.46746302e-01 3.08233887e-01 -2.55549282e-01 3.11632752e-01 -2.51421243e-01 -8.73420477e-01 -7.26922333e…
484	6625	O=Cc1ccc2c(c1)OCO2	Organoheterocyclic compounds	[-6.8524355e-01 -9.7497231e-01 1.0136669e+00 -8.1033820e-01 -9.9853140e-01 -2.1273774e-01 1.0442955e+00 -7.0572990e-01 8.9282227e-01 3.3406392e-01 8.0118316e-01 -6.0612559e-01 -4.8704527e-02 -6.5173119e-01 -9.6389145e-01 -2.6583469e-01 2.2468351e-01 -7.4392378e-01 -9.0365982e-01 -9.8954850e-01 1.9096509e-01 -2.5927333e-02 -4.6427396e-01 1.0934542e+00 -6.7204607e-01 9.9038661e-01 -9.9655646e-01 -4…
485	6642	COc1ccc2[nH]cc(CCN)c2c1	Organoheterocyclic compounds	[-9.07114804e-01 -9.27506983e-01 -7.31793463e-01 -9.49604988e-01 -9.85961616e-01 -8.28654885e-01 -6.15287483e-01 -4.78987992e-01 -3.01113933e-01 1.60414374e+00 -1.85401797e-01 -2.60635823e-01 -4.63577211e-01 -3.02034855e-01 1.21593034e+00 1.69522178e+00 -1.84221938e-01 -4.01742876e-01 4.60662514e-01 1.03239131e+00 -2.24635676e-01 1.86540067e+00 -6.56618774e-02 2.26187021e-01 -8.42461586e-01 -1.32…
486	6644	O=c1c(O[C@@H]2O[C@@H](CO)[C@H](O)[C@H]2O)c(-c2ccc(O)c(O)c2)oc2cc(O)cc(O)c12	Phenylpropanoids and polyketides	[-5.46235777e-02 -6.36481464e-01 1.10299373e+00 -1.62635520e-01 -9.48971450e-01 -8.90118122e-01 -7.09888220e-01 1.94888823e-02 3.79708320e-01 6.64865747e-02 3.21119487e-01 -1.44387245e-01 2.66016066e-01 -4.13447544e-02 -6.08620524e-01 1.02936670e-01 7.36194491e-01 7.94792295e-01 -3.16808403e-01 -5.72366007e-02 3.73389244e-01 -8.32425416e-01 9.76208076e-02 2.48661786e-01 5.50728738e-01 4.04978931e…
487	6662	O=c1cc(-c2ccc(O)cc2)oc2c([C@@H]3OC[C@H](O)[C@H](O)[C@H]3O)c(O)c([C@@H]3O[C@H](CO)[C@@H](O)[C@H](O)[C@H]3O)c(O)c12	Phenylpropanoids and polyketides	[ 9.87276554e-01 1.96415961e-01 5.71131110e-01 6.57919466e-01 -9.66769218e-01 -5.62127769e-01 6.75567448e-01 -1.57428950e-01 4.98144150e-01 3.93448770e-01 -7.31282607e-02 -3.44262779e-01 1.18202889e+00 -1.50215715e-01 -7.48424411e-01 -7.60993540e-01 -1.03315279e-01 1.89249843e-01 8.11830908e-02 -2.91238129e-01 -2.46383712e-01 -7.69633532e-01 -5.72859883e-01 -1.91686526e-01 1.44593880e-01 -5.33974…
488	6668	CN1[C@@H]2C[C@@H](OC(=O)[C@@](O)(CO)c3ccccc3)C[C@H]1[C@@H]1O[C@@H]12	Organic acids and derivatives	[ 1.34458387e+00 6.09951556e-01 -1.29879534e-01 8.72345328e-01 -9.04539347e-01 -3.41841400e-01 5.39231241e-01 1.01243876e-01 4.14669603e-01 2.77056962e-01 -8.27114463e-01 -4.51885939e-01 8.44873369e-01 -6.13290109e-02 -7.79067218e-01 -7.96247065e-01 -2.80202832e-02 3.06550473e-01 -3.54769826e-01 -6.30341589e-01 -7.36787558e-01 -5.51130354e-01 -2.59212017e-01 3.61755371e-01 5.48699021e-01 -8.17191…
489	6673	CC(=O)Cc1ccc2c(c1)OCO2	Organoheterocyclic compounds	[-0.75758183 -0.9829476 -0.8792748 -0.4670094 -0.998936 -0.05578307 0.32155234 -0.13669163 0.10012738 0.4038328 1.3096764 -0.8801011 -0.52866876 0.08122119 0.69042075 -0.04342667 0.02623624 -0.733107 -0.8641272 -0.897462 -0.14436297 0.1881353 0.34667867 0.5714785 -0.44434008 0.22064291 -0.8960887 -0.63655096 -0.6599851 -0.42375624 -0.9836366 -0.9364065 -0.6421241 -0.36837685 -0.63709795 -0.333680…
490	6676	COc1cc2c(c(OC)c1OC)-c1c(cc(OC)c(OC)c1OC)CC(C)C(C)C2	Phenylpropanoids and polyketides	[-2.89475322e-01 -9.41305041e-01 -1.99772939e-01 -9.90532815e-01 -9.93197501e-01 -8.58336866e-01 7.30411038e-02 -7.45529592e-01 -7.21814096e-01 -1.60428107e-01 5.85121155e-01 -7.54560411e-01 -6.95811689e-01 1.85908020e-01 -4.28271592e-01 4.08563837e-02 -7.77897716e-01 -7.41959631e-01 7.77704775e-01 -7.12140873e-02 -9.64768827e-01 -9.41688836e-01 5.89621603e-01 -6.32878244e-01 -9.92747128e-01 -5.7…
491	6683	CCC(C)N(C)C(=O)c1cc2ccccc2c(-c2ccccc2Cl)n1	Organoheterocyclic compounds	[-0.23598948 -0.05257128 0.7122944 -0.6578268 -0.84417236 0.253522 -0.7518768 -0.00520144 -0.9111488 0.24943598 0.16422687 -0.54531306 -0.34627515 0.95934916 -0.54209447 0.90450174 1.3835318 0.6731007 -0.74638414 -0.3453373 -0.5808444 -0.04447714 0.8704605 -0.6591169 0.15278205 0.0680053 -0.48594534 -0.5072405 -0.67803514 -0.6718259 -0.54788786 -0.0831775 0.351897 -0.61128336 0.3356231 -0.2411634…
492	152	O=c1cc(-c2ccc(O)c(O)c2)oc2c([C@@H]3O[C@H](CO)[C@@H](O)[C@H](O)[C@H]3O)c(O)cc(O)c12	Phenylpropanoids and polyketides	[ 2.65613701e-02 -4.25275564e-01 1.43831396e+00 2.11318031e-01 -9.66744184e-01 -6.82139039e-01 -4.92872447e-02 -1.18976481e-01 3.37307692e-01 -1.50647223e-01 3.32041502e-01 -1.29305780e-01 6.91400051e-01 -2.30828717e-01 -3.92938256e-01 -4.38321084e-01 -4.59181249e-01 4.31220055e-01 -1.81017458e-01 1.46090984e-04 9.55473334e-02 -8.15362155e-01 1.77246317e-01 -1.30152389e-01 3.90210539e-01 -3.36001…
493	6715	Nc1ccc([N+](=O)[O-])cc1Cl	Benzenoids	[-0.97990704 -0.8968567 0.05714352 -0.774596 -0.99643743 -0.9301655 -0.8043303 -0.9881106 0.31687582 -0.73746586 0.9196988 -0.99237424 -0.97132623 1.186806 -0.802875 -0.6214625 -0.7063685 -0.51163787 -0.6966308 0.6799145 1.7770272 0.3289064 0.39179048 -0.44610998 -0.3377512 0.18106939 -0.53312635 -0.6751297 -0.48941413 -0.2632392 -0.90641636 -0.9979284 -0.43520916 -0.99864197 -0.6441877 0.1411594…
494	6721	Cc1cc(C)c(N)cc1C	Benzenoids	[-9.73381042e-01 -9.60673928e-01 1.66361518e-02 -9.99403596e-01 -9.98765349e-01 -9.34875369e-01 -8.92220497e-01 -9.96487796e-01 -5.60388923e-01 -3.68833125e-01 2.74891675e-01 -8.81326854e-01 -9.98726189e-01 1.26424742e+00 -8.24664593e-01 -5.21252573e-01 -5.38329720e-01 -9.44439888e-01 -9.10396397e-01 -4.60794449e-01 9.94734466e-01 -9.89013672e-01 5.89361181e-03 -6.46727681e-01 -9.97468948e-01 -5.…
[truncated: 575 more rows]

## Sheet: Figure 4b
	Superclass	Number of spectra	Number of compounds
0	Lipids and lipid-like molecules	684	136
1	Benzenoids	1789	225
2	Organoheterocyclic compounds	1347	219
3	Organic acids and derivatives	1693	191
4	Organic nitrogen compounds	243	27
5	Organic oxygen compounds	489	63
6	Alkaloids and derivatives	84	20
7	Phenylpropanoids and polyketides	1033	171
8	Organosulfur compounds	11	3
[truncated: 4 more rows]

## Sheet: Figure 4c
	Compound ID	Superclass	Spectral cosine similarity
[truncated: 7,438 more rows]

[truncated: 6 more sheets: Figure 5a, Figure 5b, Figure 6, Figure 7, Figure 8, Table 1]
