# Supplementary material for: FIORA: Local neighborhood-based prediction of compound mass spectra from single fragmentation events
Source: Nat Commun. 2025 Mar 7;16:2298. doi: 10.1038/s41467-025-57422-4 (PMC11889238; doi:10.1038/s41467-025-57422-4)
Supplement: Supplementary file 5 — Source Data 2 [file 41467_2025_57422_MOESM5_ESM.xlsx]

## Sheet: Supplementary Figure 2
	Experimental m/z	Experimental intensity	Fiora m/z	Fiora intensity
0	90.055	119	247.108	0.186178
1	103.055	10	202.111	0.0604064
2	130.065	1000	201.102	0.0239266
3	131.068	126	90.055	0.144077
4	158.06	19	89.0477	0.00329586
5	201.095	12	88.0393	0.00523347
6	201.105	33	159.068	0.00559154
7	247.107	209	158.06	0.0205952
8	-	-	231.113	0.00194968
9	-	-	230.106	0.00147731
10	-	-	229.097	0.0480648
11	-	-	17.0022	0.00125809
12	-	-	14.9865	0.00128183
13	-	-	132.081	0.0136927
14	-	-	131.073	0.0383403
15	-	-	130.065	0.372527
16	-	-	129.058	0.00192619
17	-	-	128.049	0.00222001
18	-	-	118.065	0.00270636
19	-	-	229.097	0.0222204
20	-	-	229.097	0.024538

## Sheet: Supplementary Figure 3
	Experimental m/z	Experimental intensity	Fiora m/z	Fiora intensity
0	88.039	1000	245.092	0.286969
1	89.041	30	173.071	0.00431614
2	128.046	16	202.111	0.0267094
3	156.045	143	201.102	0.0207103
4	245.092	486	200.095	0.00228791
5	-	-	90.055	0.00211915
6	-	-	89.0477	0.0325238
7	-	-	88.0393	0.492037
8	-	-	87.032	0.00168198
9	-	-	86.0237	0.00258309
10	-	-	156.044	0.0084055
11	-	-	131.073	0.00112067
12	-	-	130.065	0.0206017
13	-	-	129.058	0.0105126
14	-	-	128.049	0.0548063
15	-	-	117.058	0.00141296
16	-	-	116.049	0.00911044
17	-	-	115.042	0.00160743
18	-	-	227.082	0.00554126

## Sheet: Supplementary Figure 4
	Cosine Similarity	Cosine Similarity (ICEBERG)	Cosine Similarity (CFM-ID)	Cosine Similarity (w/o Precursor)	Cosine Similarity (w/o Precursor; ICEBERG)	Cosine Similarity (w/o Precursor; CFM-ID)
0	0.903236	0.589246	0.829063	0.732189	0.615412	0.528205
1	0.878908	0.705072	0.783443	0.72999	0.724302	0.505267
2	0.879749	0.722809	0.783723	0.744436	0.748895	0.510246
3	0.892044	0.752646	0.779224	0.79244	0.769428	0.539235
4	0.859664	0.769356	0.730824	0.763816	0.763302	0.508872
5	0.867893	0.812442	0.716527	0.793043	0.809404	0.517426
6	0.884945	0.757838	0.632432	0.81204	0.76035	0.608589
7	0.831481	0.837829	0.62244	0.788561	0.817125	0.574809
8	0.857087	0.796047	0.654547	0.836907	0.769234	0.61523
9	0.835987	0.800737	0.618355	0.831218	0.782347	0.584949
10	0.842661	0.840608	0.630748	0.837895	0.827925	0.600477
11	0.795187	0.780877	0.59854	0.81802	0.791893	0.594835
12	0.832047	0.822276	0.851415	0.873536	0.870251	0.851415
13	0.717173	0.544384	0.624775	0.555213	0.497657	0.356674
14	0.816351	0.565392	0.778854	0.666667	0.535077	0.444822
15	0.897127	0.720204	0.58111	0.828898	0.708082	0.550984
16	0.854667	0.68129	0.564161	0.783175	0.650501	0.525277
17	0.882454	0.756935	0.604525	0.858627	0.722584	0.560609
18	0.857398	0.812863	0.596584	0.851255	0.793451	0.561009
19	0.852128	0.770446	0.608015	0.83227	0.742551	0.569629
20	0.803492	0.755447	0.793955	0.840668	0.799649	0.793955
21	0.746978	0.581474	0.836223	0.66015	0.57588	0.470832
22	0.801516	0.736237	0.813488	0.767973	0.748984	0.56647
23	0.831883	0.827028	0.815498	0.828094	0.83162	0.813403
24	0.802335	0.801195	0.819876	0.811074	0.852308	0.819876
25	0.781197	0.7375	0.877239	0.707359	0.774126	0.776089
26	0.775899	0.76271	0.877506	0.703605	0.77194	0.766049
27	0.76796	0.794691	0.869201	0.687028	0.763415	0.769312
28	0.77271	0.816333	0.868932	0.705366	0.778777	0.796446
29	0.745743	0.814783	0.83935	0.683728	0.77266	0.791369
30	0.743845	0.79212	0.781849	0.702151	0.757146	0.777626
31	0.725289	0.781379	0.732268	0.701465	0.766318	0.777366
32	0.72319	0.750888	0.734161	0.71236	0.750345	0.72193
33	0.680831	0.688366	0.729871	0.688962	0.715912	0.734791
34	0.63752	0.611634	0.694877	0.664932	0.669914	0.720663
35	0.651815	0.600782	0.702404	0.672836	0.658028	0.728469
36	0.631059	0.571595	0.669671	0.647652	0.62606	0.694522
37	0.606753	0.531636	0.651186	0.616086	0.582294	0.675351
38	0.547486	0.455057	0.75169	0.55209	0.498418	0.75169
39	0.859167	0.47918	0.757243	0.744118	0.558263	0.378546
40	0.867993	0.528546	0.76785	0.836101	0.625305	0.424006
41	0.848369	0.530096	0.760401	0.811368	0.605852	0.410816
42	0.853305	0.589645	0.758596	0.845916	0.701979	0.415617
43	0.879801	0.611069	0.725241	0.845209	0.628723	0.426324
44	0.890516	0.654492	0.729719	0.865286	0.668699	0.472092
45	0.891172	0.752653	0.721185	0.858057	0.756363	0.754006
46	0.912938	0.701754	0.738615	0.891056	0.681997	0.757858
47	0.893326	0.776184	0.749044	0.869724	0.761078	0.753036
48	0.904689	0.796453	0.786289	0.899696	0.780366	0.776157
49	0.884768	0.811641	0.753443	0.881483	0.801356	0.742401
50	0.881341	0.807421	0.779555	0.886078	0.807722	0.774903
51	0.872705	0.800707	0.757712	0.894849	0.831845	0.757712
52	0.679067	0.734974	0.846377	0.719975	0.76779	0.859556
53	0.774289	0.671438	0.89336	0.761674	0.543536	0
54	0.785057	0.683325	0.86793	0.771226	0.549648	0
55	0.790516	0.691327	0.834716	0.763765	0.548327	0
56	0.793094	0.696895	0.747197	0.741324	0.542868	0
57	0.753395	0.665859	0.58079	0.681712	0.524457	0.0915644
58	0.874499	0.806031	0.635826	0.823032	0.67734	0.798617
59	0.899831	0.817104	0.688456	0.864949	0.71153	0.84047
60	0.888715	0.785215	0.733552	0.855693	0.708865	0.839167
61	0.849123	0.711991	0.784773	0.829269	0.700128	0.831926
62	0.745456	0.598176	0.758848	0.744726	0.664787	0.769828
63	0.750121	0.720557	0.216084	0.755957	0.726378	0.177267
64	0.725101	0.692965	0.214249	0.736744	0.708256	0.190302
65	0.652076	0.603832	0.195512	0.683597	0.649307	0.211675
66	0.910164	0.91182	0.854983	0.69515	0.845516	0.493401
67	0.885341	0.663995	0.852813	0.858308	0.572734	0.953549
68	0.858613	0.61973	0.732772	0.845699	0.574061	0.944738
69	0.83632	0.589654	0.561074	0.845495	0.610506	0.86796
70	0.830959	0.599732	0.624884	0.840808	0.633906	0.66042
71	0.789657	0.566737	0.609697	0.808494	0.636426	0.682173
72	0.735825	0.572319	0.569607	0.747711	0.642695	0.637317
73	0.693058	0.542167	0.516088	0.701587	0.608834	0.577436
74	0.62798	0.500159	0.463206	0.633815	0.561661	0.518268
75	0.538093	0.446168	0.369844	0.541326	0.501031	0.413808
76	0.464631	0.3994	0.626731	0.466404	0.448512	0.626731
77	0.424882	0.38362	0.623354	0.42607	0.430792	0.623354
78	0.337706	0.324913	0.59289	0.338128	0.364866	0.59289
79	0.30536	0.310744	0.585339	0.305527	0.348955	0.585339
80	0.849999	0.707046	0.855873	0.818128	0.735329	0.568144
81	0.85874	0.775654	0.813826	0.828525	0.78808	0.563332
82	0.871345	0.831724	0.684116	0.842001	0.806277	0.539639
83	0.870291	0.842929	0.806554	0.845141	0.815825	0.784415
84	0.851748	0.836329	0.802671	0.8341	0.816381	0.781466
85	0.849551	0.848293	0.794612	0.84343	0.847561	0.784435
86	0.840297	0.840616	0.78169	0.844734	0.859837	0.786401
87	0.835483	0.84294	0.762515	0.841556	0.870502	0.772581
88	0.819983	0.815473	0.714084	0.840441	0.876671	0.750713
89	0.802002	0.802635	0.839319	0.816183	0.86287	0.839319
90	0.802193	0.80321	0.853524	0.813331	0.863488	0.853524
91	0.781994	0.81011	0.879733	0.787587	0.870905	0.879733
92	0.75161	0.787872	0.89148	0.754165	0.846998	0.89148
93	0.906352	0.745158	0.84945	0.864125	0.72653	0.783306
94	0.900864	0.758451	0.841097	0.870444	0.734274	0.786285
95	0.891373	0.794014	0.829304	0.870216	0.771862	0.787282
96	0.889151	0.828032	0.842433	0.89117	0.809798	0.845139
97	0.86015	0.832219	0.788485	0.890875	0.832457	0.854885
98	0.829458	0.817783	0.723802	0.878342	0.857558	0.876071
99	0.836001	0.819225	0.684478	0.872956	0.85907	0.689757
100	0.837871	0.835391	0.694195	0.861412	0.876022	0.699549
101	0.822247	0.84645	0.694179	0.836556	0.88762	0.699533
102	0.796537	0.847785	0.676459	0.806466	0.889019	0.681677
103	0.774209	0.849622	0.668186	0.781037	0.890946	0.67334
104	0.706214	0.784421	0.657035	0.707668	0.822574	0.662103
105	0.935552	0.78349	0.768676	0.887564	0.745804	0.718931
106	0.935643	0.815205	0.803575	0.902607	0.77368	0.75491
107	0.930126	0.839703	0.8305	0.907106	0.801961	0.788384
108	0.924635	0.883575	0.885504	0.92778	0.869154	0.871885
109	0.928465	0.902507	0.925352	0.951265	0.93112	0.959146
110	0.878179	0.742278	0.814465	0.882557	0.816546	0.814465
111	0.884898	0.73964	0.810444	0.887727	0.813644	0.810444
112	0.889937	0.735027	0.803831	0.891772	0.808569	0.803831
113	0.891865	0.726194	0.791887	0.892831	0.798853	0.791887
114	0.885762	0.714467	0.952415	0.886274	0.785953	0.952415
115	0.87896	0.704289	0.954545	0.879301	0.774757	0.954545
116	0.840197	0.675861	0.940826	0.840323	0.743484	0.940826
117	0.878492	0.902619	0.371428	0.845244	0.903381	0.426519
118	0.869301	0.91577	0.405123	0.841921	0.907999	0.444326
119	0.848123	0.917195	0.449012	0.82727	0.907422	0.476153
120	0.799134	0.898279	0.520674	0.793259	0.898	0.53194
121	0.716104	0.841963	0.623306	0.722937	0.861506	0.625906
122	0.662918	0.603168	0.792592	0.649507	0.582772	0.809057
123	0.669738	0.59499	0.819867	0.671325	0.591635	0.829117
124	0.662203	0.550312	0.859168	0.706686	0.602528	0.859168
125	0.711192	0.58421	0.87655	0.744789	0.639642	0.87655
126	0.762632	0.594043	0.889513	0.782136	0.650409	0.889513
127	0.777129	0.67278	0.838356	0.593626	0.466524	0.673821
128	0.765861	0.671671	0.717877	0.610374	0.478458	0.617451
129	0.627246	0.495811	0.520949	0.619615	0.50725	0.526007
130	0.899398	0.89088	0.920208	0.530378	0.792746	0.614549
131	0.853903	0.684101	0.895373	0.715009	0.648996	0.768134
132	0.9123	0.750983	0.952425	0.837671	0.750318	0.897895
133	0.920738	0.783789	0.951899	0.868143	0.763235	0.93377
134	0.912016	0.80332	0.908087	0.88822	0.766922	0.956685
135	0.873568	0.794227	0.779142	0.896491	0.78591	0.958266
136	0.861856	0.783385	0.779591	0.894938	0.791347	0.77333
137	0.819983	0.743849	0.755217	0.886941	0.801607	0.771468
138	0.814934	0.765082	0.740465	0.860278	0.824488	0.756399
139	0.820684	0.766003	0.726931	0.855386	0.825481	0.742574
140	0.790624	0.767589	0.689735	0.815639	0.82719	0.704577
141	0.734253	0.74261	0.629745	0.748873	0.800272	0.643296
142	0.815199	0.579944	0.659985	0.613427	0.741577	0.523094
143	0.808336	0.60986	0.670104	0.615151	0.741869	0.523632
144	0.780298	0.63912	0.674185	0.597055	0.72178	0.511028
145	0.733567	0.720592	0.685461	0.57782	0.762323	0.52533
146	0.627502	0.803832	0.645591	0.532672	0.786529	0.527605
147	0.577525	0.806544	0.456826	0.509744	0.783643	0.419056
148	0.504243	0.771351	0.433698	0.468149	0.756361	0.405674
149	0.444188	0.740149	0.401163	0.429511	0.742744	0.386352
150	0.41286	0.715643	0.370144	0.406139	0.72823	0.362342
151	0.36643	0.659684	0.320794	0.372305	0.693302	0.327739
152	0.351247	0.64109	0.313755	0.354684	0.673761	0.320547
153	0.318072	0.599691	0.489848	0.319434	0.630252	0.489848
154	0.297114	0.575567	0.482332	0.297677	0.604899	0.482332
155	0.825324	0.832583	0.861064	0.720332	0.811423	0.743169
156	0.747249	0.844731	0.812812	0.652986	0.803592	0.73623
157	0.667474	0.846035	0.75341	0.603735	0.820206	0.739687
158	0.826615	0.752989	0.556749	0.541152	0.842201	0.434466
159	0.781677	0.822149	0.563539	0.511306	0.845016	0.412433
160	0.697682	0.873631	0.547478	0.49737	0.842677	0.401115
161	0.842394	0.794169	0.866362	0.763997	0.788885	0.834649
162	0.842541	0.815233	0.882277	0.787543	0.801493	0.85269
163	0.821272	0.843603	0.882164	0.784802	0.826852	0.857998
164	0.802095	0.851888	0.852898	0.79096	0.838068	0.844629
165	0.773037	0.880503	0.832774	0.780173	0.885116	0.85918
166	0.722965	0.868109	0.740352	0.745405	0.911422	0.821707
167	0.708873	0.872754	0.705308	0.723979	0.916299	0.715167
168	0.707721	0.864681	0.719002	0.716363	0.907823	0.729052
169	0.692179	0.851086	0.72893	0.697049	0.893549	0.739119
170	0.68647	0.839393	0.718877	0.689815	0.881273	0.728926
171	0.678392	0.835116	0.717573	0.680673	0.876783	0.727603
172	0.672841	0.813294	0.702771	0.67415	0.853873	0.712595
173	0.650382	0.782987	0.804828	0.651121	0.822053	0.804828
174	0.652509	0.774338	0.81021	0.653028	0.812973	0.81021
175	0.643491	0.716207	0.793329	0.643704	0.751941	0.793329
176	0.644027	0.669788	0.791773	0.644117	0.703206	0.791773
177	0.831726	0.72598	0.830617	0.749562	0.701913	0.786716
178	0.840341	0.801022	0.875442	0.786495	0.783606	0.844128
179	0.819972	0.83936	0.877982	0.781555	0.822204	0.852399
180	0.783721	0.862107	0.857361	0.773155	0.850182	0.852739
181	0.760314	0.874804	0.829133	0.76744	0.879802	0.856511
182	0.728024	0.877926	0.754746	0.750621	0.921729	0.837683
183	0.691686	0.868064	0.698763	0.706426	0.911375	0.708531
184	0.68533	0.866184	0.718249	0.693698	0.909401	0.728289
185	0.6722	0.849142	0.72636	0.67693	0.891509	0.736513
186	0.66393	0.844789	0.718923	0.667165	0.886939	0.728972
187	0.638946	0.829955	0.688985	0.641095	0.871365	0.698615
188	0.636079	0.810254	0.670932	0.637316	0.85068	0.680311
189	0.614481	0.784779	0.77846	0.615178	0.823935	0.77846
190	0.616668	0.770823	0.797326	0.617159	0.809282	0.797326
191	0.623466	0.716317	0.813501	0.623672	0.752057	0.813501
192	0.610255	0.671305	0.793673	0.61034	0.704799	0.793673
193	0.892511	0.816682	0.821512	0.703761	0.61597	0
194	0.903125	0.837589	0.827862	0.742799	0.666369	0.147444
195	0.892536	0.840773	0.782302	0.744305	0.676088	0.147711
196	0.861455	0.841807	0.696936	0.727072	0.701634	0.14841
197	0.766018	0.795978	0.507747	0.670559	0.71868	0.139092
198	0.711491	0.756343	0.599887	0.640815	0.7154	0.499074
199	0.614264	0.684497	0.581125	0.584501	0.708437	0.534385
200	0.610568	0.394796	0.490614	0.373323	0.141999	0
201	0.615525	0.386799	0.364467	0.57547	0.241555	0.0977665
202	0.528492	0.296059	0.544495	0.558855	0.214718	0.544249
203	0.535992	0.319932	0.483107	0.601936	0.28983	0.516222
204	0.511333	0.292245	0.463621	0.583541	0.293952	0.536861
205	0.51165	0.271632	0.467635	0.606274	0.329518	0.61756
206	0.877257	0.701273	0.765268	0.852208	0.673571	0.572228
207	0.898318	0.787985	0.766893	0.861174	0.835299	0.541493
208	0.897894	0.775169	0.769308	0.872107	0.797213	0.547884
209	0.920593	0.841524	0.816987	0.884539	0.857012	0.652435
210	0.936063	0.886893	0.818708	0.89001	0.859631	0.661461
211	0.880486	0.902507	0.718434	0.845183	0.871804	0.611626
212	0.842442	0.892408	0.599153	0.821322	0.878425	0.53112
213	0.784105	0.846818	0.544356	0.790718	0.863077	0.497013
214	0.701922	0.790922	0.516752	0.725995	0.837606	0.494522
215	0.672784	0.554249	0.60857	0.35704	0.31461	0
216	0.674146	0.605603	0.587722	0.40639	0.404121	0
217	0.841901	0.872008	0.72174	0.751757	0.871922	0.840509
218	0.791196	0.849598	0.734151	0.655081	0.77139	0.729548
219	0.84034	0.901971	0.788025	0.734918	0.866668	0.840354
220	0.684466	0.847827	0.835302	0.620556	0.83206	0.813655
221	0.881583	0.809895	0.868405	0.810187	0.701679	0.852742
222	0.919825	0.841005	0.917321	0.876328	0.755967	0.912744
223	0.907775	0.832576	0.926123	0.868242	0.75886	0.911722
224	0.860105	0.819223	0.91006	0.836366	0.787127	0.892132
225	0.745636	0.759719	0.828557	0.751425	0.79164	0.832421
226	0.556357	0.633745	0.607157	0.581662	0.722585	0.637532
227	0.929871	0.90658	0.513457	0.909939	0.910096	0.59591
228	0.931581	0.931983	0.562469	0.916098	0.927386	0.621576
229	0.931248	0.9489	0.599966	0.922395	0.942682	0.639385
230	0.917998	0.955324	0.656467	0.923364	0.959711	0.671121
231	0.917271	0.939652	0.703584	0.930377	0.962276	0.707678
232	0.904399	0.855359	0.713991	0.920703	0.904502	0.713991
233	0.910965	0.836962	0.846923	0.922274	0.885048	0.846923
234	0.917154	0.816174	0.856968	0.923572	0.863065	0.856968
235	0.931827	0.77235	0.861179	0.93545	0.816723	0.861179
236	0.933334	0.76055	0.857023	0.93578	0.804245	0.857023
237	0.933494	0.722622	0.861968	0.935141	0.764139	0.861968
238	0.930249	0.679528	0.843938	0.93116	0.718568	0.843938
239	0.928995	0.666275	0.847798	0.929506	0.704555	0.847798
240	0.924279	0.652776	0.847917	0.924628	0.69028	0.847917
241	0.930539	0.615484	0.869449	0.930679	0.650845	0.869449
242	0.913656	0.578186	0.853452	0.913714	0.611405	0.853452
243	0.779121	0.610469	0.879852	0	0.127658	0
244	0.495971	0.524024	0.770028	0.150269	0.285887	0.66027
245	0.926181	0.661683	0.994912	0.869844	0.788377	0.973413
246	0.931033	0.733641	0.969326	0.869523	0.786341	0.963034
247	0.91547	0.820488	0.825929	0.86897	0.7864	0.96891
248	0.918056	0.858045	0.969732	0.898197	0.827146	0.963676
249	0.892089	0.844097	0.946807	0.899126	0.829377	0.948987
250	0.871389	0.811002	0.898556	0.895111	0.822315	0.923474
251	0.862449	0.787488	0.85634	0.890354	0.814255	0.894678
252	0.79536	0.69462	0.771813	0.845989	0.760285	0.850886
253	0.781937	0.657038	0.690491	0.814715	0.71915	0.761233
254	0.762435	0.625693	0.6656	0.782966	0.684841	0.678572
255	0.721275	0.573045	0.66097	0.735585	0.627217	0.673852
256	0.602362	0.417616	0.624827	0.607724	0.457094	0.637004
257	0.523895	0.313087	0.56277	0.525917	0.342685	0.573738
258	0.894952	0.681041	0.83296	0.901921	0.704965	0.841161
259	0.880136	0.658292	0.866647	0.892902	0.702731	0.869987
260	0.857134	0.626832	0.89913	0.880596	0.711281	0.89913
261	0.847038	0.638234	0.927721	0.860755	0.72422	0.927721
262	0.827742	0.631659	0.936768	0.833233	0.716758	0.936768
263	0.814509	0.63579	0.935303	0.818275	0.721446	0.935303
264	0.792975	0.633036	0.901682	0.79511	0.718321	0.901682
265	0.685284	0.581601	0.762577	0.685826	0.659957	0.762577
266	0.638909	0.542534	0.689911	0.639214	0.615626	0.689911
267	0.807017	0.757909	0.695025	0.746117	0.713684	0.795429
268	0.876775	0.806273	0.818967	0.845087	0.772413	0.913188
269	0.861659	0.800881	0.847592	0.846124	0.776002	0.893668
270	0.834037	0.777552	0.804961	0.8365	0.778091	0.817802
271	0.760916	0.685675	0.584679	0.769725	0.712685	0.585881
272	0.626875	0.497394	0.61001	0.630767	0.53409	0.61001
273	0.60773	0.479743	0.596506	0.610442	0.515136	0.596506
274	0.821564	0.891456	0.816299	0.798564	0.873548	0.806404
275	0.786409	0.861339	0.815629	0.798045	0.87557	0.803944
276	0.753026	0.833774	0.85484	0.778292	0.876847	0.852955
277	0.697336	0.760825	0.825697	0.762969	0.867928	0.851826
278	0.979017	0.535563	0.993318	0.931745	0.375408	0.9749
279	0.975504	0.539992	0.983546	0.937726	0.372512	0.977969
280	0.96792	0.538603	0.970847	0.933331	0.372733	0.977745
281	0.954158	0.545263	0.949763	0.91818	0.388804	0.966239
282	0.937891	0.543559	0.9222	0.905266	0.395652	0.957079
283	0.901684	0.536473	0.864203	0.881443	0.407508	0.936545
284	0.853336	0.519855	0.787581	0.855007	0.417213	0.913595
285	0.788483	0.517016	0.746116	0.816971	0.451117	0.715991
286	0.727962	0.509896	0.696351	0.787757	0.482821	0.691947
287	0.678982	0.489869	0.643612	0.750685	0.488623	0.658948
288	0.598737	0.454762	0.549416	0.694944	0.501424	0.6052
289	0.581039	0.455185	0.513834	0.654861	0.50189	0.566006
290	0.546612	0.463255	0.46246	0.600635	0.510788	0.509415
291	0.480462	0.453383	0.370028	0.512022	0.499904	0.407598
292	0.378845	0.380208	0.641996	0.381407	0.558402	0.641996
293	0.352314	0.321642	0.503225	0.354178	0.472387	0.503225
294	0.317305	0.293406	0.454029	0.318606	0.430918	0.454029
295	0.810026	0.881641	0.617023	0.671513	0.795584	0.936082
296	0.816681	0.901135	0.696897	0.701441	0.829659	0.949367
297	0.767146	0.875137	0.801151	0.664254	0.818619	0.951541
298	0.68351	0.815855	0.876933	0.610107	0.798193	0.952063
299	0.515187	0.262236	0.319775	0.418024	0.0849579	0
300	0.836313	0.868194	0.787947	0.875383	0.893394	0.84277
301	0.802159	0.839615	0.743735	0.829424	0.863985	0.795482
302	0.751038	0.834466	0.743041	0.769468	0.858686	0.794739
303	0.684328	0.829796	0.717669	0.696348	0.853881	0.767601
304	0.615183	0.811064	0.69283	0.622861	0.834605	0.741035
305	0.825665	0.754624	0.857162	0.718198	0.764991	0.717935
306	0.870959	0.574091	0.910541	0.743425	0.583003	0.872085
307	0.851971	0.592394	0.910861	0.7422	0.604467	0.864129
308	0.849061	0.627497	0.941453	0.763501	0.62478	0.905364
309	0.859492	0.683471	0.940243	0.797104	0.662591	0.897563
310	0.858451	0.73318	0.917045	0.81326	0.701739	0.894243
311	0.853873	0.756385	0.87509	0.825603	0.725049	0.886661
312	0.836513	0.751728	0.809625	0.825794	0.731298	0.872425
313	0.81867	0.758366	0.702051	0.819757	0.754755	0.692164
314	0.809401	0.75155	0.683169	0.816251	0.761389	0.6802
315	0.772775	0.717286	0.635881	0.79415	0.755585	0.650683
316	0.762289	0.71677	0.612889	0.776955	0.755042	0.627156
317	0.747979	0.718787	0.593232	0.75793	0.757166	0.607042
318	0.723906	0.723083	0.576319	0.730557	0.761692	0.589734
319	0.669907	0.713997	0.529822	0.672882	0.75212	0.542155
320	0.589608	0.717858	0.456381	0.5907	0.756187	0.456381
321	0.891637	0.693569	0.871723	0.864558	0.682514	0.874674
322	0.872304	0.746626	0.886319	0.845839	0.723236	0.868777
323	0.808244	0.761677	0.870791	0.793871	0.743579	0.862711
324	0.725869	0.760295	0.827688	0.722566	0.755264	0.836284
325	0.631031	0.743304	0.767928	0.63419	0.750177	0.790322
326	0.72049	0.66002	0.607643	0.606061	0.565944	0.543497
327	0.657246	0.64732	0.601075	0.591504	0.58375	0.548772
328	0.564393	0.602678	0.563839	0.541427	0.575596	0.532371
329	0.466163	0.545165	0.502298	0.465886	0.545766	0.488834
330	0.858709	0.712044	0.896592	0.553852	0.551956	0
331	0.835988	0.77549	0.812749	0.591802	0.644646	0.180455
332	0.799676	0.80303	0.691615	0.614717	0.686944	0.167723
333	0.740323	0.800143	0.587079	0.583217	0.701478	0.153713
334	0.625262	0.734029	0.368465	0.549956	0.69192	0.116234
335	0.595277	0.665208	0.237632	0.537633	0.629029	0.249454
336	0.738304	0.653584	0.917569	0.455444	0.471557	0.620922
337	0.523286	0.633785	0.413282	0.449728	0.599339	0.296425
338	0.648592	0.709055	0.42006	0.656047	0.739735	0.42299
339	0.686052	0.70222	0.419546	0.690351	0.732604	0.422472
340	0.71563	0.702826	0.420967	0.718575	0.733236	0.423903
341	0.706994	0.684939	0.414994	0.708888	0.714575	0.417888
342	0.884839	0.72965	0.829436	0.63879	0.653083	0
343	0.886702	0.741219	0.816514	0.679129	0.662691	0
344	0.876263	0.772002	0.768018	0.70011	0.683083	0
345	0.844477	0.822934	0.642116	0.70835	0.734625	0
346	0.725544	0.771795	0.37309	0.657871	0.718302	0
347	0.669956	0.732577	0.486822	0.627751	0.711055	0.401619
348	0.56915	0.662508	0.403097	0.549104	0.681243	0.366019
349	0.869875	0.832029	0.856063	0.596826	0.786619	0
350	0.870429	0.874788	0.80123	0.680703	0.803989	0.129847
351	0.761393	0.876619	0.593954	0.618816	0.807212	0.162945
352	0.721608	0.857639	0.494842	0.614102	0.813265	0.37642
353	0.627186	0.791604	0.478952	0.564232	0.796033	0.40086
354	0.855607	0.746202	0.830019	0.820926	0.706053	0.742519
355	0.883526	0.822433	0.875929	0.855872	0.755187	0.778236
356	0.89408	0.832625	0.856144	0.862107	0.76174	0.781313
357	0.845314	0.764967	0.776513	0.836076	0.771292	0.829618
358	0.823536	0.735772	0.823319	0.823991	0.775159	0.817664
359	0.746277	0.645961	0.789481	0.773113	0.763532	0.806021
360	0.403349	0.517389	0.60011	0.189804	0.315574	0.552951
361	0.381428	0.492596	0.580695	0.193834	0.302471	0.529085
362	0.328531	0.444372	0.551562	0.195939	0.29853	0.500858
363	0.626456	0.628396	0.353947	0.563943	0.565976	0.375214
364	0.541916	0.566169	0.392896	0.507927	0.544793	0.403084
365	0.502449	0.551795	0.422492	0.463257	0.529253	0.433058
366	0.324455	0.39415	0.444802	0.349452	0.472515	0.444802
367	0.611242	0.674949	0.682466	0.269822	0.556957	0.687289
368	0.646462	0.759039	0.79986	0.347478	0.693383	0.872787
369	0.621219	0.78241	0.852424	0.365386	0.717271	0.905543
370	0.562558	0.796853	0.9193	0.386165	0.736027	0.932627
371	0.472206	0.757124	0.949967	0.403823	0.738927	0.945969
372	0.447995	0.664442	0.67452	0.451343	0.748076	0.67452
373	0.44587	0.653221	0.91119	0.448037	0.735443	0.91119
374	0.445965	0.653096	0.917837	0.447598	0.735302	0.917837
375	0.435211	0.641273	0.907416	0.436006	0.721991	0.907416
376	0.418019	0.594855	0.863182	0.418395	0.669731	0.863182
377	0.690808	0.692977	0.6814	0.263212	0.45143	0.120195
378	0.632357	0.679386	0.624	0.255098	0.454412	0.11518
379	0.559325	0.674416	0.583389	0.24095	0.488365	0.184111
380	0.843506	0.618648	0.601106	0.544938	0.670937	0.186868
381	0.83306	0.636621	0.617126	0.560005	0.67664	0.243895
382	0.813054	0.65202	0.602536	0.555073	0.673193	0.238679
383	0.772394	0.69158	0.580541	0.557565	0.684819	0.260946
384	0.723628	0.738297	0.510307	0.590547	0.706016	0.263821
385	0.618456	0.728606	0.375955	0.573061	0.701564	0.265768
386	0.572345	0.695181	0.446749	0.548503	0.680554	0.410608
387	0.704167	0.855806	0.816873	0.595375	0.81019	0.891215
388	0.683917	0.865383	0.858054	0.570941	0.810797	0.902479
389	0.677503	0.875061	0.890638	0.575994	0.823281	0.907991
390	0.619769	0.862945	0.929456	0.541902	0.834892	0.92283
391	0.507053	0.810709	0.922596	0.469399	0.837349	0.922585
392	0.873027	0.938065	0.694783	0.75869	0.930501	0.981204
393	0.549296	0.669566	0.659296	0.585984	0.800396	0.659296
394	0.445215	0.557638	0.621676	0.464325	0.666597	0.621676
395	0.107918	0.153246	0.825435	0.108349	0.18319	0.825435
396	0.774249	0.910874	0.591427	0.651166	0.892928	0.80466
397	0.766575	0.932773	0.653788	0.660871	0.912206	0.828642
398	0.742492	0.935672	0.696928	0.646464	0.911795	0.837144
399	0.756798	0.881672	0.601853	0.619622	0.855365	0.829865
400	0.725944	0.906027	0.688311	0.596262	0.875752	0.869326
401	0.700905	0.913152	0.74242	0.585254	0.882235	0.883998
402	0.629189	0.902646	0.823194	0.546087	0.886172	0.896429
403	0.512949	0.850461	0.886634	0.477875	0.879729	0.9073
404	0.382137	0.752248	0.830367	0.376075	0.823114	0.833337
405	0.789461	0.768102	0.8141	0.547809	0.625794	0.438141
406	0.846304	0.854572	0.844042	0.704124	0.794929	0.537124
407	0.811468	0.868934	0.787288	0.682939	0.79726	0.538551
408	0.692866	0.847258	0.613045	0.602221	0.805365	0.498025
409	0.795298	0.854268	0.770573	0.662296	0.76035	0.97684
410	0.655008	0.802475	0.760814	0.619748	0.788651	0.769058
411	0.926596	0.787766	0.87108	0.872768	0.888065	0.842171
412	0.912105	0.841483	0.880157	0.846866	0.885902	0.815372
413	0.890826	0.87052	0.872106	0.827491	0.869642	0.796829
414	0.878759	0.911572	0.849605	0.832754	0.897988	0.788169
415	0.879049	0.948543	0.842657	0.851601	0.938393	0.813935
416	0.848919	0.941344	0.790684	0.83571	0.939612	0.798081
417	0.761598	0.912172	0.758542	0.742685	0.914069	0.738922
418	0.789498	0.885935	0.756603	0.797578	0.918216	0.768271
419	0.768728	0.844937	0.735782	0.77653	0.883516	0.755161
420	0.675169	0.759619	0.685698	0.686843	0.829207	0.736222
421	0.722531	0.850753	0.715941	0.679465	0.830308	0.678845
422	0.639746	0.809152	0.644489	0.634358	0.821213	0.692073
423	0.863499	0.728955	0.803598	0.802383	0.717456	0.783259
424	0.837805	0.77787	0.813978	0.821218	0.75537	0.791531
425	0.818239	0.739106	0.730543	0.830992	0.740702	0.736381
426	0.791857	0.736449	0.776717	0.803238	0.770985	0.776717
427	0.740565	0.75768	0.807551	0.742576	0.793211	0.807551
428	0.920929	0.818633	0.847665	0.926657	0.845181	0.679334
429	0.93509	0.861429	0.819929	0.925678	0.842928	0.68898
430	0.935224	0.870608	0.762164	0.921453	0.840536	0.698066
431	0.923379	0.854095	0.693657	0.915042	0.839318	0.703165
432	0.90965	0.832778	0.638569	0.906916	0.838654	0.701881
433	0.868416	0.818706	0.596774	0.867742	0.843463	0.698795
434	0.856039	0.745074	0.703995	0.873863	0.821952	0.703995
435	0.847128	0.762922	0.739006	0.858925	0.841641	0.739006
436	0.826604	0.757759	0.742145	0.834285	0.835946	0.742145
437	0.800308	0.685536	0.773916	0.541901	0.706342	0.331867
438	0.799813	0.751843	0.776747	0.614528	0.774833	0.387759
439	0.760953	0.787874	0.745377	0.581965	0.769144	0.37687
440	0.711671	0.841243	0.703601	0.555249	0.802998	0.409228
441	0.648907	0.856274	0.620399	0.526333	0.811067	0.397759
442	0.839562	0.7729	0.868512	0.701546	0.870163	0.778888
443	0.811584	0.821975	0.878234	0.664453	0.860869	0.760537
444	0.769549	0.877264	0.86353	0.62461	0.873594	0.735181
445	0.699718	0.89513	0.816364	0.570877	0.864627	0.707555
446	0.793006	0.885309	0.685871	0.75403	0.862303	0.650688
447	0.777466	0.854308	0.537387	0.77659	0.894609	0.686784
448	0.727819	0.775136	0.650585	0.738592	0.864818	0.662969
449	0.631622	0.671776	0.577195	0.633115	0.7495	0.588181
450	0.833121	0.893493	0.574856	0.768402	0.864179	0.490898
451	0.829445	0.886028	0.569109	0.815974	0.888339	0.523834
452	0.780113	0.792013	0.821186	0.793076	0.844	0.823363
453	0.806714	0.747072	0.787358	0.818107	0.843423	0.80851
454	0.817989	0.741914	0.870968	0.820278	0.837599	0.870968
455	0.759305	0.778873	0.796647	0.792092	0.748436	0.453937
456	0.773837	0.836229	0.717084	0.766977	0.791145	0.432231
457	0.774314	0.856774	0.642736	0.751844	0.812941	0.45845
458	0.730883	0.851977	0.525035	0.703614	0.828867	0.422661
459	0.673866	0.829829	0.413372	0.652527	0.834357	0.371611
460	0.767694	0.80208	0.642307	0.7535	0.793093	0.614008
461	0.735468	0.756332	0.611583	0.742056	0.792524	0.612131
462	0.810468	0.643323	0.828185	0.640174	0.671202	0.652592
463	0.82627	0.871779	0.805374	0.737983	0.874976	0.620237
464	0.763078	0.903257	0.68795	0.707144	0.878132	0.550645
465	0.644208	0.871858	0.619202	0.625615	0.891775	0.59847
466	0.871439	0.810179	0.803066	0.764283	0.785981	0.484829
467	0.801736	0.769357	0.769358	0.672876	0.805963	0.270989
468	0.761615	0.61991	0.705903	0.552126	0.393935	0.301459
469	0.838019	0.855003	0.705032	0.739215	0.798997	0.518067
470	0.791431	0.649969	0.768007	0.476944	0.418702	0.340868
471	0.811118	0.757175	0.772282	0.647502	0.625132	0.467477
472	0.803733	0.670245	0.736727	0.565433	0.566171	0.435376
473	0.783944	0.786429	0.73791	0.645688	0.729747	0.501229
474	0.864778	0.764598	0.700583	0.775633	0.716254	0.474844
475	0.782316	0.655248	0.825902	0.533479	0.628229	0.255453
476	0.764795	0.775581	0.720594	0.638884	0.745917	0.273776
477	0.704709	0.715237	0.721789	0.389965	0.611298	0.332387
478	0.70899	0.794554	0.747713	0.557349	0.71638	0.523194
479	0.700064	0.870612	0.699413	0.625533	0.828532	0.568424
480	0.856102	0.81198	0.837365	0.747869	0.7109	0.577858
481	0.845414	0.861998	0.725894	0.781616	0.792636	0.535489
482	0.8121	0.689593	0.494964	0.591435	0.509311	0.0945948
483	0.795009	0.783938	0.550858	0.669335	0.674789	0.270232
484	0.816233	0.830851	0.636502	0.722421	0.785401	0.426572
485	0.775342	0.748408	0.74022	0.631193	0.616324	0.438507
486	0.813992	0.819473	0.792622	0.699003	0.815352	0.464643
487	0.765663	0.874484	0.658304	0.681408	0.837723	0.491003
488	0.709977	0.635374	0.720566	0.354884	0.347466	0.213355
489	0.694511	0.736423	0.670401	0.491991	0.573878	0.291532
490	0.842939	0.757891	0.588091	0.754177	0.699464	0.340138
491	0.831901	0.874632	0.61492	0.7352	0.831638	0.401177
492	0.852022	0.828649	0.631601	0.765938	0.841591	0.456282
493	0.803928	0.911357	0.575848	0.758426	0.902043	0.456842
494	0.666795	0.798204	0.50571	0.670524	0.846435	0.50571
495	0.869272	0.741476	0.578318	0.791919	0.794658	0.540788
496	0.862132	0.871861	0.638012	0.79685	0.873668	0.55612
497	0.817806	0.903745	0.329037	0.766536	0.873359	0.384373
498	0.844517	0.770015	0.662023	0.724314	0.746655	0.315438
499	0.850931	0.87729	0.665023	0.771672	0.824324	0.401703
500	0.806525	0.666388	0.586623	0.637995	0.597138	0.215879
501	0.805972	0.816326	0.592122	0.696852	0.765442	0.338663
502	0.819941	0.802327	0.699247	0.670759	0.724697	0.403776
503	0.788813	0.499086	0.716908	0.552434	0.437338	0.393088
504	0.805875	0.623853	0.787506	0.733088	0.626368	0.580732
505	0.789391	0.749632	0.790578	0.741634	0.724209	0.653478
506	0.772469	0.82617	0.526077	0.747679	0.801564	0.518311
507	0.742717	0.688647	0.642533	0.598061	0.570592	0.310162
508	0.792224	0.68565	0.667307	0.707994	0.66915	0.461016
509	0.817685	0.791299	0.394326	0.822468	0.827232	0.398867
510	0.85591	0.717648	0.698952	0.856523	0.750237	0.698952
511	0.81834	0.741078	0.710055	0.752223	0.694296	0.415721
512	0.83756	0.83086	0.292112	0.777276	0.753104	0.269773
513	0.859118	0.76357	0.787197	0.8028	0.861777	0.334471
514	0.843428	0.852518	0.668441	0.801483	0.867611	0.33414
515	0.730772	0.711639	0.510107	0.696093	0.673648	0.467069
516	0.877074	0.84203	0.669597	0.806389	0.881481	0.234551
517	0.829122	0.920053	0.439939	0.79467	0.91167	0.208772
518	0.746093	0.826566	0.510089	0.750098	0.873065	0.538924
519	0.757098	0.716739	0.608283	0.757546	0.75706	0.608283
520	0.914644	0.888721	0.514618	0.881542	0.89685	0
521	0.907052	0.934003	0.302307	0.895939	0.926169	0
522	0.885557	0.917604	0.696406	0.887779	0.93221	0.695885
523	0.834565	0.805604	0.642662	0.838808	0.853413	0.681605
524	0.808625	0.707717	0.625776	0.809138	0.749718	0.625776
525	0.752512	0.640877	0.870243	0.423262	0.387271	0.407243
526	0.722827	0.698249	0.74499	0.536294	0.511753	0.187176
527	0.852898	0.655124	0.849407	0.784274	0.709807	0.634231
528	0.857018	0.842682	0.83452	0.805602	0.863835	0.678032
529	0.831007	0.898464	0.71975	0.795636	0.882503	0.677257
530	0.646552	0.836053	0.672467	0.640675	0.859988	0.676684
531	0.79574	0.729109	0.841202	0.568603	0.691804	0.626126
532	0.793597	0.879865	0.819548	0.664568	0.854352	0.589346
533	0.799023	0.563563	0.852	0.740023	0.619143	0.596684
534	0.850181	0.775975	0.883262	0.844595	0.818519	0.724842
535	0.78913	0.669197	0.549119	0.789506	0.719567	0.549119
536	0.873186	0.760361	0.786162	0.71671	0.700521	0
537	0.850893	0.870292	0.691094	0.745883	0.827074	0.118487
538	0.838191	0.829327	0.811571	0.661672	0.768358	0.292002
539	0.74418	0.71898	0.725721	0.476817	0.447571	0.342192
540	0.774352	0.825181	0.755601	0.675656	0.689487	0.471771
541	0.819205	0.893823	0.581001	0.719931	0.860667	0.280104
542	0.854901	0.787291	0.790652	0.759985	0.802431	0.686809
543	0.83734	0.883742	0.815147	0.765131	0.847239	0.684028
544	0.781435	0.903056	0.723079	0.731865	0.873936	0.624024
545	0.733787	0.741031	0.661461	0.579018	0.579733	0.208157
546	0.743228	0.650782	0.69113	0.456808	0.396753	0.226336
547	0.685835	0.742251	0.560955	0.507276	0.602004	0.190069
548	0.902685	0.784985	0.649016	0.847453	0.845968	0.378249
549	0.87311	0.886793	0.492581	0.84262	0.88366	0.316931
550	0.809761	0.90898	0.3653	0.806375	0.906157	0.339387
551	0.69345	0.822541	0.294103	0.704473	0.856705	0.299589
552	0.755099	0.883974	0.782193	0.707628	0.8532	0.75309
553	0.80966	0.682012	0.64685	0.596454	0.700386	0.179235
554	0.824389	0.86166	0.626968	0.730993	0.864941	0.299152
555	0.751945	0.891957	0.509347	0.692823	0.862534	0.493015
556	0.877115	0.853373	0.625773	0.733629	0.870023	0.210021
557	0.786215	0.912277	0.475083	0.686549	0.887115	0.168222
558	0.804479	0.805128	0.763859	0.616142	0.72607	0.352796
559	0.766525	0.874331	0.66724	0.624969	0.803189	0.290446
560	0.783185	0.791515	0.751563	0.612322	0.688881	0.387004
561	0.750721	0.79645	0.643717	0.591125	0.684764	0.228263
562	0.788789	0.751421	0.761685	0.692331	0.615031	0.615177
563	0.750947	0.788607	0.756737	0.631084	0.633588	0.549951
564	0.701234	0.792719	0.287893	0.596839	0.658775	0.216591
565	0.792387	0.779079	0.792858	0.717892	0.748129	0.563601
566	0.790843	0.866284	0.775046	0.737972	0.818967	0.621145
567	0.745366	0.876272	0.681539	0.712049	0.861342	0.637751
568	0.785086	0.678088	0.725958	0.680107	0.589397	0.381839
569	0.784601	0.82309	0.456965	0.704199	0.766567	0.455556
570	0.766166	0.742119	0.729047	0.568021	0.630748	0.227385
571	0.73933	0.828921	0.736963	0.596324	0.742857	0.397936
572	0.780702	0.692459	0.773044	0.596016	0.533167	0.265736
573	0.739441	0.730421	0.751463	0.611688	0.594304	0.245413
574	0.809238	0.615506	0.586103	0.628855	0.732468	0.092816
575	0.844493	0.811752	0.545293	0.764675	0.827232	0.207684
576	0.791144	0.860843	0.46336	0.735922	0.83998	0.20472
577	0.737292	0.881061	0.35709	0.708406	0.865836	0.334013
578	0.882336	0.810718	0.673358	0.793421	0.839025	0.45165
579	0.852285	0.876364	0.654735	0.770098	0.83954	0.4599
580	0.822336	0.758988	0.755337	0.615303	0.64474	0.269187
581	0.8023	0.853135	0.645571	0.666573	0.763438	0.228923
582	0.863199	0.8493	0.776385	0.782463	0.801227	0.441957
583	0.704919	0.806488	0.709593	0.587217	0.737377	0.545385
584	0.657008	0.835195	0.639545	0.601086	0.810373	0.584444
585	0.782003	0.722248	0.647439	0.625803	0.617995	0.252724
586	0.818456	0.782241	0.782607	0.705423	0.756925	0.168046
587	0.823876	0.877239	0.573302	0.756885	0.829827	0.199629
588	0.677202	0.755794	0.576989	0.55586	0.68672	0.28169
589	0.761306	0.680142	0.672126	0.544291	0.65058	0
590	0.802218	0.847688	0.534905	0.723044	0.831209	0.076129
591	0.873163	0.841318	0.810147	0.767059	0.792465	0.305167
592	0.847331	0.860426	0.723136	0.761716	0.872983	0.457994
593	0.795335	0.924889	0.578439	0.752467	0.911053	0.458887
594	0.704279	0.904159	0.621094	0.691144	0.917823	0.604728
595	0.821971	0.754677	0.327173	0.718566	0.693463	0.447958
596	0.80457	0.846805	0.161336	0.717814	0.773829	0.265487
597	0.741675	0.700885	0.533446	0.496193	0.477777	0.155041
598	0.769696	0.810912	0.25907	0.646873	0.698166	0.20345
599	0.871827	0.718129	0.666516	0.733495	0.757721	0.236468
600	0.865561	0.823506	0.660236	0.767245	0.822452	0.30127
601	0.845254	0.882591	0.278194	0.774718	0.842525	0.264456
602	0.868826	0.737591	0.694732	0.83036	0.743177	0.716241
603	0.884035	0.866339	0.770525	0.834931	0.838003	0.7057
604	0.88656	0.694055	0.865867	0.835677	0.747277	0.613388
605	0.890802	0.719017	0.861208	0.842989	0.746792	0.61394
606	0.91722	0.765804	0.872875	0.889213	0.779519	0.676214
607	0.922453	0.803951	0.8512	0.889035	0.797657	0.672073
608	0.926701	0.832822	0.785188	0.897268	0.79635	0.673356
609	0.911196	0.817859	0.652753	0.904255	0.794157	0.673265
610	0.891186	0.815397	0.566288	0.898818	0.821966	0.666285
611	0.830959	0.732284	0.413052	0.869177	0.804794	0.654264
612	0.834589	0.7326	0.723515	0.861114	0.805142	0.723515
613	0.806311	0.707758	0.71694	0.820888	0.777839	0.71694
614	0.765348			0.638682
615	0.903511	0.871538	0.781473	0.851237	0.814781	0.661701
616	0.81403	0.78369	0.737821	0.816901	0.834398	0.748267
617	0.74263	0.675065	0.823497	0.753659	0.799872	0.823497
618	0.700356	0.645182	0.350487	0.703144	0.764465	0.350487
619	0.890124	0.701072	0.985905	0.794452	0.543159	0.992581
620	0.859982	0.67845	0.992751	0.78999	0.544173	0.991023
621	0.782554	0.620038	0.93759	0.769219	0.55234	0.973629
622	0.668306	0.526728	0.809826	0.710161	0.544965	0.919133
623	0.812447			0.54325
624	0.806029			0.551733
625	0.796641			0.553589
626	0.811825			0.637228
627	0.772575			0.632698
628	0.700461			0.640342
629	0.669015			0.638994
630	0.638022			0.63176
631	0.578281			0.617395
632	0.773144			0.513913
633	0.76159			0.513191
634	0.77206			0.596563
635	0.727987			0.585546
636	0.894171	0.828687	0.781041	0.776851	0.866383	0.647077
637	0.893233	0.839603	0.786021	0.786103	0.859381	0.646471
638	0.890733	0.860357	0.797982	0.784682	0.855397	0.658048
639	0.877022	0.897661	0.790685	0.780063	0.86607	0.645884
640	0.837883	0.916645	0.749203	0.773944	0.885983	0.643863
641	0.930426	0.616389	0.640492	0.921257	0.557137	0.594909
642	0.929129	0.575052	0.58491	0.925007	0.534603	0.549252
643	0.934019	0.564848	0.582242	0.933235	0.536571	0.555953
644	0.934706	0.527538	0.560897	0.941775	0.52826	0.557725
645	0.926902	0.456194	0.502157	0.944251	0.495589	0.531187
646	0.897668	0.378681	0.426513	0.904153	0.411383	0.45117
647	0.910937	0.382229	0.622327	0.91539	0.415236	0.622327
648	0.923341	0.376711	0.619527	0.925845	0.409243	0.619527
649	0.930115	0.371476	0.614978	0.931514	0.403555	0.614978
650	0.926947	0.367953	0.60801	0.92789	0.399729	0.60801
651	0.925405	0.36091	0.602552	0.926045	0.392077	0.602552
652	0.920587	0.346892	0.59266	0.920946	0.376848	0.59266
653	0.919077	0.330757	0.5861	0.919283	0.35932	0.5861
654	0.905955	0.316783	0.577005	0.906096	0.34414	0.577005
655	0.889059	0.29369	0.562916	0.889117	0.319052	0.562916
656	0.851998	0.281421	0.582749	0.852022	0.305724	0.582749
657	0.817363	0.732322	0.576472	0.837864	0.717562	0.583787
658	0.821767	0.737757	0.610163	0.840566	0.715671	0.618848
659	0.832973	0.759343	0.613837	0.843076	0.731583	0.607122
660	0.839082	0.789212	0.618563	0.830162	0.755668	0.591711
661	0.830991	0.780981	0.570443	0.820865	0.76583	0.544947
662	0.81693	0.711277	0.397856	0.828201	0.758573	0.40893
663	0.833673	0.694435	0.633189	0.842111	0.740611	0.633189
664	0.84674	0.661298	0.578226	0.852032	0.705271	0.578226
665	0.884791	0.633106	0.548176	0.888142	0.675204	0.548176
666	0.886278	0.609337	0.520111	0.888668	0.649855	0.520111
667	0.894938	0.593857	0.505254	0.896655	0.633345	0.505254
668	0.909706	0.565986	0.477537	0.910751	0.603622	0.477537
669	0.911991	0.555397	0.443091	0.912619	0.592328	0.443091
670	0.908188	0.510806	0.400759	0.908635	0.544772	0.400759
671	0.903	0.508711	0.403189	0.903193	0.542538	0.403189
672	0.898565	0.502937	0.401281	0.898651	0.53638	0.401281
673	0.855413	0.614828	0.467216	0.8609	0.515295	0.425759
674	0.815694	0.619127	0.425697	0.804948	0.521539	0.36819
675	0.824499	0.622342	0.430152	0.807161	0.53	0.371774
676	0.825003	0.601001	0.448157	0.80268	0.528038	0.398583
677	0.80893	0.532029	0.418141	0.798181	0.497283	0.386987
678	0.779584	0.351673	0.383781	0.796688	0.382155	0.394652
679	0.789402	0.317919	0.446528	0.802546	0.345476	0.446528
680	0.808318	0.271511	0.433136	0.816933	0.295045	0.433136
681	0.839023	0.245932	0.438237	0.844552	0.267249	0.438237
682	0.851707	0.227195	0.441293	0.855725	0.246888	0.441293
683	0.87157	0.206745	0.427155	0.874487	0.224666	0.427155
684	0.881011	0.188845	0.424919	0.882755	0.205214	0.424919
685	0.887288	0.149901	0.432108	0.888321	0.162894	0.432108
686	0.89189	0.143904	0.430309	0.892618	0.156378	0.430309
687	0.895345	0.0968617	0.394333	0.89565	0.105257	0.394333
688	0.905549	0.0980063	0.401489	0.905682	0.106501	0.401489
689	0.553973	0.880452	0.72196	0.318879	0.842918	0.887968
690	0.504922	0.885733	0.783364	0.324146	0.851256	0.895309
691	0.455049	0.881121	0.830952	0.318997	0.858294	0.903849
692	0.379687	0.866182	0.895651	0.306162	0.876004	0.926709
693	0.294492	0.831998	0.932061	0.270769	0.887847	0.939073
694	0.807307	0.625144	0.753108	0.757017	0.624095	0.684189
695	0.811112	0.648133	0.773215	0.768365	0.641315	0.711916
696	0.836181	0.684156	0.798851	0.804657	0.67164	0.750249
697	0.876264	0.711877	0.805012	0.860814	0.693987	0.778097
698	0.886341	0.727427	0.785094	0.886924	0.71839	0.802581
699	0.868434	0.721412	0.744126	0.884676	0.739736	0.824896
700	0.880098	0.752307	0.753619	0.89214	0.771415	0.761008
701	0.875235	0.753205	0.768851	0.882663	0.772336	0.776389
702	0.858989	0.74761	0.776366	0.863479	0.7666	0.783977
703	0.862498	0.749556	0.776527	0.865741	0.768595	0.78414
704	0.868308	0.764198	0.784283	0.870647	0.783609	0.791972
705	0.870177	0.756409	0.785023	0.871585	0.775622	0.79272
706	0.857117	0.772747	0.677328	0.857944	0.792374	0.677328
707	0.853092	0.771676	0.671749	0.853676	0.791277	0.671749
708	0.804287	0.769174	0.653025	0.804522	0.788711	0.653025
709	0.72728	0.740717	0.623138	0.727373	0.759531	0.623138
710	0.883382	0.612927	0.909748	0.582434	0.464423	0.602921
711	0.887918	0.67813	0.714413	0.665472	0.580611	0.366411
712	0.886764	0.765594	0.704715	0.75047	0.700115	0.41395
713	0.877061	0.816025	0.66189	0.805216	0.756464	0.439434
714	0.868113	0.830862	0.616417	0.832302	0.781895	0.449935
715	0.85416	0.832743	0.562658	0.846636	0.803405	0.45692
716	0.836937	0.817477	0.48577	0.854521	0.82368	0.45868
717	0.822686	0.79694	0.610172	0.849162	0.83736	0.603908
718	0.818266	0.784224	0.615924	0.844307	0.841977	0.611866
719	0.770724	0.748009	0.609358	0.793913	0.846635	0.613622
720	0.818136	0.757266	0.637874	0.511144	0.827545	0.0878948
721	0.720729	0.814544	0.537677	0.471708	0.801653	0.0685119
722	0.664424	0.815008	0.418935	0.447148	0.776605	0.121907
723	0.551438	0.778163	0.334739	0.397942	0.724382	0.113669
724	0.900537	0.789231	0.862979	0.543949	0.577926	0.277335
725	0.905742	0.660592	0.739597	0.458508	0.658678	0.947343
726	0.881291	0.69161	0.797662	0.452759	0.655462	0.956432
727	0.822406	0.782235	0.87542	0.482079	0.732409	0.91405
728	0.659519	0.821618	0.909185	0.504234	0.763722	0.880212
729	0.60327	0.812007	0.582814	0.509811	0.775419	0.631073
730	0.533661	0.790976	0.582871	0.506706	0.794958	0.60147
731	0.473225	0.744525	0.541281	0.487941	0.78776	0.546349
732	0.438957	0.712564	0.51018	0.451851	0.763877	0.513204
733	0.434159	0.685699	0.457872	0.454959	0.750335	0.459122
734	0.389065	0.61957	0.420776	0.424948	0.714372	0.420776
735	0.463233	0.826697	0.914655	0.258424	0.771667	0.987636
736	0.428791	0.819945	0.879798	0.260393	0.773023	0.989371
737	0.400559	0.81186	0.848493	0.262679	0.775875	0.993022
738	0.349469	0.786004	0.778033	0.263603	0.777018	0.987342
739	0.305916	0.765645	0.688751	0.272507	0.799836	0.976785
740	0.314507	0.62209	0.634056	0.320989	0.707256	0.671918
741	0.736698	0.84378	0.770835	0.657243	0.788054	0.888787
742	0.274705	0.430957	0.102832	0.285237	0.472962	0.106781
743	0.279041	0.431082	0.101564	0.284999	0.473099	0.105464
744	0.2816	0.430335	0.108221	0.28492	0.472279	0.112377
745	0.590112	0.650384	0.571659	0.444428	0.474862	0.293983
746	0.774974	0.568333	0.948252	0.35544	0.34691	0.610686
747	0.764107	0.572984	0.942083	0.366536	0.354407	0.617963
748	0.742303	0.602535	0.925153	0.388698	0.417148	0.638261
749	0.706356	0.617008	0.882593	0.416225	0.4337	0.666318
750	0.662041	0.658104	0.764307	0.483135	0.511226	0.676883
751	0.624907	0.651191	0.595786	0.468467	0.509814	0.425375
752	0.932608	0.605513	0.976274	0.858118	0.55989	0.84682
753	0.940246	0.648091	0.965345	0.875006	0.613606	0.822078
754	0.931834	0.686737	0.929225	0.853673	0.621037	0.794039
755	0.886856	0.736972	0.817764	0.805432	0.657005	0.738919
756	0.688786	0.758464	0.487896	0.648268	0.728862	0.53768
757	0.83355	0.759019	0.730947	0.716758	0.726741	0.788505
758	0.85111	0.810477	0.808258	0.772637	0.778543	0.847149
759	0.856598	0.855296	0.901241	0.828781	0.827958	0.900531
760	0.844829	0.834603	0.928835	0.866433	0.85466	0.931816
761	0.76261	0.677988	0.69527	0.592263	0.600506	0.744831
762	0.774795	0.74354	0.793267	0.664384	0.680611	0.82552
763	0.770868	0.76193	0.918227	0.737275	0.726933	0.910863
764	0.762309	0.760663	0.65303	0.74605	0.746365	0.646936
765	0.742047	0.69639	0.616355	0.687156	0.643296	0.495129
766	0.719986	0.693873	0.55124	0.696615	0.667632	0.536545
767	0.643683	0.518648	0.612016	0.482648	0.472539	0.386104
768	0.858941	0.759025	0.786538	0.797305	0.667122	0.716155
769	0.749762	0.709835	0.765422	0.762036	0.718316	0.77325
770	0.806924	0.584416	0.266484	0.809757	0.684303	0.272306
771	0.530351	0.276308	0.730881	0.530353	0.292618	0.730881
772	0.590043	0.730865	0.542179	0.223685	0.503362	0.590595
773	0.409223	0.677741	0.612234	0.174449	0.473388	0.545017
774	0.721409	0.781973	0.838051	0.738613	0.761444	0.827276
775	0.756517	0.763021	0.832329	0.756406	0.740558	0.820343
776	0.753605	0.762412	0.802137	0.773271	0.757381	0.820863
777	0.752473	0.788596	0.777291	0.771299	0.805347	0.8275
778	0.743534	0.799007	0.660794	0.759006	0.838872	0.670031
779	0.699872	0.807193	0.68434	0.706389	0.847466	0.693906
780	0.63655	0.803239	0.705774	0.638377	0.843315	0.715639
781	0.620693	0.64819	0.729919	0.621008	0.68053	0.810127
782	0.84477	0.753232	0.843648	0.538498	0.455467	0.109175
783	0.830947	0.773349	0.756767	0.616692	0.54108	0.125669
784	0.792582	0.764711	0.49056	0.665969	0.620102	0.279371
785	0.72174	0.722118	0.502792	0.655417	0.664518	0.375781
786	0.600631	0.637689	0.524799	0.584336	0.676262	0.487469
787	0.786745	0.618308	0.613875	0.561522	0.664781	0.220635
788	0.716825	0.7445	0.587308	0.607509	0.718891	0.411445
789	0.663551	0.759959	0.534077	0.626143	0.733891	0.463033
790	0.594928	0.694972	0.452925	0.585011	0.695501	0.453407
791	0.510713	0.558384	0.210381	0.51089	0.59113	0.246848
792	0.915619	0.849106	0.777126	0.891046	0.776168	0.783547
793	0.875465	0.829962	0.803361	0.89866	0.783078	0.787374
794	0.872466	0.820577	0.800611	0.901847	0.783781	0.781296
795	0.853025	0.795577	0.7981	0.918131	0.791632	0.778797
796	0.834142	0.762998	0.783074	0.929669	0.794238	0.771046
797	0.839799	0.746877	0.768728	0.941915	0.796687	0.762141
798	0.841393	0.725553	0.749622	0.948763	0.794835	0.749989
799	0.849068	0.700958	0.716288	0.958639	0.786553	0.722947
800	0.848624	0.65571	0.652477	0.964262	0.7604	0.66769
801	0.839871	0.622632	0.626124	0.961862	0.751848	0.65372
802	0.841124	0.586007	0.561312	0.945982	0.707623	0.586052
803	0.835902	0.529738	0.472794	0.912118	0.639676	0.493633
804	0.801539	0.46627	0	0.863932	0.563036	0
805	0.786041	0.416277	0	0.830562	0.502668	0
806	0.750312	0.351687	0.0179269	0.781268	0.424673	0.0182985
807	0.705199	0.283343	0.0360553	0.726322	0.342146	0.0368026
808	0.696095	0.247056	0.0734582	0.70904	0.298328	0.0749809
809	0.684171	0.22325	0.088475	0.693423	0.269582	0.0903089
810	0.911812	0.652298	0.755253	0.915153	0.787671	0.788541
811	0.751132	0.791937	0.642789	0.261007	0.644721	0.310644
812	0.379415	0.559836	0.280373	0.415394	0.702	0.35959
813	0.823527	0.741562	0.645073	0.669296	0.57951	0.620765
814	0.705519	0.671608	0.706459	0.62862	0.569669	0.670994
815	0.589912	0.583966	0.75768	0.573077	0.550959	0.737357
816	0.502509	0.500037	0.803362	0.52155	0.521277	0.804701
817	0.545152	0.47278	0.707505	0.546419	0.591165	0.741281
818	0.682951	0.762032	0.78293	0.372068	0.588048	0.580319
819	0.920309	0.680926	0.999034	0.778921	0.498552	0.996969
820	0.914401	0.685565	0.502736	0.79127	0.502913	0.850217
821	0.903064	0.694078	0.528517	0.790744	0.518637	0.858374
822	0.877731	0.699965	0.55146	0.764205	0.529633	0.851
823	0.817548	0.687399	0.563171	0.684344	0.514961	0.78886
824	0.81694	0.510746	0.733902	0.875755	0.659906	0.803831
825	0.87684	0.650215	0.830689	0.87995	0.680007	0.800649
826	0.896977	0.711299	0.844169	0.88703	0.696908	0.812097
827	0.901032	0.746862	0.732488	0.896268	0.734677	0.726368
828	0.893686	0.748929	0.749966	0.893889	0.748464	0.746788
829	0.891547	0.756315	0.775274	0.893477	0.765301	0.776914
830	0.886926	0.761331	0.785467	0.890555	0.780669	0.793167
831	0.885485	0.767824	0.799155	0.887369	0.787327	0.80699
832	0.878692	0.776584	0.748059	0.87921	0.796309	0.748059
833	0.957466	0.732127	0.926086	0.995687	0.857415	0.583391
834	0.992034	0.840043	0.830392	0.992954	0.858537	0.610613
835	0.994995	0.895217	0.668386	0.998086	0.87109	0.676319
836	0.969519	0.880364	0.516684	0.993796	0.873301	0.727644
837	0.945952	0.873222	0.39721	0.97904	0.905408	0.755346
838	0.89552	0.83853	0.263698	0.952139	0.925307	0.754852
839	0.87389	0.842709	0.74308	0.905518	0.929919	0.766574
840	0.816393	0.828448	0.694999	0.836767	0.914182	0.716973
841	0.915262	0.741694	0.874229	0.873328	0.767434	0.999059
842	0.909416	0.804956	0.974266	0.869944	0.769283	0.998104
843	0.889959	0.810233	0.996561	0.867437	0.773168	0.996119
844	0.877379	0.789647	0.971663	0.871956	0.781547	0.989808
845	0.878113	0.771407	0.931894	0.880589	0.791597	0.973716
846	0.872165	0.720745	0.605739	0.876622	0.772913	0.610608
847	0.736531	0.52744	0.632012	0.737931	0.5773	0.644329
848	0.608124	0.523417	0.530492	0.311049	0.351752	0.204563
849	0.717024	0.65042	0.619971	0.486912	0.528588	0.324461
850	0.648995	0.718495	0.28765	0.590523	0.674379	0.203374
851	0.828765	0.702951	0.562619	0.819238	0.673905	0.525983
852	0.86659	0.744182	0.745783	0.872133	0.752506	0.750866
853	0.866668	0.746565	0.769276	0.870495	0.77734	0.769858
854	0.853468	0.770664	0.790894	0.856282	0.815757	0.790894
855	0.821384	0.790179	0.800877	0.822106	0.836414	0.800877
856	0.799164	0.81487	0.809566	0.799352	0.86255	0.809566
857	0.762218	0.807905	0.79078	0.762267	0.855177	0.79078
858	0.923081	0.635874	0.58899	0.871092	0.647495	0.602912
859	0.919015	0.732253	0.653622	0.899482	0.693881	0.61094
860	0.866109	0.69839	0.72981	0.868686	0.693474	0.738805
861	0.873609	0.687888	0.756268	0.897491	0.72742	0.756268
862	0.889169	0.730913	0.788512	0.896382	0.758525	0.789276
863	0.883186	0.762346	0.822552	0.887122	0.806157	0.822552
864	0.856966	0.773924	0.816106	0.858193	0.818401	0.816106
865	0.869198	0.800892	0.836681	0.870226	0.846918	0.836681
866	0.807552	0.801783	0.815593	0.807856	0.84786	0.815593
867	0.838493	0.812723	0.832645	0.838754	0.859429	0.832645
868	0.809012	0.814689	0.82062	0.809079	0.861508	0.82062
869	0.740259	0.767801	0.74788	0.740265	0.811926	0.74788
870	0.851418	0.707661	0.56889	0.836538	0.67375	0.528255
871	0.871128	0.710319	0.591528	0.872404	0.693938	0.567535
872	0.874141	0.722578	0.832957	0.885018	0.73071	0.83804
873	0.882648	0.732224	0.853496	0.890137	0.754069	0.855205
874	0.879871	0.762237	0.877968	0.884907	0.806023	0.877968
875	0.865608	0.815847	0.883246	0.866686	0.862712	0.883246
876	0.845749	0.85387	0.869007	0.846024	0.90292	0.869007
877	0.819672	0.856164	0.836349	0.819743	0.905346	0.836349
878	0.873524	0.571929	0.890445	0.836235	0.709423	0.593758
879	0.904975	0.729495	0.672753	0.859416	0.744316	0.702138
880	0.887194	0.810569	0.760657	0.860458	0.782322	0.736556
881	0.859861	0.810282	0.613099	0.856372	0.804345	0.62663
882	0.846436	0.810337	0.70334	0.851967	0.835763	0.705587
883	0.849188	0.811952	0.780676	0.856887	0.863751	0.780676
884	0.849432	0.835497	0.841867	0.849369	0.874547	0.842587
885	0.832802	0.833923	0.88587	0.832713	0.877787	0.886183
886	0.78035	0.794777	0.916946	0.780438	0.845479	0.916946
887	0.690516	0.728752	0.860893	0.690784	0.763656	0.861364
888	0.627456	0.635144	0.733173	0.627456	0.675663	0.733173
889	0.606378	0.497533	0.168003	0.604606	0.508599	0.168301
890	0.880381	0.566031	0.550946	0.849814	0.714456	0.701836
891	0.904516	0.753174	0.728019	0.865302	0.779367	0.752079
892	0.887189	0.816776	0.7904	0.863264	0.794528	0.766702
893	0.858781	0.824438	0.635423	0.852326	0.816258	0.650709
894	0.847894	0.826832	0.729269	0.852918	0.849688	0.731078
895	0.848718	0.826297	0.792091	0.854034	0.870257	0.792091
896	0.849039	0.859467	0.847971	0.849103	0.894061	0.848502
897	0.827543	0.855394	0.89465	0.827296	0.887833	0.895437
898	0.770965	0.826988	0.920582	0.77098	0.862187	0.920933
899	0.679876	0.74054	0.860512	0.680142	0.769601	0.860967
900	0.617516	0.66175	0.731362	0.618347	0.680365	0.732395
901	0.591905	0.494545	0.167871	0.588899	0.492857	0.168569
902	0.863201	0.738822	0.86265	0.786034	0.823053	0.757101
903	0.848554	0.854798	0.849365	0.781565	0.830613	0.763457
904	0.789022	0.816718	0.621753	0.773108	0.804997	0.593216
905	0.732773	0.729186	0.606168	0.734277	0.747409	0.59827
906	0.751308	0.70846	0.63061	0.752451	0.739871	0.632474
907	0.760831	0.717665	0.343036	0.755623	0.729922	0.346558
908	0.688191	0.604455	0.409167	0.691594	0.662051	0.409167
909	0.552571	0.480567	0.470132	0.551331	0.497859	0.471167
910	0.416819	0.322639	0.424687	0.416913	0.353382	0.424687
911	0.724303	0.694497	0.0700087	0.724394	0.709419	0.0705867
912	0.729204	0.610281	0.740122	0.0370499	0.683747	0.586574
913	0.494884	0.764767	0.772388	0.0548908	0.73506	0.631824
914	0.264268	0.776984	0.685713	0.0489292	0.742355	0.631002
915	0.121471	0.70354	0.529678	0.0450914	0.706216	0.513771
916	0.089793	0.698613	0.481471	0.0908238	0.755097	0.497033
917	0.85067	0.718147	0.800243	0.829011	0.748853	0.752573
918	0.812554	0.83626	0.646488	0.761201	0.798569	0.6069
919	0.695368	0.8019	0.619862	0.67954	0.805154	0.598692
920	0.858111	0.704829	0.129055	0.859468	0.773947	0.129055
921	0.782791	0.637471	0.689214	0.694733	0.640816	0.487649
922	0.735953	0.727922	0.568348	0.639749	0.653062	0.370581
923	0.570559	0.663308	0.323874	0.545256	0.65145	0.259161
924	0.459891	0.594337	0.173431	0.466788	0.633756	0.175848
925	0.405429	0.544233	0.358002	0.416364	0.601732	0.371788
926	0.409303	0.541889	0.339572	0.415141	0.599141	0.352649
927	0.4347	0.543941	0.332524	0.437813	0.60141	0.345329
928	0.4543	0.543187	0.309583	0.455846	0.600576	0.313489
929	0.466732	0.545504	0.302997	0.467464	0.603138	0.30682
930	0.641638	0.493714	0.502218	0.642088	0.545877	0.521557
931	0.860623	0.857407	0.455882	0.841285	0.902369	0.97939
932	0.874414	0.922389	0.636823	0.809722	0.911612	0.993123
933	0.729127	0.910214	0.885221	0.655932	0.897575	0.983117
934	0.746279	0.586004	0.545461	0.585157	0.540418	0.727985
935	0.741513	0.61111	0.608823	0.582733	0.528377	0.72637
936	0.703831	0.598802	0.613855	0.531754	0.47671	0.656032
937	0.724057	0.634447	0.679918	0.597655	0.529806	0.731386
938	0.707311	0.630252	0.701889	0.59278	0.517472	0.721241
939	0.673973	0.613874	0.704346	0.572163	0.504111	0.687045
940	0.675175	0.618111	0.739886	0.593927	0.520243	0.720377
941	0.667099	0.612242	0.737288	0.597466	0.51961	0.713673
942	0.611793	0.53508	0.70619	0.581914	0.4915	0.6851
943	0.596027	0.488404	0.665657	0.58438	0.476199	0.65813
944	0.564024	0.430674	0.550643	0.560125	0.438515	0.552465
945	0.833128	0.715429	0.732701	0.760743	0.546026	0.506659
946	0.807285	0.74557	0.738766	0.717762	0.596876	0.547705
947	0.764254	0.715508	0.714734	0.690297	0.599279	0.586401
948	0.598736	0.621863	0.644735	0.567381	0.60863	0.651923
949	0.781825	0.470102	0.34735	0.782714	0.51011	0.373009
950	0.908265	0.770501	0.797293	0.776621	0.691404	0
951	0.909635	0.852815	0.679873	0.821586	0.787836	0
952	0.879352	0.893748	0.530403	0.815245	0.844045	0
953	0.904819	0.810661	0.405251	0.883234	0.765423	0.0520217
954	0.931129	0.792815	0.838181	0.909747	0.751227	0.812882
955	0.923208	0.782644	0.681651	0.924037	0.745034	0.67032
956	0.892016	0.699276	0.677388	0.924758	0.738902	0.670408
957	0.898932	0.647193	0.65753	0.925442	0.723212	0.661611
958	0.907428	0.629022	0.275364	0.915751	0.698253	0.27088
959	0.906603	0.635124	0.276875	0.907574	0.69747	0.269695
960	0.805762	0.595641	0.2565	0.805216	0.659611	0.251604
961	0.910958	0.66294	0.244818	0.911126	0.766439	0.249831
962	0.90696	0.611957	0.667512	0.847403	0.672511	0.957332
963	0.930421	0.730934	0.848108	0.855797	0.703343	0.948311
964	0.897001	0.778279	0.92111	0.851221	0.721284	0.92218
965	0.880565	0.798415	0.908532	0.883026	0.760834	0.893315
966	0.869439	0.794358	0.896253	0.877357	0.770288	0.885269
967	0.866039	0.792866	0.882746	0.867955	0.776104	0.873457
968	0.858985	0.800111	0.874767	0.856847	0.788818	0.865486
969	0.823319	0.791871	0.878251	0.822049	0.795789	0.873343
970	0.755419	0.768204	0.836625	0.751312	0.781954	0.834117
971	0.684461	0.734599	0.789548	0.679945	0.757208	0.790425
972	0.899313	0.849602	0.598596	0.696474	0.714972	0.264478
973	0.862083	0.824086	0.554805	0.749955	0.682747	0.259515
974	0.874856	0.811024	0.587741	0.641877	0.695162	0.473477
975	0.775939	0.699238	0.790721	0.701536	0.631479	0.161302
976	0.818394	0.783152	0.806553	0.847448	0.803377	0.276351
977	0.836133	0.814357	0.80061	0.859944	0.819651	0.333046
978	0.810848	0.838501	0.74796	0.77381	0.792679	0.369013
979	0.809082	0.846391	0.738029	0.770708	0.794084	0.411175
980	0.802518	0.749288	0.339492	0.797219	0.789145	0.396538
981	0.896709	0.628402	0.793657	0.803537	0.497704	0
982	0.75131	0.664594	0.719952	0.565641	0.493149	0.567487
983	0.811975	0.705298	0.729672	0.714164	0.566387	0.718292
984	0.866803	0.730837	0.749745	0.803417	0.605293	0.809722
985	0.855441	0.711968	0.665706	0.841001	0.620951	0.846757
986	0.888228	0.724784	0.900266	0.865964	0.632116	0.870267
987	0.837991	0.697178	0.869221	0.819749	0.632263	0.849091
988	0.761552	0.648021	0.807459	0.758034	0.625891	0.811346
989	0.555292	0.519646	0.609085	0.553985	0.549328	0.641656
990	0.867834	0.571915	0.764993	0.867491	0.630522	0.839103
991	0.835984	0.769925	0.503507	0.978037	0.669858	0.867732
992	0.950725	0.770713	0.745032	0.977513	0.682378	0.867881
993	0.976086	0.686422	0.841548	0.975562	0.67956	0.868313
994	0.971784	0.627035	0.862747	0.972069	0.685777	0.867191
995	0.963774	0.590193	0.457966	0.965475	0.680298	0.457452
996	0.964754	0.581101	0.458408	0.967186	0.693237	0.462688
997	0.941878	0.583192	0.464024	0.942952	0.695731	0.468355
998	0.857388	0.766055	0.857362	0.549483	0.684804	0
999	0.954756	0.738291	0.728956	0.954016	0.615358	0.868777
1000	0.972201	0.762406	0.798642	0.952475	0.622136	0.878833
1001	0.977684	0.790577	0.877508	0.954864	0.660991	0.90033
1002	0.926819	0.807132	0.94257	0.925464	0.737724	0.92922
1003	0.832207	0.793113	0.915296	0.856538	0.797728	0.91419
1004	0.716491	0.737511	0.819794	0.754823	0.800609	0.843577
1005	0.552463	0.636589	0.693922	0.586957	0.739635	0.695149
1006	0.948095	0.533294	0.778386	0.952158	0.610247	0.835343
1007	0.969489	0.643901	0.87552	0.797672	0.37842	0.10369
1008	0.967971	0.631173	0.856591	0.840141	0.338633	0.0976947
1009	0.843954	0.544075	0.54624	0.859774	0.340486	0.114982
1010	0.792992	0.469418	0.794483	0.867958	0.347816	0.794221
1011	0.751369	0.415418	0.708385	0.840686	0.388387	0.795221
1012	0.716572	0.398897	0.628264	0.76332	0.423087	0.754229
1013	0.633962	0.382313	0.564034	0.657383	0.434712	0.564555
1014	0.54251	0.349612	0.572497	0.555247	0.424115	0.572497
1015	0.562358	0.28322	0.113416	0.711219	0.285221	0.0953646
1016	0.708721	0.511165	0.597492	0.708726	0.537605	0.597492
1017	0.808959			0.612704
1018	0.770123			0.613707
1019	0.635432			0.549345
1020	0.583949			0.522338
1021	0.702752			0.704686
1022	0.857086	0.672932	0.600985	0.739634	0.565063	0.543055
1023	0.817436	0.672066	0.62102	0.740538	0.577271	0.55934
1024	0.736848	0.642994	0.612846	0.70867	0.587159	0.566314
1025	0.576411	0.574343	0.542612	0.575943	0.566824	0.524223
1026	0.536675	0.694498	0.604603	0.174943	0.3986	0.55133
1027	0.398285	0.69522	0.650111	0.223006	0.47432	0.553175
1028	0.339441	0.665033	0.652325	0.257868	0.538846	0.569868
1029	0.80061	0.766897	0.882352	0.533444	0.570739	0.594207
1030	0.648538	0.718776	0.712114	0.432542	0.560224	0.510526
1031	0.840192	0.811577	0.827936	0.621537	0.672044	0.383607
1032	0.733348	0.768547	0.598548	0.621761	0.674791	0.397108
1033	0.597685	0.596204	0.35248	0.601416	0.660062	0.330142
1034	0.930342	0.766935	0.861885	0.769942	0.722253	0.46256
1035	0.816254	0.819216	0.620501	0.729138	0.74851	0.336622
1036	0.613423	0.719511	0.312903	0.616603	0.713138	0.210867
1037	0.780032	0.708669	0.761082	0.788091	0.70703	0.792604
1038	0.753306	0.737388	0.62483	0.375489	0.570363	0.527459
1039	0.601844	0.742216	0.845042	0.215113	0.547766	0.648721
1040	0.402399	0.677201	0.3723	0.230956	0.590134	0.341184
1041	0.188683	0.406712	0.406287	0.197214	0.511984	0.620095
1042	0.829825	0.586124	0.865287	0.397439	0.32683	0
1043	0.937877	0.777461	0.817365	0.964645	0.899101	0.839171
1044	0.959961	0.87534	0.895232	0.980504	0.9006	0.897856
1045	0.673104	0.72492	0.329414	0.475104	0.599539	0.0391688
1046	0.77108	0.516247	0.280361	0.50947	0.199404	0.406084
1047	0.690188	0.467145	0.293863	0.481297	0.210179	0.36271
1048	0.449134	0.275143	0.400072	0.584628	0.330856	0.400072
1049	0.633841	0.239597	0.465154	0.634316	0.288111	0.465154
1050	0.883936	0.679457	0.581097	0.839636	0.673777	0.552337
1051	0.806866	0.769857	0.55869	0.77379	0.731069	0.495197
1052	0.651153	0.618658	0.407714	0.651002	0.64741	0.408308
1053	0.482995	0.402298	0.0686679	0.483011	0.434755	0.0686679
1054	0.826152	0.59493	0.684947	0.623881	0.171609	0
1055	0.614017	0.427605	0.417164	0.610855	0.179157	0
1056	0.89033	0.68972	0.719494	0.826299	0.388655	0.713635
1057	0.814406	0.314435	0.617455	0.81532	0.400241	0.717303
1058	0.756228	0.307659	0.586486	0.808311	0.169804	0.541541
1059	0.709952	0.234495	0.497412	0.797913	0.164893	0.52787
1060	0.70522	0.210002	0.472818	0.792876	0.178584	0.553373
1061	0.705996	0.215225	0.501529	0.757975	0.217736	0.639811
1062	0.632954	0.207255	0.503485	0.668313	0.249433	0.701774
1063	0.536574	0.207892	0.514725	0.550974	0.2502	0.530641
1064	0.349473	0.149341	0.405502	0.350646	0.179733	0.405502
1065	0.358394	0.131136	0.478136	0.358847	0.157823	0.478136
1066	0.788717	0.140811	0.372615	0.79007	0.169467	0.519364
1067	0.922011	0.728004	0.721025	0.903293	0.827355	0.395828
1068	0.943282	0.866141	0.60645	0.929965	0.850841	0.47248
1069	0.907509	0.807503	0.471189	0.91623	0.816262	0.528773
1070	0.896889	0.690366	0.710751	0.903653	0.730091	0.725331
1071	0.922227	0.663712	0.664642	0.923147	0.701903	0.678277
1072	0.931678	0.668723	0.716129	0.93185	0.707202	0.716129
1073	0.904237	0.660235	0.713079	0.904252	0.698227	0.713079
1074	0.725273	0.543709	0.187725	0.725327	0.574995	0.191576
1075	0.825857	0.36433	0.741555	0.797427	0.542537	0.908555
1076	0.807448	0.496513	0.895104	0.750564	0.54424	0.908327
1077	0.78802	0.61783	0.903952	0.759642	0.618369	0.889637
1078	0.87148	0.802013	0.706669	0.874241	0.801146	0.717964
1079	0.870062	0.771262	0.620176	0.87254	0.777171	0.648211
1080	0.81525	0.704649	0.428599	0.815795	0.710047	0.428599
1081	0.635735	0.635513	0.476048	0.635788	0.640382	0.476048
1082	0.874457	0.528486	0.506977	0.874828	0.532535	0.529895
1083	0.992498	0.8113	0.744027	0.988336	0.742744	0.780411
1084	0.988001	0.791443	0.779258	0.98993	0.723496	0.761863
1085	0.971489	0.749975	0.784508	0.990847	0.724795	0.763232
1086	0.95261	0.681285	0.758247	0.987643	0.724108	0.762508
1087	0.962599	0.681244	0.772976	0.986475	0.765765	0.797838
1088	0.948956	0.685101	0.529951	0.963337	0.791929	0.529951
1089	0.859877	0.737853	0.634651	0.860211	0.822311	0.63561
1090	0.948895	0.461907	0.767319	0.565518	0.411422	0.432902
1091	0.808968	0.528932	0.74484	0.505063	0.426969	0.473387
1092	0.539232	0.499388	0.620401	0.399088	0.418098	0.519101
1093	0.33655	0.410662	0.498568	0.349243	0.408354	0.497159
1094	0.294787	0.360275	0.409487	0.307754	0.384671	0.427871
1095	0.622442	0.382092	0.315543	0.625432	0.407966	0.329709
1096	0.874137	0.59495	0.910744	0.839711	0.701886	0.635975
1097	0.899613	0.730143	0.684983	0.861841	0.761242	0.745103
1098	0.894791	0.781068	0.775898	0.857303	0.747787	0.767042
1099	0.872097	0.815153	0.797485	0.860631	0.79777	0.778732
1100	0.867926	0.827797	0.791782	0.862712	0.82306	0.779995
1101	0.751815	0.729134	0.871524	0.752012	0.783852	0.871524
1102	0.712258	0.699874	0.879663	0.712323	0.752397	0.879663
1103	0.779327	0.767196	0.89709	0.779385	0.824771	0.89709
1104	0.700891	0.691788	0.831413	0.700895	0.743704	0.831413
1105	0.634462	0.607373	0.698803	0.634462	0.652954	0.698803
1106	0.980048	0.520844	0.995672	0.953987	0.352976	0.992519
1107	0.982353	0.536315	0.995931	0.949076	0.36847	0.991039
1108	0.921559	0.509014	0.852357	0.922745	0.38571	0.817515
1109	0.887256	0.480957	0.835497	0.910311	0.396024	0.811652
1110	0.831266	0.452068	0.758154	0.870486	0.435643	0.776301
1111	0.786245	0.457889	0.688619	0.815887	0.4706	0.725213
1112	0.95756	0.291834	0.75357	0.96169	0.321778	0.830083
1113	0.924917	0.650727	0.972236	0.947472	0.735598	0.996736
1114	0.947736	0.770904	0.785806	0.91889	0.73548	0.995773
1115	0.854684	0.763155	0.566007	0.859641	0.759811	0.551067
1116	0.818951	0.784888	0.582703	0.829265	0.833356	0.648747
1117	0.760704	0.603709	0.451649	0.76145	0.653732	0.451649
1118	0.749009	0.500385	0.485833	0.749115	0.541847	0.485833
1119	0.72471	0.466747	0.506815	0.724727	0.505421	0.506815
1120	0.923399	0.650609	0.734749	0.733542	0.698291	0.986059
1121	0.84685	0.747678	0.936457	0.714987	0.694686	0.989371
1122	0.71778	0.729044	0.991568	0.706186	0.690189	0.991213
1123	0.636816	0.650366	0.977956	0.678473	0.682982	0.980371
1124	0.64138	0.625326	0.978442	0.670947	0.685306	0.978442
1125	0.681091	0.625278	0.961742	0.693058	0.685254	0.961742
1126	0.745256	0.590038	0.766341	0.748051	0.646634	0.78042
1127	0.708414	0.637697	0.974801	0.715036	0.698863	0.974801
1128	0.899046	0.54545	0.986851	0.635861	0.477906	0.939228
1129	0.765852	0.59985	0.816025	0.645569	0.504198	0.942053
1130	0.671757	0.568134	0.548397	0.664096	0.536282	0.562465
1131	0.682694	0.553844	0.570557	0.700319	0.573426	0.571858
1132	0.739246	0.565943	0.625983	0.748824	0.613424	0.625983
1133	0.766951	0.583944	0.676144	0.768707	0.632936	0.676144
1134	0.73507	0.563836	0.654568	0.735449	0.611141	0.654568
1135	0.432327	0.49193	0.261826	0.419539	0.466709	0.266005
1136	0.871571	0.628626	0.982414	0.672089	0.596706	0.962039
1137	0.8561	0.665088	0.956192	0.692362	0.616114	0.958697
1138	0.746569	0.677146	0.790115	0.684772	0.618513	0.963676
1139	0.706787	0.66438	0.714805	0.68322	0.624136	0.97037
1140	0.630619	0.592949	0.980929	0.650545	0.613784	0.986908
1141	0.646329	0.606931	0.974859	0.663602	0.637629	0.983705
1142	0.633694	0.597658	0.955779	0.644246	0.644817	0.971327
1143	0.604577	0.588262	0.792652	0.60995	0.63468	0.807345
1144	0.595853	0.584174	0.762771	0.59814	0.630269	0.776911
1145	0.517781	0.532498	0.66521	0.51865	0.574515	0.677541
1146	0.665504	0.576781	0.93803	0.66631	0.622293	0.953289
1147	0.767891	0.716483	0.436463	0.692209	0.682236	0.474244
1148	0.748756	0.804771	0.543809	0.692814	0.736478	0.522783
1149	0.825839	0.710722	0.596363	0.561511	0.763217	0.70985
1150	0.832679	0.434786	0.84547	0.574754	0.343928	0.534221
1151	0.814747	0.539279	0.671	0.714817	0.458283	0.571066
1152	0.773298	0.571434	0.664024	0.711839	0.503025	0.580109
1153	0.685966	0.553295	0.590724	0.666712	0.523199	0.564501
1154	0.952802	0.564974	0.884174	0.787904	0.285746	0
1155	0.891134	0.52876	0.831778	0.800584	0.300678	0.713003
1156	0.83251	0.460953	0.791851	0.787821	0.287965	0.71989
1157	0.767665	0.363681	0.693724	0.780731	0.290096	0.722925
1158	0.751703	0.326141	0.649581	0.774849	0.299903	0.733752
1159	0.678501	0.240591	0.419969	0.721641	0.279586	0.419969
1160	0.663732	0.248089	0.457606	0.683885	0.2883	0.457606
1161	0.844741	0.374635	0.514028	0.866508	0.412664	0.633577
1162	0.624431	0.597255	0.660303	0.564756	0.589867	0.540747
1163	0.663115	0.723585	0.667113	0.637235	0.670205	0.570162
1164	0.64965	0.713561	0.547753	0.642817	0.714808	0.53936
1165	0.561501	0.635286	0.502091	0.562142	0.68437	0.505819
1166	0.457932	0.604304	0.439661	0.457916	0.623363	0.435161
1167	0.77103	0.678111	0.513259	0.770951	0.717417	0.569931
1168	0.872066	0.732654	0.93318	0.773773	0.834452	0.72253
1169	0.873579	0.883619	0.796246	0.813161	0.87626	0.720809
1170	0.841496	0.906324	0.611629	0.824529	0.897744	0.64342
1171	0.639698	0.776604	0.75493	0.642029	0.847329	0.75493
1172	0.775633	0.855841	0.933392	0.506666	0.733748	0.760176
1173	0.545077	0.552424	0.329276	0.566242	0.73763	0.764311
1174	0.786025	0.741812	0.769429	0.47345	0.454547	0.405749
1175	0.678529	0.737388	0.714371	0.434431	0.486084	0.375442
1176	0.557803	0.695843	0.603067	0.398808	0.519016	0.339683
1177	0.540192	0.38164	0.328117	0.539098	0.470205	0.428126
1178	0.878378	0.687461	0.933284	0.71291	0.516465	0.884706
1179	0.819937	0.65014	0.936979	0.752884	0.515478	0.92147
1180	0.808146	0.595523	0.916788	0.800795	0.508839	0.959193
1181	0.755981	0.492249	0.817684	0.785685	0.473857	0.933236
1182	0.654217	0.494352	0.749553	0.655593	0.55763	0.949158
1183	0.859996	0.384686	0.725148	0.561217	0.424077	0.219394
1184	0.804457	0.57456	0.613144	0.671188	0.576869	0.306683
1185	0.685709	0.645169	0.418503	0.675862	0.62533	0.312996
1186	0.689297	0.71246	0.348953	0.725913	0.705855	0.377496
1187	0.773298	0.797378	0.511732	0.811372	0.814568	0.54665
1188	0.798383	0.809056	0.555026	0.809633	0.826498	0.592898
1189	0.731106	0.741996	0.583246	0.734578	0.757993	0.585543
1190	0.802798	0.603163	0.433423	0.802273	0.605894	0.443591
1191	0.817247	0.411809	0.744181	0.510623	0.358577	0.30641
1192	0.751076	0.530122	0.632044	0.573554	0.489296	0.311471
1193	0.714535	0.613557	0.524251	0.650759	0.577607	0.370078
1194	0.715364	0.679681	0.42763	0.709782	0.659378	0.405742
1195	0.75682	0.773435	0.532673	0.803669	0.799601	0.584627
1196	0.78013	0.816275	0.595286	0.79526	0.84389	0.653348
1197	0.699157	0.771564	0.619322	0.703266	0.797667	0.679728
1198	0.786198	0.55445	0.397709	0.788121	0.573208	0.4365
1199	0.881134	0.692032	0.839843	0.807142	0.686146	0.780233
1200	0.897355	0.797108	0.510185	0.894643	0.774339	0.464079
1201	0.892017	0.772121	0.497584	0.907661	0.825024	0.519324
1202	0.905403	0.770466	0.968332	0.962422	0.696718	0.964435
1203	0.931873	0.811071	0.894246	0.946664	0.711506	0.946984
1204	0.936922	0.824165	0.771476	0.924217	0.733969	0.922686
1205	0.914727	0.814538	0.640024	0.895589	0.759618	0.891051
1206	0.874165	0.800423	0.809829	0.858465	0.792106	0.835989
1207	0.814004	0.785964	0.773311	0.805528	0.823267	0.852863
1208	0.972475	0.532664	0.249226	0.974756	0.646277	0.977668
1209	0.72122			0.255467
1210	0.597173			0.293845
1211	0.584011			0.347001
1212	0.558701			0.411434
1213	0.500448			0.416328
1214	0.531082			0.496671
1215	0.526267			0.520557
1216	0.562985			0.563325
1217	0.585412			0.595838
1218	0.589227			0.604866
1219	0.635238			0.646133
1220	0.666544			0.675733
1221	0.248501			0.248659
1222	0.829451	0.705206	0.665603	0.617529	0.532273	0.270606
1223	0.768112	0.685793	0.576911	0.537578	0.479283	0.151673
1224	0.739112	0.69725	0.549588	0.517833	0.507699	0.14289
1225	0.669681	0.567437	0.247055	0.68563	0.672929	0.308501
1226	0.890687	0.679028	0.744722	0.845652	0.777515	0
1227	0.895131	0.800648	0.574073	0.8607	0.794396	0.0327816
1228	0.890761	0.834866	0.37965	0.87165	0.805557	0.0441332
1229	0.889549	0.827445	0.230399	0.883146	0.819256	0.0503735
1230	0.889082	0.807514	0.130554	0.887486	0.827282	0.0508371
1231	0.696573	0.58832	0.0428109	0.699641	0.633893	0.0826156
1232	0.78099	0.742086	0.622395	0.6934	0.727735	0.80141
1233	0.780614	0.801647	0.723103	0.683001	0.756286	0.833015
1234	0.771597	0.853251	0.826976	0.662028	0.796674	0.879319
1235	0.731461	0.871844	0.896231	0.637554	0.820396	0.907799
1236	0.673545	0.87398	0.939648	0.592699	0.842673	0.937215
1237	0.590819	0.846353	0.951848	0.535936	0.846734	0.946793
1238	0.511145	0.798701	0.927854	0.487186	0.841674	0.934772
1239	0.691507	0.606134	0.730385	0.69137	0.687789	0.759113
1240	0.804164	0.743799	0.225977	0.696334	0.805977	0.571799
1241	0.801114	0.811083	0.335961	0.680668	0.842224	0.653185
1242	0.78335	0.863765	0.467673	0.652429	0.853122	0.725402
1243	0.756235	0.899531	0.565493	0.631951	0.873841	0.76555
1244	0.719263	0.906854	0.644213	0.601909	0.873816	0.815355
1245	0.669463	0.907698	0.744892	0.571513	0.877305	0.853892
1246	0.622958	0.888971	0.809037	0.547643	0.872238	0.877307
1247	0.569565	0.867429	0.859033	0.51173	0.868563	0.902799
1248	0.427423	0.776464	0.921397	0.395408	0.807023	0.937788
1249	0.729177	0.791437	0.61821	0.72798	0.876536	0.620184
1250	0.915961	0.828138	0.969063	0.966679	0.919537	0.970141
1251	0.879741	0.763375	0.848291	0.921348	0.882336	0
1252	0.921643	0.860639	0.745901	0.93282	0.903705	0
1253	0.936561	0.904157	0.643044	0.932703	0.902861	0
1254	0.935017	0.93139	0.393564	0.921873	0.916633	0
1255	0.871833	0.845942	0.129422	0.87438	0.894963	0
1256	0.822046	0.795888	0.286739	0.824151	0.870506	0.287344
1257	0.715085	0.734188	0.376058	0.713393	0.79663	0.377049
1258	0.865971	0.842044	0.164723	0.867566	0.878823	0
1259	0.740636	0.545463	0.579859	0.485084	0.360756	0.217966
1260	0.722183	0.733254	0.578905	0.599203	0.654456	0.331982
1261	0.89261	0.698433	0.85468	0.577984	0.566803	0
1262	0.884758	0.716941	0.862772	0.626167	0.615768	0
1263	0.824474	0.73005	0.719345	0.607341	0.596073	0
1264	0.826477	0.748441	0.695835	0.646783	0.626775	0
1265	0.812873	0.769547	0.587804	0.694783	0.669183	0
1266	0.737978	0.727784	0.376555	0.693118	0.671899	0
1267	0.690197	0.691784	0.259081	0.679695	0.672638	0
1268	0.675523	0.677483	0.190919	0.685167	0.688176	0
1269	0.609832	0.613842	0.0903295	0.64575	0.666745	0
1270	0.50986	0.502668	0	0.553095	0.590597	0
1271	0.34961	0.312462	0.00604528	0.361692	0.36712	0.00604528
1272	0.197845	0.157678	0.0921815	0.200805	0.18526	0.0921815
1273	0.154701	0.119253	0.181954	0.155294	0.140114	0.181954
1274	0.19177	0.112117	0.279644	0.191799	0.131729	0.279644
1275	0.730182	0.586768	0	0.757772	0.689408	0
1276	0.78927	0.642491	0.979819	0.804814	0.50605	0.870949
1277	0.814925	0.688097	0.801325	0.782478	0.535411	0.58875
1278	0.789852	0.684758	0.7343	0.745935	0.566758	0.59982
1279	0.752576	0.675893	0.678784	0.715725	0.596309	0.616112
1280	0.865989	0.433343	0.473387	0.864124	0.438484	0.920887
1281	0.923845	0.628871	0.619078	0.698729	0.490083	0.842062
1282	0.882728	0.658708	0.759972	0.727891	0.512082	0.915577
1283	0.768109	0.619238	0.92844	0.723367	0.525357	0.930124
1284	0.74985	0.602491	0.949752	0.733016	0.549011	0.945418
1285	0.714057	0.573901	0.925126	0.711609	0.553038	0.92308
1286	0.633423	0.510323	0.831435	0.649623	0.533878	0.842035
1287	0.550139	0.452831	0.724654	0.56727	0.496083	0.725253
1288	0.781763	0.776495	0.395952	0.561697	0.801993	0.808314
1289	0.76065	0.818513	0.486846	0.550423	0.815466	0.834052
1290	0.725786	0.847424	0.564759	0.520585	0.829635	0.868008
1291	0.666931	0.880865	0.700474	0.482032	0.841875	0.906847
1292	0.604499	0.887576	0.797856	0.451862	0.848311	0.934042
1293	0.519819	0.876095	0.884708	0.407517	0.850854	0.967338
1294	0.436379	0.838104	0.946362	0.366111	0.842628	0.983433
1295	0.39486	0.814752	0.958842	0.337812	0.829948	0.985547
1296	0.350391	0.79397	0.960297	0.297246	0.808449	0.985169
1297	0.290387	0.783233	0.932973	0.235535	0.795958	0.957008
1298	0.593678	0.766642	0.816752	0.590189	0.836963	0.820076
1299	0.92923	0.682305	0.763691	0.848665	0.701651	0.463234
1300	0.923411	0.753844	0.752592	0.838312	0.726766	0.459426
1301	0.91093	0.760572	0.745009	0.827989	0.721296	0.455306
1302	0.890277	0.810249	0.685633	0.831476	0.749749	0.457587
1303	0.858438	0.813655	0.589492	0.825392	0.769361	0.456197
1304	0.833344	0.79771	0.615774	0.820774	0.794102	0.610009
1305	0.812449	0.780608	0.635681	0.806559	0.801451	0.629075
1306	0.774412	0.747848	0.659503	0.775445	0.812202	0.657569
1307	0.731569	0.745467	0.661305	0.729762	0.806085	0.658874
1308	0.77656	0.653196	0.407918	0.792881	0.707614	0.502582
1309	0.8769	0.657158	0.873917	0.854488	0.601674	0.144137
1310	0.853423	0.696479	0.73	0.788117	0.600325	0.12885
1311	0.789535	0.708297	0.825192	0.733253	0.614802	0.77232
1312	0.80544	0.646316	0.638632	0.778343	0.586116	0.682692
1313	0.798881	0.54411	0.445599	0.79391	0.529185	0.553981
1314	0.679254	0.546435	0.397162	0.67698	0.565552	0.578141
1315	0.692307	0.536015	0.504152	0.694227	0.600853	0.920731
1316	0.736291	0.761524	0.727961	0.503182	0.672848	0.608752
1317	0.682062	0.880288	0.865722	0.43991	0.799943	0.785664
1318	0.93783	0.737651	0.971406	0.609248	0.507835	0.826137
1319	0.864895	0.730085	0.896493	0.632963	0.495663	0.870798
1320	0.757066	0.646827	0.778568	0.605442	0.443514	0.915356
1321	0.665045	0.551376	0.626086	0.630378	0.431775	0.935605
1322	0.60858	0.453992	0.491417	0.653425	0.412136	0.939972
1323	0.594346	0.378473	0.398855	0.653097	0.388348	0.931249
1324	0.613473	0.34458	0.814239	0.680298	0.391099	0.907628
1325	0.621624	0.296881	0.752509	0.682505	0.382893	0.873137
1326	0.641817	0.292829	0.701009	0.684543	0.377667	0.813381
1327	0.652162	0.283694	0.636572	0.681587	0.365885	0.738615
1328	0.629544	0.251621	0.463281	0.640242	0.324521	0.537546
1329	0.573099	0.204214	0.472088	0.575613	0.263379	0.472088
1330	0.490732	0.16836	0.462213	0.491206	0.217137	0.462213
1331	0.672847	0.409246	0.796061	0.685262	0.527813	0.923671
1332	0.90206	0.470558	0.812915	0.731581	0.265746	0.607362
1333	0.855012	0.512448	0.831258	0.73929	0.351196	0.639111
1334	0.828832	0.545401	0.577379	0.745	0.402863	0.635731
1335	0.794082	0.573612	0.635133	0.732737	0.444376	0.679549
1336	0.751582	0.58903	0.675308	0.716374	0.468666	0.679373
1337	0.717411	0.591076	0.686983	0.69423	0.477898	0.676364
1338	0.561999	0.421797	0.402127	0.557743	0.411369	0.405039
1339	0.5204	0.305789	0.361026	0.520821	0.334703	0.361026
1340	0.745059	0.467326	0.442944	0.753141	0.403104	0.39787
1341	0.862536	0.593708	0.848013	0.627855	0.235497	0
1342	0.814806	0.545884	0.666141	0.653767	0.238962	0
1343	0.74634	0.446203	0.439038	0.662454	0.241603	0
1344	0.696287	0.34684	0.242278	0.667425	0.24723	0
1345	0.670903	0.283106	0.518674	0.667662	0.249641	0.509028
1346	0.659117	0.246189	0.493305	0.663106	0.250962	0.507541
1347	0.646281	0.206052	0.465994	0.656358	0.248939	0.506065
1348	0.638403	0.204929	0.463273	0.643835	0.247584	0.50311
1349	0.627606	0.20463	0.461931	0.630622	0.247222	0.501652
1350	0.594451	0.208362	0.393015	0.595624	0.25173	0.396729
1351	0.517062	0.216433	0.400325	0.517294	0.261481	0.404108
1352	0.788234	0.608	0.870426	0.26201	0.218253	0
1353	0.641339	0.507787	0.62314	0.349171	0.209966	0
1354	0.550016	0.41574	0.430184	0.394114	0.214717	0
1355	0.523201	0.345985	0.2529	0.447005	0.213783	0
1356	0.541634	0.299741	0.186767	0.505224	0.210721	0
1357	0.552534	0.243948	0.112285	0.541919	0.204525	0
1358	0.596778	0.176748	0.0523725	0.600404	0.173118	0
1359	0.6388	0.110454	0	0.647994	0.137289	0
1360	0.685507	0.0974369	0.0264235	0.69105	0.121109	0.0264235
1361	0.761606	0.0562217	0.00897702	0.763184	0.0698808	0.00897702
1362	0.800488	0.0444363	0	0.800733	0.055232	0
1363	0.804224	0.0405295	0	0.804264	0.0503761	0
1364	0.91069	0.748643	0.921285	0.818347	0.713517	0.873139
1365	0.901638	0.788003	0.608262	0.822458	0.703264	0.63081
1366	0.875623	0.764828	0.629874	0.825763	0.677559	0.610127
1367	0.843989	0.721296	0.644439	0.815581	0.664549	0.615282
1368	0.810246	0.664093	0.625255	0.795777	0.641231	0.600441
1369	0.709888	0.544657	0.555225	0.71027	0.577105	0.55053
1370	0.643047	0.607744	0.474696	0.651617	0.705014	0.489379
1371	0.937981	0.621435	0.881794	0.688134	0.423474	0.181406
1372	0.923209	0.643789	0.855925	0.713686	0.44716	0.238408
1373	0.906602	0.666585	0.802273	0.722737	0.480247	0.243033
1374	0.878742	0.669785	0.739854	0.728694	0.489912	0.256242
1375	0.827843	0.655203	0.46759	0.733448	0.509289	0.113211
1376	0.726388	0.615175	0.309208	0.681056	0.541698	0.0932788
1377	0.628138	0.571292	0.183354	0.613302	0.56589	0.0719741
1378	0.641923	0.42344	0.141239	0.652631	0.434098	0.106679
1379	0.81675	0.575096	0.601838	0.674695	0.579934	0.521242
1380	0.877669	0.67866	0.700201	0.850082	0.653688	0.64734
1381	0.87648	0.694012	0.696106	0.872843	0.6719	0.665361
1382	0.881402	0.738084	0.691891	0.88308	0.725537	0.678844
1383	0.874526	0.722585	0.888075	0.883305	0.733252	0.88933
1384	0.873863	0.753062	0.904754	0.879729	0.777234	0.904754
1385	0.863463	0.808516	0.921445	0.865273	0.834468	0.921445
1386	0.842514	0.845466	0.911415	0.843059	0.872604	0.911415
1387	0.807098	0.855881	0.881341	0.807232	0.883354	0.881341
1388	0.694269	0.785411	0.720666	0.694282	0.810621	0.720666
1389	0.235566	0.0848977	0	0.23569	0.0876228	0
1390	0.704444	0.642077	0.827078	0.591549	0.729993	0.729856
1391	0.680122	0.732245	0.835057	0.582788	0.7588	0.727674
1392	0.650311	0.782386	0.781879	0.575476	0.774689	0.787864
1393	0.617324	0.811878	0.824998	0.560861	0.792184	0.813571
1394	0.587679	0.814988	0.837277	0.554127	0.799463	0.824977
1395	0.551202	0.80199	0.836028	0.533802	0.798527	0.832338
1396	0.531461	0.79219	0.827052	0.525055	0.802664	0.834494
1397	0.5063	0.76187	0.80424	0.511406	0.797255	0.80424
1398	0.495689	0.741715	0.849247	0.497358	0.776164	0.849247
1399	0.490744	0.643387	0.660166	0.49608	0.673269	0.684162
1400	0.889483	0.747814	0.383603	0.84184	0.640957	0.297531
1401	0.830109	0.537256	0.0128641	0.830142	0.64669	0.0128641
1402	0.847942	0.759285	0.808664	0.853962	0.803967	0.808664
1403	0.852475	0.839734	0.85107	0.852883	0.88915	0.85107
1404	0.796841	0.819691	0.810712	0.796863	0.867927	0.810712
1405	0.693809	0.727972	0.697734	0.693809	0.770812	0.697734
1406	0.551131	0.0436424	0	0.551287	0.0462106	0
1407	0.649792	0.513573	0.182162	0.647754	0.524503	0.182657
1408	0.910172	0.804272	0.750177	0.912839	0.835548	0.750177
1409	0.843497	0.808724	0.683074	0.843598	0.840174	0.683074
1410	0.783257	0.75144	0.591637	0.783263	0.780662	0.591637
1411	0.818551	0.645043	0.104907	0.81925	0.721447	0.104907
1412	0.896163	0.745597	0.953589	0.778602	0.672069	0.815815
1413	0.879093	0.790896	0.857904	0.789349	0.695066	0.77376
1414	0.782986	0.656299	0.512622	0.792946	0.693234	0.668854
1415	0.73093	0.609959	0.423655	0.740481	0.668089	0.589389
1416	0.806772	0.527885	0.482596	0.807802	0.592781	0.732696
1417	0.932049	0.77977	0.932017	0.874243	0.719023	0.975862
1418	0.938762	0.806216	0.956502	0.892255	0.736035	0.962384
1419	0.932973	0.813605	0.967799	0.895962	0.741867	0.956553
1420	0.927157	0.81506	0.960878	0.899442	0.750682	0.946181
1421	0.921603	0.806801	0.945264	0.903745	0.757058	0.937203
1422	0.906915	0.777323	0.899371	0.906633	0.765846	0.922023
1423	0.892621	0.728102	0.704311	0.907214	0.782032	0.708581
1424	0.870261	0.696024	0.641096	0.889972	0.80352	0.641096
1425	0.852259	0.603904	0.874438	0.856233	0.6648	0.997015
1426	0.939769	0.724634	0.908678	0.872509	0.703402	0.933836
1427	0.94951	0.773668	0.940066	0.86017	0.7042	0.897543
1428	0.942968	0.801213	0.939583	0.854156	0.708324	0.863394
1429	0.915527	0.80503	0.913186	0.831875	0.700021	0.826651
1430	0.87151	0.78262	0.855129	0.797236	0.677818	0.771839
1431	0.803358	0.731968	0.760095	0.74807	0.645183	0.700828
1432	0.747419	0.68201	0.670013	0.70505	0.611129	0.620596
1433	0.690826	0.628592	0.587194	0.663152	0.577226	0.557003
1434	0.924525	0.656438	0.702949	0.932337	0.737718	0.950612
1435	0.905568	0.75925	0.826889	0.772309	0.632733	0.537634
1436	0.863759	0.763583	0.806025	0.725455	0.610835	0.556286
1437	0.793825	0.771371	0.966323	0.956107	0.809806	0.867244
1438	0.813959	0.805586	0.955515	0.946983	0.774571	0.798122
1439	0.830262	0.803114	0.910027	0.92835	0.699597	0.691249
1440	0.853005	0.760196	0.820158	0.89176	0.603171	0.560673
1441	0.84038	0.684178	0.703474	0.850462	0.50912	0.437791
1442	0.815436	0.585157	0.563121	0.807169	0.425605	0.328221
1443	0.93221	0.851737	0.732599	0.972125	0.840758	0.907254
1444	0.543619	0.588787	0.269632	0.546215	0.698491	0.904208
1445	0.905793	0.696578	0.855194	0.811749	0.913881	0.615497
1446	0.916677	0.828039	0.861124	0.809293	0.922198	0.616167
1447	0.90801	0.84017	0.861358	0.829825	0.913666	0.627008
1448	0.905876	0.89712	0.829917	0.838746	0.918469	0.619514
1449	0.902258	0.93227	0.755565	0.856742	0.916006	0.617391
1450	0.902543	0.942412	0.755862	0.871666	0.926085	0.728708
1451	0.870784	0.914278	0.750494	0.874385	0.931603	0.731615
1452	0.86677	0.90113	0.74303	0.876344	0.936585	0.734172
1453	0.854152	0.873245	0.71036	0.867083	0.93929	0.719335
1454	0.857315	0.868917	0.618046	0.854584	0.918499	0.623697
1455	0.834786	0.830102	0.632557	0.832889	0.864681	0.640654
1456	0.778827	0.798093	0.610613	0.792789	0.791214	0.632709
1457	0.644588	0.789044	0.559088	0.609566	0.779792	0.577784
1458	0.803853	0.764946	0.873178	0.425609	0.553035	0.873198
1459	0.688612	0.733704	0.768143	0.428108	0.556894	0.885405
1460	0.681857	0.726621	0.756328	0.431304	0.552826	0.884985
1461	0.681411	0.725828	0.751295	0.432345	0.555475	0.889843
1462	0.749831	0.748252	0.813494	0.442258	0.554414	0.891143
1463	0.761716	0.744171	0.826625	0.448449	0.540421	0.90188
1464	0.732996	0.726005	0.925859	0.439124	0.524747	0.8694
1465	0.779546	0.720119	0.859153	0.36712	0.446004	0.652762
1466	0.694144	0.676	0.840118	0.344975	0.416368	0.67247
1467	0.525647	0.568859	0.744506	0.347821	0.410312	0.692676
1468	0.412814	0.474922	0.739541	0.395142	0.487604	0.944991
1469	0.768257	0.773567	0.685737	0.370865	0.749989	0.693414
1470	0.740875	0.816734	0.715467	0.463378	0.797308	0.712371
1471	0.848568	0.675389	0.559211	0.773577	0.68633	0.337928
1472	0.840283	0.72582	0.591722	0.761561	0.722353	0.400604
1473	0.828781	0.806353	0.620843	0.745721	0.767953	0.437562
1474	0.871636	0.718317	0.539882	0.837912	0.618483	0.385871
1475	0.876957			0.909539
1476	0.892061			0.907895
1477	0.924504			0.911919
1478	0.920497			0.903079
1479	0.919237			0.90134
1480	0.911761			0.900434
1481	0.897553			0.893777
1482	0.882585			0.885364
1483	0.868868			0.873241
1484	0.829685			0.837678
1485	0.759177			0.770969
1486	0.820024			0.819868
1487	0.816387	0.660083	0.955094	0.800612	0.753027	0.549198
1488	0.837297	0.768492	0.847056	0.824103	0.757271	0.73073
1489	0.829706	0.796492	0.803126	0.817103	0.733048	0.68937
1490	0.810123	0.751661	0.689759	0.795228	0.705461	0.635268
1491	0.780336	0.670801	0.561563	0.771466	0.658989	0.563484
1492	0.740688	0.630272	0.538151	0.739354	0.666793	0.628665
1493	0.826218	0.620268	0.0291565	0.826247	0.645853	0.0294484
1494	0.797522	0.678467	0.981785	0.542241	0.468425	0.993076
1495	0.646001	0.610572	0.983556	0.560922	0.478809	0.989662
1496	0.590891	0.552636	0.964693	0.571237	0.463149	0.996074
1497	0.479826	0.448258	0.888541	0.584992	0.46073	0.996763
1498	0.507393	0.430785	0.883422	0.592428	0.448659	0.998701
1499	0.600872	0.365748	0.766035	0.643352	0.449468	0.766035
1500	0.625283	0.371578	0.774665	0.65466	0.456631	0.774665
1501	0.65827	0.386212	0.793987	0.671699	0.474615	0.793987
1502	0.659088	0.409207	0.65757	0.662114	0.502874	0.65757
1503	0.793322	0.796648	0.881457	0.834405	0.682426	0
1504	0.851746	0.770632	0.648208	0.825549	0.615519	0.195398
1505	0.87271	0.678672	0.313159	0.86862	0.657293	0.0567433
1506	0.827102	0.67073	0.865608	0.788855	0.74659	0.249111
1507	0.928373	0.820813	0.761851	0.898892	0.744117	0
1508	0.916466	0.856485	0.419725	0.897408	0.823792	0
1509	0.911377	0.649644	0.144339	0.917031	0.689951	0
1510	0.894982	0.799084	0.883149	0.86236	0.81023	0
1511	0.880913	0.898353	0.607993	0.827251	0.845787	0
1512	0.901675	0.820977	0.328681	0.890933	0.812788	0
1513	0.870797	0.788606	0.80851	0.802187	0.799148	0
1514	0.815922	0.868959	0.454199	0.751888	0.821972	0.465047
1515	0.849013	0.863483	0.437386	0.813078	0.825142	0.0501607
1516	0.854152	0.667363	0.908492	0.800954	0.670138	0.710695
1517	0.839178	0.747087	0.675961	0.798677	0.694683	0.622693
1518	0.801415	0.717348	0.685368	0.79096	0.704432	0.667014
1519	0.752829	0.618362	0.490397	0.757376	0.669398	0.520705
1520	0.858591	0.687765	0.87653	0.782172	0.730552	0.520485
1521	0.727566	0.654271	0.607541	0.730943	0.705687	0.652469
1522	0.83377	0.82553	0.908459	0.623949	0.665908	0.55986
1523	0.96023	0.709218	0.891398	0.838565	0.574509	0
1524	0.899593	0.792039	0.674253	0.793083	0.669274	0
1525	0.849477	0.639751	0.288187	0.85797	0.599222	0
1526	0.858242	0.674985	0.928396	0.819413	0.711191	0.501736
1527	0.870127	0.804034	0.67298	0.824827	0.749484	0.367292
1528	0.786178	0.620135	0.460875	0.790001	0.693788	0.493753
1529	0.880278	0.739095	0.837726	0.857787	0.718816	0.428366
1530	0.809883	0.648931	0.530276	0.813093	0.721701	0.571078
1531	0.89115	0.748796	0.800116	0.83151	0.737767	0.55815
1532	0.860453	0.787951	0.742154	0.835046	0.752035	0.710148
1533	0.724955	0.597473	0.442433	0.72988	0.647065	0.465282
1534	0.875003	0.766263	0.739768	0.756936	0.61906	0.107209
1535	0.858134	0.82622	0.831057	0.657851	0.722534	0.0779719
1536	0.874824	0.832871	0.706594	0.809978	0.712724	0.0987777
1537	0.829295	0.834242	0.819643	0.536666	0.753503	0
1538	0.652708	0.652281	0.63769	0.527446	0.501158	0.465122
1539	0.408761	0.545719	0.522252	0.362877	0.471435	0.442445
1540	0.206057	0.376463	0.431767	0.201654	0.401475	0.428975
1541	0.245601	0.294898	0.437557	0.24562	0.337872	0.441609
1542	0.27685	0.291246	0.438983	0.276855	0.333687	0.443048
1543	0.971023	0.637048	0.972377	0.922205	0.692184	0.995959
1544	0.925458	0.782822	0.75738	0.908553	0.731442	0.778236
1545	0.850323	0.727435	0.785177	0.866205	0.74952	0.782151
1546	0.92149	0.645881	0.76946	0.922484	0.708561	0.783333
1547	0.921338	0.721775	0.712059	0.882113	0.706238	0.667696
1548	0.900194	0.769426	0.749981	0.870302	0.725396	0.694043
1549	0.854463	0.759959	0.736442	0.842879	0.738533	0.712901
1550	0.800831	0.736196	0.707769	0.799245	0.743462	0.717228
1551	0.74372	0.721359	0.677531	0.739106	0.732411	0.683038
1552	0.674072	0.700475	0.687888	0.668727	0.711614	0.692956
1553	0.601332	0.671885	0.687067	0.597555	0.690092	0.689989
1554	0.522115	0.641652	0.672043	0.518774	0.654559	0.675441
1555	0.461772	0.605766	0.145894	0.459249	0.619706	0.146469
1556	0.907783	0.658839	0.570286	0.907756	0.698461	0.60983
1557	0.880866	0.746693	0.737727	0.69097	0.638904	0.422674
1558	0.695422	0.570591	0.600379	0.696394	0.681498	0.619402
1559	0.815345	0.753918	0.816305	0.714398	0.774154	0.797166
1560	0.729365	0.448958	0.477627	0.516839	0.352267	0.377989
1561	0.879172	0.69897	0.865038	0.876796	0.689331	0.877692
1562	0.820354	0.751108	0.889235	0.821957	0.786708	0.889235
1563	0.731933	0.772342	0.829233	0.732014	0.808949	0.829233
1564	0.657554	0.758407	0.743175	0.657559	0.794353	0.743175
1565	0.93255			0.851924
1566	0.83214			0.907623
1567	0.883373			0.910276
1568	0.894561			0.898021
1569	0.87663			0.877528
1570	0.82859			0.828792
1571	0.847591			0.848881
1572	0.765858	0.708469	0.861574	0.373566	0.484655	0.626752
1573	0.333147	0.386384	0.215315	0.338211	0.375627	0.211877
1574	0.697136	0.589248	0.500419	0.511278	0.504405	0.472179
1575	0.537991	0.610791	0.493319	0.45475	0.522148	0.419996
1576	0.504033	0.42849	0.450881	0.500623	0.438032	0.451829
1577	0.787389	0.362054	0.666945	0.396552	0.274819	0.409946
1578	0.763911	0.273495	0.990638	0.273162	0.0777021	0.930479
1579	0.550427	0.234263	0.621244	0.281292	0.0828481	0.435083
1580	0.299744	0.158726	0.443965	0.278914	0.133178	0.450527
1581	0.22924	0.163873	0.311951	0.23145	0.169894	0.314866
1582	0.27369	0.0808778	0.138044	0.273981	0.0838491	0.139334
1583	0.965825	0.626178	0.775462	0.899731	0.591679	0.66693
1584	0.96458	0.696216	0.833884	0.916279	0.648101	0.740909
1585	0.948778	0.736568	0.849921	0.912549	0.674602	0.764178
1586	0.95809	0.730606	0.993523	0.73898	0.490359	0.964774
1587	0.938884	0.750373	0.987152	0.738462	0.52561	0.94146
1588	0.884304	0.774982	0.922742	0.730883	0.5862	0.877538
1589	0.616869	0.461834	0.442297	0.635104	0.597173	0.671278
1590	0.813233	0.77397	0.827083	0.735975	0.732801	0.650866
1591	0.803418	0.812542	0.692862	0.776281	0.780681	0.677125
1592	0.705349	0.65621	0.452835	0.705992	0.712724	0.641038
1593	0.760721	0.682347	0.644417	0.576117	0.565431	0.560102
1594	0.64854	0.664671	0.632514	0.594284	0.600595	0.569441
1595	0.736349	0.621174	0.614484	0.738947	0.703136	0.672618
1596	0.935594	0.738328	0.985605	0.809095	0.711164	0.944819
1597	0.897231	0.805079	0.897849	0.837684	0.733536	0.950999
1598	0.824448	0.73554	0.598676	0.851654	0.753556	0.583479
1599	0.834109	0.6899	0.579504	0.852804	0.772552	0.585143
1600	0.798067	0.696394	0.361017	0.805311	0.798161	0.361017
1601	0.809576	0.61848	0.516159	0.810443	0.708861	0.526981
1602	0.939033	0.651225	0.968569	0.921452	0.757924	0.865311
1603	0.931086	0.815704	0.680811	0.908307	0.778412	0.647322
1604	0.88255	0.775203	0.654325	0.886345	0.792374	0.648932
1605	0.823378	0.75832	0.413033	0.8312	0.823114	0.41583
1606	0.905136	0.709563	0.610538	0.90627	0.770191	0.637121
1607	0.814978	0.672757	0.791665	0.483473	0.524379	0.263418
1608	0.834311	0.584197	0.888732	0.613946	0.52465	0.5073
1609	0.824153	0.693364	0.785272	0.695557	0.635737	0.530424
1610	0.871875	0.624616	0.836924	0.644548	0.609381	0
1611	0.872528	0.727959	0.719393	0.733307	0.690882	0
1612	0.86893	0.79851	0.559298	0.79283	0.747419	0
1613	0.850839	0.814018	0.650703	0.841659	0.803503	0.620342
1614	0.809119	0.730941	0.529151	0.809825	0.765571	0.558334
1615	0.925878	0.823139	0.731608	0.887936	0.801282	0.674714
1616	0.859673	0.70987	0.600847	0.861255	0.780556	0.651411
1617	0.897845	0.536592	0.882926	0.603314	0.391319	0.157935
1618	0.757209	0.572333	0.687857	0.618259	0.441013	0.609138
1619	0.650748	0.530231	0.672419	0.619551	0.481745	0.64361
1620	0.655398	0.510276	0.644608	0.659097	0.528632	0.671585
1621	0.60239	0.400215	0.490475	0.60244	0.428178	0.522494
1622	0.814505	0.718302	0.81683	0.71278	0.639273	0
1623	0.896152	0.80354	0.811542	0.87716	0.789843	0.752837
1624	0.825	0.617565	0.902306	0.747391	0.478744	0
1625	0.814391	0.77521	0.620101	0.762088	0.683632	0.0517846
1626	0.823118	0.610365	0.318546	0.817765	0.551733	0.0646135
1627	0.810736	0.807043	0.755225	0.681659	0.689629	0
1628	0.882704	0.805201	0.924807	0.790546	0.841767	0.890178
1629	0.823601	0.875697	0.554971	0.797323	0.856525	0.510437
1630	0.77372	0.807909	0.47941	0.773034	0.853301	0.475423
1631	0.732436	0.747213	0.303547	0.734559	0.823118	0.303547
1632	0.791304	0.779814	0.559866	0.791868	0.859031	0.581247
1633	0.825651	0.770299	0.666223	0.494892	0.55611	0.398327
1634	0.591566	0.604161	0.267113	0.64636	0.578179	0
1635	0.92868	0.807062	0.77522	0.901995	0.783971	0.714962
1636	0.903738	0.838748	0.712288	0.901237	0.845625	0.71503
1637	0.895799	0.755896	0.626943	0.896366	0.815399	0.695137
1638	0.920725	0.798454	0.817234	0.826392	0.791465	0.997662
1639	0.903332	0.822561	0.836601	0.831909	0.817715	0.987758
1640	0.864015	0.835015	0.467855	0.798178	0.82305	0.876611
1641	0.777869	0.820905	0.433421	0.664395	0.746917	0.699041
1642	0.967369	0.872077	0.976621	0.928499	0.804136	0.983967
1643	0.931037	0.889605	0.77326	0.883259	0.81243	0.692284
1644	0.887875	0.655116	0.395497	0.960231	0.797965	0.996267
1645	0.83932	0.75148	0.844373	0.79371	0.657423	0.524547
1646	0.652124	0.663509	0.250947	0.647483	0.729946	0.279898
1647	0.886361	0.83781	0.882094	0.756148	0.714221	0.995184
1648	0.794468	0.810416	0.610296	0.720339	0.740928	0.457953
1649	0.805245	0.55332	0.343732	0.80946	0.710806	0.423469
1650	0.799171	0.772601	0.560921	0.609592	0.879111	0.221204
1651	0.716423	0.851709	0.483399	0.556039	0.843911	0.190723
1652	0.635165	0.831754	0.206194	0.636769	0.906396	0.226491
1653	0.918003	0.537928	0.767973	0.860393	0.702696	0.77475
1654	0.921664	0.733656	0.862437	0.877594	0.721871	0.79473
1655	0.886349	0.800421	0.834373	0.871949	0.777796	0.817301
1656	0.866023	0.822297	0.670461	0.861965	0.810973	0.664966
1657	0.83791	0.812546	0.673112	0.840803	0.824174	0.669102
1658	0.811462	0.797388	0.673967	0.820554	0.836171	0.679166
1659	0.803961	0.81774	0.669553	0.807725	0.857513	0.674717
1660	0.779496	0.82989	0.589457	0.780698	0.870254	0.594004
1661	0.726169	0.748678	0.671331	0.726321	0.785092	0.67651
1662	0.878904	0.688319	0.339058	0.879011	0.721798	0.341674
1663	0.523675	0.483744	0.715886	0.524635	0.533163	0.745917
1664	0.720353	0.773545	0.857549	0.554076	0.590137	0
1665	0.668866	0.784063	0.717354	0.540353	0.607747	0
1666	0.648943	0.677953	0.924748	0.623116	0.724777	0.330512
1667	0.671679	0.736562	0.887014	0.658091	0.75034	0.335704
1668	0.637631	0.73355	0.873425	0.623277	0.719386	0.322449
1669	0.652735	0.786995	0.796596	0.618727	0.741831	0.330878
1670	0.644515	0.81161	0.645011	0.614178	0.746739	0.475844
1671	0.592856	0.780378	0.573794	0.56328	0.727712	0.460495
1672	0.670473	0.694764	0.181522	0.668429	0.748945	0.322199
1673	0.765822	0.58541	0.891052	0.674243	0.506604	0.614638
1674	0.768414	0.64902	0.872095	0.652661	0.563886	0.639113
1675	0.720563	0.69517	0.812725	0.610155	0.609684	0.629132
1676	0.679494	0.732527	0.714494	0.595399	0.661998	0.59785
1677	0.761343	0.408709	0.329827	0.761388	0.429213	0.507662
1678	0.950587	0.716132	0.957328	0.924171	0.809965	0.976334
1679	0.952275	0.809236	0.996074	0.901572	0.802681	0.989786
1680	0.934063	0.874338	0.957342	0.894	0.835524	0.979497
1681	0.904587	0.869041	0.875803	0.893833	0.837733	0.970224
1682	0.887631	0.844403	0.778989	0.895793	0.848646	0.959944
1683	0.869482	0.834815	0.826933	0.887161	0.875402	0.837854
1684	0.860526	0.813205	0.763073	0.881801	0.883105	0.766001
1685	0.896342	0.686599	0.909678	0.897472	0.783258	0.909678
1686	0.95104	0.714786	0.285921	0.986367	0.87909	0.843259
1687	0.977908	0.802962	0.421983	0.98389	0.881852	0.847158
1688	0.985759	0.878012	0.565978	0.983558	0.898727	0.871494
1689	0.995145	0.933128	0.70948	0.992073	0.9243	0.910869
1690	0.994532	0.960095	0.838696	0.99709	0.948203	0.954149
1691	0.98448	0.955671	0.92088	0.997477	0.958252	0.984276
1692	0.975187	0.924993	0.969899	0.990887	0.951193	0.9994
1693	0.955728	0.88311	0.982377	0.977004	0.929704	0.996148
1694	0.951933	0.836872	0.974699	0.968674	0.899763	0.980755
1695	0.939202	0.749467	0.961773	0.951797	0.832764	0.962651
1696	0.948596	0.672722	0.977023	0.954106	0.767908	0.977023
1697	0.891786	0.719149	0.902957	0.17542	0.60961	0.208959
1698	0.838254	0.743126	0.845653	0.191924	0.612479	0.148523
1699	0.847615	0.806381	0.669944	0.755088	0.789525	0.581906
1700	0.856573	0.862988	0.712438	0.782697	0.801054	0.603973
1701	0.802634	0.831018	0.673263	0.745717	0.781241	0.583857
1702	0.939386	0.74235	0.979629	0.889386	0.813762	0.93856
1703	0.951163	0.826633	0.978263	0.906526	0.833751	0.947326
1704	0.925082	0.883796	0.918947	0.872882	0.85868	0.908144
1705	0.862861	0.902256	0.795661	0.819473	0.873734	0.845104
1706	0.782225	0.880584	0.670025	0.748785	0.868546	0.75846
1707	0.935013	0.711163	0.565862	0.935296	0.782165	0.979565
1708	0.916814	0.770344	0.384074	0.949952	0.810049	0.82153
1709	0.932856	0.835737	0.502951	0.948901	0.842407	0.847272
1710	0.954558	0.879752	0.620734	0.951167	0.859809	0.880532
1711	0.962029	0.904792	0.723463	0.949197	0.873681	0.911716
1712	0.957143	0.912032	0.821552	0.944385	0.883367	0.943525
1713	0.943085	0.90173	0.887813	0.933307	0.88665	0.963455
1714	0.919038	0.879667	0.931148	0.915486	0.88369	0.975769
1715	0.903641	0.853159	0.954691	0.904376	0.877389	0.98014
1716	0.879827	0.824218	0.965302	0.886566	0.868395	0.978789
1717	0.853928	0.778618	0.897266	0.864609	0.853324	0.90053
1718	0.8401	0.742922	0.911762	0.847809	0.834833	0.912553
1719	0.852873	0.743099	0.914115	0.855524	0.835157	0.9149
1720	0.861379	0.760044	0.915023	0.860769	0.841986	0.916982
1721	0.846086	0.76225	0.0585096	0.846565	0.820666	0.0588834
1722	0.945984	0.77215	0.835212	0.945745	0.850054	0.837685
1723	0.844823	0.867873	0.935198	0.863969	0.943103	0.947939
1724	0.836838	0.843493	0.941715	0.86109	0.947995	0.946386
1725	0.840456	0.848472	0.630265	0.849682	0.960623	0.632693
1726	0.837564	0.867879	0.672916	0.835147	0.962357	0.678362
1727	0.839422	0.791567	0.624803	0.841	0.848634	0.807291
1728	0.875231	0.68497	0.844663	0.52985	0.575627	0.482178
1729	0.688533	0.700978	0.69333	0.465309	0.589343	0.475963
1730	0.481115	0.675532	0.534529	0.434471	0.643025	0.580965
1731	0.368402	0.611825	0.41874	0.38182	0.632697	0.581278
1732	0.651677	0.46082	0.498958	0.652099	0.527578	0.543889
1733	0.619808	0.686913	0.795715	0.334553	0.330569	0
1734	0.522653	0.629605	0.63435	0.329069	0.319518	0
1735	0.461778	0.53422	0.714239	0.356112	0.320174	0.673539
1736	0.413655	0.414767	0.644942	0.366749	0.31692	0.609554
1737	0.41604	0.344209	0.559656	0.397308	0.308459	0.540438
1738	0.742815	0.790386	0.644175	0	0.525935	0.868917
1739	0.670526	0.784357	0.721391	0	0.51414	0.865235
1740	0.582974	0.775386	0.797928	0	0.536204	0.880374
1741	0.474956	0.728616	0.847095	0	0.524519	0.871266
1742	0.0946918	0.538926	0.875042	0.0464571	0.537205	0.868827
1743	0.372601	0.608232	0.730819	0.133757	0.0774078	0
1744	0.846106	0.638342	0.932445	0.711268	0.6986	0
1745	0.847728	0.739713	0.832771	0.760021	0.743339	0
1746	0.845629	0.791765	0.704287	0.76908	0.750017	0
1747	0.828826	0.799984	0.54369	0.777377	0.740577	0
1748	0.785493	0.751169	0.289573	0.76438	0.725846	0
1749	0.73261	0.689069	0.135872	0.726871	0.708914	0.0831152
1750	0.678009	0.759039	0.317838	0.647004	0.726985	0
1751	0.82306	0.791189	0.73433	0.65831	0.627702	0.13633
1752	0.780486	0.754201	0.436737	0.72343	0.689905	0.129288
1753	0.769244	0.691873	0.342102	0.764283	0.741559	0.285013
1754	0.749911	0.659115	0.167151	0.748054	0.724847	0.239929
1755	0.910978	0.734184	0.933759	0.842045	0.545377	0.627998
1756	0.923571	0.748792	0.91014	0.856298	0.557441	0.632296
1757	0.930276	0.759755	0.825841	0.870916	0.590404	0.637206
1758	0.890961	0.722281	0.640989	0.863026	0.630837	0.507793
1759	0.87174	0.522952	0.404938	0.885948	0.567274	0.726489
1760	0.889688	0.646263	0.735295	0.772388	0.699033	0.613985
1761	0.880032	0.747644	0.7572	0.79514	0.730415	0.630232
1762	0.845097	0.78542	0.716612	0.804504	0.74942	0.634685
1763	0.805541	0.777151	0.642958	0.793853	0.757852	0.666708
1764	0.783786	0.747913	0.674842	0.785635	0.75275	0.682153
1765	0.76633	0.722216	0.680718	0.774629	0.746358	0.682634
1766	0.776464	0.706987	0.681599	0.782607	0.741675	0.682158
1767	0.7836	0.67106	0.668209	0.787668	0.718026	0.668209
1768	0.815577	0.645823	0.660997	0.816432	0.691022	0.660997
1769	0.841882	0.633133	0.664693	0.842034	0.677445	0.664693
1770	0.825417	0.611812	0.646079	0.825436	0.654631	0.646079
1771	0.618069	0.592007	0.459044	0.616775	0.61488	0.459639
1772	0.86618	0.739249	0.874787	0.694222	0.755076	0.599984
1773	0.834912	0.81301	0.840432	0.659591	0.773986	0.582824
1774	0.774947	0.848471	0.779886	0.6211	0.792384	0.578457
1775	0.695325	0.848369	0.671418	0.579804	0.79878	0.533995
1776	0.60588	0.819959	0.6703	0.527179	0.793712	0.666399
1777	0.719171	0.690381	0.483212	0.716996	0.751995	0.687437
1778	0.941412	0.618618	0.57496	0.839901	0.584162	0.573515
1779	0.920172	0.634222	0.604337	0.840343	0.600665	0.621009
1780	0.916359	0.705669	0.71584	0.851555	0.62055	0.672941
1781	0.912336	0.729435	0.766187	0.870654	0.649455	0.719172
1782	0.889059	0.720324	0.762979	0.871048	0.665517	0.721621
1783	0.861779	0.688466	0.72039	0.857393	0.667837	0.700625
1784	0.83304	0.650565	0.813242	0.836759	0.657733	0.810574
1785	0.826648	0.460175	0.745921	0.828011	0.51202	0.771608
1786	0.707875	0.634976	0.738717	0.368916	0.314436	0.188743
1787	0.842014	0.731764	0.933173	0.880452	0.765727	0.801266
1788	0.854451	0.791464	0.591861	0.873953	0.763298	0.745417
1789	0.880574	0.827388	0.689877	0.880464	0.772859	0.772012
1790	0.866573	0.815674	0.762535	0.849843	0.754858	0.795477
1791	0.843491	0.768804	0.794882	0.824698	0.725824	0.79663
1792	0.74014	0.634973	0.783478	0.730318	0.635052	0.776095
1793	0.602293	0.509742	0.689776	0.601192	0.556309	0.693241
1794	0.887675	0.473069	0.702196	0.845609	0.414915	0
1795	0.904867	0.525099	0.509707	0.833332	0.409588	0
1796	0.838841	0.489329	0.262416	0.81849	0.415692	0
1797	0.798836	0.448795	0.275734	0.81417	0.427373	0.235059
1798	0.801054	0.447656	0.286444	0.81849	0.458572	0.292095
1799	0.817349	0.469412	0.332012	0.831903	0.503192	0.371015
1800	0.844798	0.515029	0.41241	0.852842	0.552091	0.460857
1801	0.864272	0.556538	0.473388	0.867855	0.596588	0.473388
1802	0.874238	0.588191	0.536246	0.876194	0.630518	0.536246
1803	0.867426	0.620584	0.60798	0.867822	0.665242	0.60798
1804	0.827763	0.614881	0.640307	0.827826	0.659129	0.640307
1805	0.878546	0.469147	0.28987	0.879805	0.502907	0.323922
1806	0.895339	0.918891	0.914665	0.814797	0.898982	0.941776
1807	0.889817	0.921353	0.944851	0.836628	0.893267	0.953215
1808	0.887648	0.908819	0.97885	0.870832	0.8865	0.976238
1809	0.858545	0.869832	0.978065	0.87716	0.88048	0.983254
1810	0.84173	0.849873	0.971847	0.868614	0.888429	0.991977
1811	0.772408	0.843429	0.943453	0.804167	0.920365	0.984813
1812	0.78817	0.655969	0.801876	0.299522	0.382231	0.541802
1813	0.800403	0.691848	0.847859	0.359567	0.469849	0.670795
1814	0.757904	0.740409	0.905553	0.441028	0.571526	0.806818
1815	0.724077	0.753407	0.729365	0.464706	0.610426	0.708944
1816	0.619566	0.719948	0.767186	0.484013	0.633665	0.730843
1817	0.552845	0.684687	0.771648	0.490829	0.644671	0.743462
1818	0.424564	0.600579	0.761135	0.486188	0.660559	0.774103
1819	0.352272	0.540733	0.730074	0.46634	0.662185	0.77688
1820	0.533139	0.537093	0.707678	0.568683	0.657728	0.753049
1821	0.770037	0.904146	0.5838	0.619679	0.903647	0.766876
1822	0.685459	0.944545	0.742684	0.582427	0.930482	0.83868
1823	0.611837	0.942481	0.849587	0.553407	0.944058	0.894623
1824	0.537052	0.915661	0.932953	0.517426	0.947193	0.948911
1825	0.476954	0.880757	0.978826	0.474324	0.935138	0.98447
1826	0.632508	0.797051	0.654346	0.631954	0.841112	0.658136
1827	0.864925	0.881403	0.118765	0.73555	0.882973	0.164104
1828	0.853314	0.901865	0.128055	0.755597	0.891711	0.165072
1829	0.84013	0.912339	0.136854	0.775787	0.889383	0.160705
1830	0.835006	0.891669	0.12617	0.785229	0.861924	0.145763
1831	0.805252	0.853065	0.123247	0.789555	0.85104	0.12798
1832	0.794151	0.817266	0.0995771	0.787671	0.833579	0.101493
1833	0.793567	0.792986	0.0757863	0.790973	0.823818	0.0765944
1834	0.793124	0.772224	0.59437	0.794589	0.822402	0.596855
1835	0.786156	0.732766	0.646694	0.792767	0.820782	0.646694
1836	0.777726	0.723857	0.672449	0.779716	0.810804	0.672449
1837	0.612767	0.739606	0.114891	0.613111	0.828444	0.114891
1838	0.754387	0.607025	0.863055	0.695347	0.787636	0.727233
1839	0.770871	0.81551	0.830853	0.724005	0.850399	0.74504
1840	0.766741	0.891162	0.711091	0.746363	0.885364	0.739644
1841	0.760026	0.887587	0.606748	0.755985	0.889026	0.720128
1842	0.759988	0.859819	0.668299	0.7617	0.872828	0.708276
1843	0.76768	0.826793	0.647209	0.771203	0.848824	0.704653
1844	0.775055	0.80497	0.651319	0.776718	0.82642	0.709128
1845	0.77965	0.7871	0.649654	0.780435	0.808073	0.707314
1846	0.657534	0.778882	0.532999	0.657272	0.790315	0.562187
1847	0.833501	0.60369	0.72356	0.793816	0.809188	0.532255
1848	0.852033	0.789572	0.321009	0.805245	0.824362	0.311326
1849	0.816305	0.829914	0.349646	0.793683	0.815091	0.328362
1850	0.780661	0.801434	0.36238	0.774517	0.798614	0.34968
1851	0.680353	0.781809	0.400629	0.680596	0.812133	0.403925
1852	0.842905	0.788754	0.711399	0.538713	0.640239	0.416688
1853	0.941732	0.738331	0.977605	0.897187	0.705875	0.974503
1854	0.884745	0.75047	0.756559	0.893374	0.723684	0.744312
1855	0.860911	0.715882	0.751925	0.883689	0.735913	0.751391
1856	0.861767	0.715303	0.746684	0.885634	0.770845	0.762751
1857	0.844189	0.759333	0.466121	0.852609	0.818293	0.471354
1858	0.893559	0.65682	0.290737	0.893778	0.70782	0.294002
1859	0.828653	0.749761	0.990112	0.850299	0.832194	0.958374
1860	0.869326	0.847439	0.950478	0.889394	0.848702	0.957482
1861	0.892999	0.87929	0.856514	0.889195	0.848494	0.948005
1862	0.871619	0.854552	0.804707	0.863526	0.829865	0.817171
1863	0.821201	0.793509	0.830495	0.812124	0.791665	0.82833
1864	0.744062	0.712953	0.811271	0.738575	0.732806	0.807449
1865	0.651022	0.622867	0.765414	0.648254	0.657297	0.764323
1866	0.84341	0.761682	0.75385	0.84416	0.848593	0.761561
1867	0.817196	0.700435	0.909704	0.597629	0.541211	0.0950148
1868	0.717793	0.714021	0.774382	0.541866	0.52541	0.238389
1869	0.58968	0.690547	0.690236	0.449018	0.502172	0.317289
1870	0.91439	0.733264	0.541585	0.955738	0.609644	0
1871	0.957658	0.694852	0.878986	0.83687	0.788871	0
1872	0.9212	0.789198	0.710843	0.82937	0.775567	0
1873	0.854081	0.814792	0.502604	0.830638	0.769687	0
1874	0.784654	0.795174	0.315207	0.832528	0.76833	0
1875	0.756574	0.760167	0.182324	0.834331	0.764819	0
1876	0.765983	0.738164	0.0925371	0.846324	0.770108	0
1877	0.773323	0.719388	0.0492843	0.850414	0.768428	0
1878	0.796975	0.703876	0	0.864807	0.775112	0
1879	0.824828	0.70938	0	0.87584	0.781172	0
1880	0.870268	0.715833	0.159071	0.890296	0.788278	0.165554
1881	0.88042	0.719501	0.208012	0.886793	0.792317	0.21649
1882	0.846773	0.690901	0.261542	0.848459	0.760822	0.272202
1883	0.749823	0.709618	0	0.765266	0.781434	0
1884	0.863679	0.853439	0.911996	0.659688	0.776262	0.726576
1885	0.662667	0.673904	0.808712	0.56642	0.595559	0.587357
1886	0.867556	0.694268	0.913724	0.524135	0.344583	0.609522
1887	0.782556	0.782292	0.791484	0.831117	0.674051	0.120582
1888	0.725229	0.772002	0.671915	0.459651	0.673311	0.48928
1889	0.65919	0.591303	0.236891	0.660418	0.687818	0.236891
1890	0.677022	0.547834	0.532117	0.455702	0.47486	0.373987
1891	0.972991	0.899968	0.827409	0.96826	0.877017	0.821205
1892	0.955177	0.85977	0.826463	0.971587	0.876686	0.820307
1893	0.911904	0.79469	0.560864	0.912146	0.876609	0.568728
1894	0.944831	0.752727	0.852706	0.95765	0.718811	0.896111
1895	0.965051	0.784923	0.621093	0.955722	0.722618	0.636776
1896	0.954736	0.723931	0.644556	0.957172	0.72394	0.635024
1897	0.943546	0.669128	0.632236	0.95413	0.722342	0.630483
1898	0.868079	0.63401	0.504764	0.868763	0.716627	0.509374
1899	0.832269	0.602505	0.932689	0.766765	0.417155	0.754466
1900	0.805366	0.652501	0.580652	0.720917	0.477206	0.498286
1901	0.751857	0.686671	0.622937	0.667927	0.550927	0.533866
1902	0.758834	0.466603	0.521125	0.760407	0.541367	0.563311
1903	0.976444	0.860914	0.988345	0.978565	0.849749	0.996668
1904	0.971759	0.862971	0.94668	0.979529	0.852583	0.995531
1905	0.960785	0.798635	0.793507	0.981095	0.853524	0.797229
1906	0.911913	0.722726	0.387159	0.912908	0.814074	0.390038
1907	0.906465	0.652712	0.733762	0.856456	0.572177	0.616322
1908	0.830689	0.626243	0.643837	0.836251	0.591201	0.619683
1909	0.795829	0.587095	0.377334	0.824447	0.599064	0.367047
1910	0.74446	0.561401	0.37194	0.775603	0.607748	0.386457
1911	0.6722	0.552618	0.358768	0.686476	0.59824	0.372771
1912	0.860987	0.546904	0.360402	0.86122	0.592054	0.374469
1913	0.808471	0.777535	0.866332	0.751185	0.763319	0.0611841
1914	0.752088	0.867375	0.702147	0.678654	0.81514	0.0653128
1915	0.844401	0.736063	0.0791683	0.844576	0.837717	0.0692403
1916	0.857668	0.804021	0.889114	0.790861	0.809543	0
1917	0.782494	0.875496	0.722453	0.689571	0.818307	0
1918	0.654148	0.844372	0.509005	0.565983	0.783441	0.0350114
1919	0.85639	0.731832	0.0803091	0.856195	0.840692	0.0416598
1920	0.937956	0.84692	0.944052	0.910054	0.755029	0.937269
1921	0.943789	0.888724	0.961615	0.870611	0.772912	0.898865
1922	0.882695	0.851043	0.894551	0.791174	0.73411	0.820005
1923	0.910815	0.864145	0.916093	0.792564	0.81549	0.816266
1924	0.866567	0.898727	0.886998	0.680974	0.795181	0.703074
1925	0.786853	0.876516	0.811719	0.603848	0.771676	0.625853
1926	0.607186	0.82666	0.555109	0.599103	0.848312	0.557787
1927	0.651064	0.791357	0.153748	0.645973	0.829694	0.13638
1928	0.667902	0.703577	0.589019	0.370334	0.509497	0.562917
1929	0.667855	0.784851	0.709509	0.479268	0.650056	0.677499
1930	0.891825	0.877115	0.798916	0.819389	0.887452	0.657667
1931	0.884608	0.898518	0.77992	0.837151	0.890706	0.678842
1932	0.833775	0.898392	0.673411	0.84852	0.893083	0.697654
1933	0.853411	0.88093	0.670755	0.8741	0.884852	0.740669
1934	0.86777	0.855162	0.661412	0.87877	0.865612	0.758572
1935	0.857143	0.838121	0.612041	0.870962	0.863929	0.740874
1936	0.840658	0.835189	0.552561	0.8549	0.875527	0.699109
1937	0.813628	0.828606	0.352143	0.825851	0.878429	0.362277
1938	0.759961	0.798279	0.335598	0.772202	0.858823	0.356783
1939	0.717332	0.764838	0.326848	0.723923	0.822844	0.34748
1940	0.842252	0.75424	0.316227	0.843277	0.811444	0.336189
1941	0.986612	0.639924	0.910507	0.938672	0.638081	0.989065
1942	0.988007	0.656134	0.922848	0.946841	0.64767	0.98272
1943	0.984451	0.669622	0.948257	0.942116	0.633276	0.991066
1944	0.979509	0.675648	0.963423	0.933153	0.621958	0.995983
1945	0.95869	0.7098	0.993545	0.942169	0.630384	0.994539
1946	0.96373	0.710933	0.994678	0.943394	0.630032	0.994728
1947	0.953311	0.719443	0.996434	0.947088	0.634078	0.994397
1948	0.965592	0.72124	0.996176	0.947065	0.638083	0.993218
1949	0.94775	0.725559	0.982607	0.954275	0.645451	0.991067
1950	0.937558	0.721703	0.961844	0.957249	0.651587	0.988263
1951	0.94898	0.725209	0.954581	0.963399	0.659145	0.984994
1952	0.946798	0.716853	0.702857	0.964414	0.660391	0.761665
1953	0.933076	0.700175	0.726306	0.968672	0.669352	0.756545
1954	0.936721	0.677712	0.737459	0.973484	0.67446	0.750961
1955	0.95065	0.666062	0.737626	0.975223	0.674113	0.746643
1956	0.949033	0.635112	0.736446	0.974503	0.669908	0.738888
1957	0.954294	0.615	0.727777	0.969894	0.663717	0.728518
1958	0.949142	0.587256	0.719905	0.961929	0.654284	0.719905
1959	0.950814	0.583185	0.830967	0.957462	0.649747	0.830967
1960	0.936482	0.578649	0.83337	0.939921	0.644694	0.83337
1961	0.911781	0.57567	0.831243	0.911691	0.621865	0.831935
1962	0.874909	0.553928	0.817588	0.87555	0.617151	0.817588
1963	0.677889	0.52639	0.704183	0.678152	0.563773	0.704979
1964	0.819845	0.559058	0.80116	0.839943	0.585443	1
1965	0.90848	0.63667	0.324056	0.910244	0.615322	0
1966	0.685478	0.810217	0.654016	0.569242	0.715776	0.748806
1967	0.636218	0.821624	0.736323	0.507922	0.70628	0.766559
1968	0.621274	0.620408	0.394082	0.623806	0.770512	0.39901
1969	0.955149	0.762905	0.938394	0.930855	0.828848	0.928379
1970	0.95767	0.857367	0.962149	0.933084	0.840499	0.934704
1971	0.941452	0.885157	0.901836	0.931315	0.860469	0.929154
1972	0.91362	0.861637	0.533866	0.913508	0.86528	0.549916
1973	0.910287	0.84063	0.566904	0.919181	0.880155	0.571018
1974	0.936804	0.780409	0.630973	0.946847	0.864093	0.860209
1975	0.925125	0.658111	0.841532	0.87748	0.789027	0.912401
1976	0.936885	0.776018	0.937433	0.875111	0.797404	0.931752
1977	0.905736	0.829008	0.954074	0.856573	0.79517	0.929042
1978	0.901599	0.853622	0.892091	0.889287	0.828522	0.90642
1979	0.856465	0.811823	0.488554	0.854636	0.812897	0.500321
1980	0.813755	0.751228	0.5406	0.81944	0.801806	0.541395
1981	0.929794	0.77328	0.682047	0.948186	0.849487	0.861515
1982	0.954961	0.736742	0.760548	0.918701	0.819128	0.94151
1983	0.955243	0.842478	0.899347	0.916764	0.832488	0.94462
1984	0.910183	0.863006	0.942927	0.884594	0.829614	0.935072
1985	0.898026	0.853568	0.930064	0.90003	0.847816	0.929228
1986	0.883593	0.825341	0.671742	0.890587	0.852392	0.67939
1987	0.95077	0.793312	0.797161	0.965334	0.878508	0.863403
1988	0.948695	0.715878	0.862977	0.928357	0.798211	0.840979
1989	0.954403	0.83177	0.905508	0.9245	0.825938	0.848973
1990	0.928883	0.867088	0.866955	0.914043	0.842192	0.847611
1991	0.90505	0.863057	0.626537	0.904072	0.862543	0.643708
1992	0.883014	0.848742	0.664481	0.887031	0.878576	0.668707
1993	0.832438	0.81772	0.71317	0.838247	0.886331	0.71317
1994	0.958239	0.819137	0.647733	0.964083	0.870009	0.774982
1995	0.621392	0.550714	0.240387	0.254181	0.436359	0.0539827
1996	0.918354	0.758287	0.806368	0.835898	0.885933	0.830067
1997	0.930085	0.803565	0.858637	0.881823	0.871895	0.870555
1998	0.94811	0.866814	0.906333	0.909315	0.874496	0.876327
[truncated: 11,051 more rows]

## Sheet: Supplementary Figure 5
	Dataset	Cosine Similarity
0	Test split	0.903236
1	Test split	0.878908
2	Test split	0.879749
3	Test split	0.892044
4	Test split	0.859664
5	Test split	0.867893
6	Test split	0.884945
7	Test split	0.831481
8	Test split	0.857087
9	Test split	0.835987
10	Test split	0.842661
11	Test split	0.795187
12	Test split	0.832047
13	Test split	0.717173
14	Test split	0.816351
15	Test split	0.897127
16	Test split	0.854667
17	Test split	0.882454
18	Test split	0.857398
19	Test split	0.852128
20	Test split	0.803492
21	Test split	0.746978
22	Test split	0.801516
23	Test split	0.831883
24	Test split	0.802335
25	Test split	0.781197
26	Test split	0.775899
27	Test split	0.76796
28	Test split	0.77271
29	Test split	0.745743
30	Test split	0.743845
31	Test split	0.725289
32	Test split	0.72319
33	Test split	0.680831
34	Test split	0.63752
35	Test split	0.651815
36	Test split	0.631059
37	Test split	0.606753
38	Test split	0.547486
39	Test split	0.859167
40	Test split	0.867993
41	Test split	0.848369
42	Test split	0.853305
43	Test split	0.879801
44	Test split	0.890516
45	Test split	0.891172
46	Test split	0.912938
47	Test split	0.893326
48	Test split	0.904689
49	Test split	0.884768
50	Test split	0.881341
51	Test split	0.872705
52	Test split	0.679067
53	Test split	0.774289
54	Test split	0.785057
55	Test split	0.790516
56	Test split	0.793094
57	Test split	0.753395
58	Test split	0.874499
59	Test split	0.899831
60	Test split	0.888715
61	Test split	0.849123
62	Test split	0.745456
63	Test split	0.750121
64	Test split	0.725101
65	Test split	0.652076
66	Test split	0.910164
67	Test split	0.885341
68	Test split	0.858613
69	Test split	0.83632
70	Test split	0.830959
71	Test split	0.789657
72	Test split	0.735825
73	Test split	0.693058
74	Test split	0.62798
75	Test split	0.538093
76	Test split	0.464631
77	Test split	0.424882
78	Test split	0.337706
79	Test split	0.30536
80	Test split	0.849999
81	Test split	0.85874
82	Test split	0.871345
83	Test split	0.870291
84	Test split	0.851748
85	Test split	0.849551
86	Test split	0.840297
87	Test split	0.835483
88	Test split	0.819983
89	Test split	0.802002
90	Test split	0.802193
91	Test split	0.781994
92	Test split	0.75161
93	Test split	0.906352
94	Test split	0.900864
95	Test split	0.891373
96	Test split	0.889151
97	Test split	0.86015
98	Test split	0.829458
99	Test split	0.836001
100	Test split	0.837871
101	Test split	0.822247
102	Test split	0.796537
103	Test split	0.774209
104	Test split	0.706214
105	Test split	0.935552
106	Test split	0.935643
107	Test split	0.930126
108	Test split	0.924635
109	Test split	0.928465
110	Test split	0.878179
111	Test split	0.884898
112	Test split	0.889937
113	Test split	0.891865
114	Test split	0.885762
115	Test split	0.87896
116	Test split	0.840197
117	Test split	0.878492
118	Test split	0.869301
119	Test split	0.848123
120	Test split	0.799134
121	Test split	0.716104
122	Test split	0.662918
123	Test split	0.669738
124	Test split	0.662203
125	Test split	0.711192
126	Test split	0.762632
127	Test split	0.777129
128	Test split	0.765861
129	Test split	0.627246
130	Test split	0.899398
131	Test split	0.853903
132	Test split	0.9123
133	Test split	0.920738
134	Test split	0.912016
135	Test split	0.873568
136	Test split	0.861856
137	Test split	0.819983
138	Test split	0.814934
139	Test split	0.820684
140	Test split	0.790624
141	Test split	0.734253
142	Test split	0.815199
143	Test split	0.808336
144	Test split	0.780298
145	Test split	0.733567
146	Test split	0.627502
147	Test split	0.577525
148	Test split	0.504243
149	Test split	0.444188
150	Test split	0.41286
151	Test split	0.36643
152	Test split	0.351247
153	Test split	0.318072
154	Test split	0.297114
155	Test split	0.825324
156	Test split	0.747249
157	Test split	0.667474
158	Test split	0.826615
159	Test split	0.781677
160	Test split	0.697682
161	Test split	0.842394
162	Test split	0.842541
163	Test split	0.821272
164	Test split	0.802095
165	Test split	0.773037
166	Test split	0.722965
167	Test split	0.708873
168	Test split	0.707721
169	Test split	0.692179
170	Test split	0.68647
171	Test split	0.678392
172	Test split	0.672841
173	Test split	0.650382
174	Test split	0.652509
175	Test split	0.643491
176	Test split	0.644027
177	Test split	0.831726
178	Test split	0.840341
179	Test split	0.819972
180	Test split	0.783721
181	Test split	0.760314
182	Test split	0.728024
183	Test split	0.691686
184	Test split	0.68533
185	Test split	0.6722
186	Test split	0.66393
187	Test split	0.638946
188	Test split	0.636079
189	Test split	0.614481
190	Test split	0.616668
191	Test split	0.623466
192	Test split	0.610255
193	Test split	0.892511
194	Test split	0.903125
195	Test split	0.892536
196	Test split	0.861455
197	Test split	0.766018
198	Test split	0.711491
199	Test split	0.614264
200	Test split	0.610568
201	Test split	0.615525
202	Test split	0.528492
203	Test split	0.535992
204	Test split	0.511333
205	Test split	0.51165
206	Test split	0.877257
207	Test split	0.898318
208	Test split	0.897894
209	Test split	0.920593
210	Test split	0.936063
211	Test split	0.880486
212	Test split	0.842442
213	Test split	0.784105
214	Test split	0.701922
215	Test split	0.672784
216	Test split	0.674146
217	Test split	0.841901
218	Test split	0.791196
219	Test split	0.84034
220	Test split	0.684466
221	Test split	0.881583
222	Test split	0.919825
223	Test split	0.907775
224	Test split	0.860105
225	Test split	0.745636
226	Test split	0.556357
227	Test split	0.929871
228	Test split	0.931581
229	Test split	0.931248
230	Test split	0.917998
231	Test split	0.917271
232	Test split	0.904399
233	Test split	0.910965
234	Test split	0.917154
235	Test split	0.931827
236	Test split	0.933334
237	Test split	0.933494
238	Test split	0.930249
239	Test split	0.928995
240	Test split	0.924279
241	Test split	0.930539
242	Test split	0.913656
243	Test split	0.779121
244	Test split	0.495971
245	Test split	0.926181
246	Test split	0.931033
247	Test split	0.91547
248	Test split	0.918056
249	Test split	0.892089
250	Test split	0.871389
251	Test split	0.862449
252	Test split	0.79536
253	Test split	0.781937
254	Test split	0.762435
255	Test split	0.721275
256	Test split	0.602362
257	Test split	0.523895
258	Test split	0.894952
259	Test split	0.880136
260	Test split	0.857134
261	Test split	0.847038
262	Test split	0.827742
263	Test split	0.814509
264	Test split	0.792975
265	Test split	0.685284
266	Test split	0.638909
267	Test split	0.807017
268	Test split	0.876775
269	Test split	0.861659
270	Test split	0.834037
271	Test split	0.760916
272	Test split	0.626875
273	Test split	0.60773
274	Test split	0.821564
275	Test split	0.786409
276	Test split	0.753026
277	Test split	0.697336
278	Test split	0.979017
279	Test split	0.975504
280	Test split	0.96792
281	Test split	0.954158
282	Test split	0.937891
283	Test split	0.901684
284	Test split	0.853336
285	Test split	0.788483
286	Test split	0.727962
287	Test split	0.678982
288	Test split	0.598737
289	Test split	0.581039
290	Test split	0.546612
291	Test split	0.480462
292	Test split	0.378845
293	Test split	0.352314
294	Test split	0.317305
295	Test split	0.810026
296	Test split	0.816681
297	Test split	0.767146
298	Test split	0.68351
299	Test split	0.515187
300	Test split	0.836313
301	Test split	0.802159
302	Test split	0.751038
303	Test split	0.684328
304	Test split	0.615183
305	Test split	0.825665
306	Test split	0.870959
307	Test split	0.851971
308	Test split	0.849061
309	Test split	0.859492
310	Test split	0.858451
311	Test split	0.853873
312	Test split	0.836513
313	Test split	0.81867
314	Test split	0.809401
315	Test split	0.772775
316	Test split	0.762289
317	Test split	0.747979
318	Test split	0.723906
319	Test split	0.669907
320	Test split	0.589608
321	Test split	0.891637
322	Test split	0.872304
323	Test split	0.808244
324	Test split	0.725869
325	Test split	0.631031
326	Test split	0.72049
327	Test split	0.657246
328	Test split	0.564393
329	Test split	0.466163
330	Test split	0.858709
331	Test split	0.835988
332	Test split	0.799676
333	Test split	0.740323
334	Test split	0.625262
335	Test split	0.595277
336	Test split	0.738304
337	Test split	0.523286
338	Test split	0.648592
339	Test split	0.686052
340	Test split	0.71563
341	Test split	0.706994
342	Test split	0.884839
343	Test split	0.886702
344	Test split	0.876263
345	Test split	0.844477
346	Test split	0.725544
347	Test split	0.669956
348	Test split	0.56915
349	Test split	0.869875
350	Test split	0.870429
351	Test split	0.761393
352	Test split	0.721608
353	Test split	0.627186
354	Test split	0.855607
355	Test split	0.883526
356	Test split	0.89408
357	Test split	0.845314
358	Test split	0.823536
359	Test split	0.746277
360	Test split	0.403349
361	Test split	0.381428
362	Test split	0.328531
363	Test split	0.626456
364	Test split	0.541916
365	Test split	0.502449
366	Test split	0.324455
367	Test split	0.611242
368	Test split	0.646462
369	Test split	0.621219
370	Test split	0.562558
371	Test split	0.472206
372	Test split	0.447995
373	Test split	0.44587
374	Test split	0.445965
375	Test split	0.435211
376	Test split	0.418019
377	Test split	0.690808
378	Test split	0.632357
379	Test split	0.559325
380	Test split	0.843506
381	Test split	0.83306
382	Test split	0.813054
383	Test split	0.772394
384	Test split	0.723628
385	Test split	0.618456
386	Test split	0.572345
387	Test split	0.704167
388	Test split	0.683917
389	Test split	0.677503
390	Test split	0.619769
391	Test split	0.507053
392	Test split	0.873027
393	Test split	0.549296
394	Test split	0.445215
395	Test split	0.107918
396	Test split	0.774249
397	Test split	0.766575
398	Test split	0.742492
399	Test split	0.756798
400	Test split	0.725944
401	Test split	0.700905
402	Test split	0.629189
403	Test split	0.512949
404	Test split	0.382137
405	Test split	0.789461
406	Test split	0.846304
407	Test split	0.811468
408	Test split	0.692866
409	Test split	0.795298
410	Test split	0.655008
411	Test split	0.926596
412	Test split	0.912105
413	Test split	0.890826
414	Test split	0.878759
415	Test split	0.879049
416	Test split	0.848919
417	Test split	0.761598
418	Test split	0.789498
419	Test split	0.768728
420	Test split	0.675169
421	Test split	0.722531
422	Test split	0.639746
423	Test split	0.863499
424	Test split	0.837805
425	Test split	0.818239
426	Test split	0.791857
427	Test split	0.740565
428	Test split	0.920929
429	Test split	0.93509
430	Test split	0.935224
431	Test split	0.923379
432	Test split	0.90965
433	Test split	0.868416
434	Test split	0.856039
435	Test split	0.847128
436	Test split	0.826604
437	Test split	0.800308
438	Test split	0.799813
439	Test split	0.760953
440	Test split	0.711671
441	Test split	0.648907
442	Test split	0.839562
443	Test split	0.811584
444	Test split	0.769549
445	Test split	0.699718
446	Test split	0.793006
447	Test split	0.777466
448	Test split	0.727819
449	Test split	0.631622
450	Test split	0.833121
451	Test split	0.829445
452	Test split	0.780113
453	Test split	0.806714
454	Test split	0.817989
455	Test split	0.759305
456	Test split	0.773837
457	Test split	0.774314
458	Test split	0.730883
459	Test split	0.673866
460	Test split	0.767694
461	Test split	0.735468
462	Test split	0.810468
463	Test split	0.82627
464	Test split	0.763078
465	Test split	0.644208
466	Test split	0.871439
467	Test split	0.801736
468	Test split	0.761615
469	Test split	0.838019
470	Test split	0.791431
471	Test split	0.811118
472	Test split	0.803733
473	Test split	0.783944
474	Test split	0.864778
475	Test split	0.782316
476	Test split	0.764795
477	Test split	0.704709
478	Test split	0.70899
479	Test split	0.700064
480	Test split	0.856102
481	Test split	0.845414
482	Test split	0.8121
483	Test split	0.795009
484	Test split	0.816233
485	Test split	0.775342
486	Test split	0.813992
487	Test split	0.765663
488	Test split	0.709977
489	Test split	0.694511
490	Test split	0.842939
491	Test split	0.831901
492	Test split	0.852022
493	Test split	0.803928
494	Test split	0.666795
495	Test split	0.869272
496	Test split	0.862132
497	Test split	0.817806
498	Test split	0.844517
499	Test split	0.850931
500	Test split	0.806525
501	Test split	0.805972
502	Test split	0.819941
503	Test split	0.788813
504	Test split	0.805875
505	Test split	0.789391
506	Test split	0.772469
507	Test split	0.742717
508	Test split	0.792224
509	Test split	0.817685
510	Test split	0.85591
511	Test split	0.81834
512	Test split	0.83756
513	Test split	0.859118
514	Test split	0.843428
515	Test split	0.730772
516	Test split	0.877074
517	Test split	0.829122
518	Test split	0.746093
519	Test split	0.757098
520	Test split	0.914644
521	Test split	0.907052
522	Test split	0.885557
523	Test split	0.834565
524	Test split	0.808625
525	Test split	0.752512
526	Test split	0.722827
527	Test split	0.852898
528	Test split	0.857018
529	Test split	0.831007
530	Test split	0.646552
531	Test split	0.79574
532	Test split	0.793597
533	Test split	0.799023
534	Test split	0.850181
535	Test split	0.78913
536	Test split	0.873186
537	Test split	0.850893
538	Test split	0.838191
539	Test split	0.74418
540	Test split	0.774352
541	Test split	0.819205
542	Test split	0.854901
543	Test split	0.83734
544	Test split	0.781435
545	Test split	0.733787
546	Test split	0.743228
547	Test split	0.685835
548	Test split	0.902685
549	Test split	0.87311
550	Test split	0.809761
551	Test split	0.69345
552	Test split	0.755099
553	Test split	0.80966
554	Test split	0.824389
555	Test split	0.751945
556	Test split	0.877115
557	Test split	0.786215
558	Test split	0.804479
559	Test split	0.766525
560	Test split	0.783185
561	Test split	0.750721
562	Test split	0.788789
563	Test split	0.750947
564	Test split	0.701234
565	Test split	0.792387
566	Test split	0.790843
567	Test split	0.745366
568	Test split	0.785086
569	Test split	0.784601
570	Test split	0.766166
571	Test split	0.73933
572	Test split	0.780702
573	Test split	0.739441
574	Test split	0.809238
575	Test split	0.844493
576	Test split	0.791144
577	Test split	0.737292
578	Test split	0.882336
579	Test split	0.852285
580	Test split	0.822336
581	Test split	0.8023
582	Test split	0.863199
583	Test split	0.704919
584	Test split	0.657008
585	Test split	0.782003
586	Test split	0.818456
587	Test split	0.823876
588	Test split	0.677202
589	Test split	0.761306
590	Test split	0.802218
591	Test split	0.873163
592	Test split	0.847331
593	Test split	0.795335
594	Test split	0.704279
595	Test split	0.821971
596	Test split	0.80457
597	Test split	0.741675
598	Test split	0.769696
599	Test split	0.871827
600	Test split	0.865561
601	Test split	0.845254
602	Test split	0.868826
603	Test split	0.884035
604	Test split	0.88656
605	Test split	0.890802
606	Test split	0.91722
607	Test split	0.922453
608	Test split	0.926701
609	Test split	0.911196
610	Test split	0.891186
611	Test split	0.830959
612	Test split	0.834589
613	Test split	0.806311
614	Test split	0.765348
615	Test split	0.903511
616	Test split	0.81403
617	Test split	0.74263
618	Test split	0.700356
619	Test split	0.890124
620	Test split	0.859982
621	Test split	0.782554
622	Test split	0.668306
623	Test split	0.812447
624	Test split	0.806029
625	Test split	0.796641
626	Test split	0.811825
627	Test split	0.772575
628	Test split	0.700461
629	Test split	0.669015
630	Test split	0.638022
631	Test split	0.578281
632	Test split	0.773144
633	Test split	0.76159
634	Test split	0.77206
635	Test split	0.727987
636	Test split	0.894171
637	Test split	0.893233
638	Test split	0.890733
639	Test split	0.877022
640	Test split	0.837883
641	Test split	0.930426
642	Test split	0.929129
643	Test split	0.934019
644	Test split	0.934706
645	Test split	0.926902
646	Test split	0.897668
647	Test split	0.910937
648	Test split	0.923341
649	Test split	0.930115
650	Test split	0.926947
651	Test split	0.925405
652	Test split	0.920587
653	Test split	0.919077
654	Test split	0.905955
655	Test split	0.889059
656	Test split	0.851998
657	Test split	0.817363
658	Test split	0.821767
659	Test split	0.832973
660	Test split	0.839082
661	Test split	0.830991
662	Test split	0.81693
663	Test split	0.833673
664	Test split	0.84674
665	Test split	0.884791
666	Test split	0.886278
667	Test split	0.894938
668	Test split	0.909706
669	Test split	0.911991
670	Test split	0.908188
671	Test split	0.903
672	Test split	0.898565
673	Test split	0.855413
674	Test split	0.815694
675	Test split	0.824499
676	Test split	0.825003
677	Test split	0.80893
678	Test split	0.779584
679	Test split	0.789402
680	Test split	0.808318
681	Test split	0.839023
682	Test split	0.851707
683	Test split	0.87157
684	Test split	0.881011
685	Test split	0.887288
686	Test split	0.89189
687	Test split	0.895345
688	Test split	0.905549
689	Test split	0.553973
690	Test split	0.504922
691	Test split	0.455049
692	Test split	0.379687
693	Test split	0.294492
694	Test split	0.807307
695	Test split	0.811112
696	Test split	0.836181
697	Test split	0.876264
698	Test split	0.886341
699	Test split	0.868434
700	Test split	0.880098
701	Test split	0.875235
702	Test split	0.858989
703	Test split	0.862498
704	Test split	0.868308
705	Test split	0.870177
706	Test split	0.857117
707	Test split	0.853092
708	Test split	0.804287
709	Test split	0.72728
710	Test split	0.883382
711	Test split	0.887918
712	Test split	0.886764
713	Test split	0.877061
714	Test split	0.868113
715	Test split	0.85416
716	Test split	0.836937
717	Test split	0.822686
718	Test split	0.818266
719	Test split	0.770724
720	Test split	0.818136
721	Test split	0.720729
722	Test split	0.664424
723	Test split	0.551438
724	Test split	0.900537
725	Test split	0.905742
726	Test split	0.881291
727	Test split	0.822406
728	Test split	0.659519
729	Test split	0.60327
730	Test split	0.533661
731	Test split	0.473225
732	Test split	0.438957
733	Test split	0.434159
734	Test split	0.389065
735	Test split	0.463233
736	Test split	0.428791
737	Test split	0.400559
738	Test split	0.349469
739	Test split	0.305916
740	Test split	0.314507
741	Test split	0.736698
742	Test split	0.274705
743	Test split	0.279041
744	Test split	0.2816
745	Test split	0.590112
746	Test split	0.774974
747	Test split	0.764107
748	Test split	0.742303
749	Test split	0.706356
750	Test split	0.662041
751	Test split	0.624907
752	Test split	0.932608
753	Test split	0.940246
754	Test split	0.931834
755	Test split	0.886856
756	Test split	0.688786
757	Test split	0.83355
758	Test split	0.85111
759	Test split	0.856598
760	Test split	0.844829
761	Test split	0.76261
762	Test split	0.774795
763	Test split	0.770868
764	Test split	0.762309
765	Test split	0.742047
766	Test split	0.719986
767	Test split	0.643683
768	Test split	0.858941
769	Test split	0.749762
770	Test split	0.806924
771	Test split	0.530351
772	Test split	0.590043
773	Test split	0.409223
774	Test split	0.721409
775	Test split	0.756517
776	Test split	0.753605
777	Test split	0.752473
778	Test split	0.743534
779	Test split	0.699872
780	Test split	0.63655
781	Test split	0.620693
782	Test split	0.84477
783	Test split	0.830947
784	Test split	0.792582
785	Test split	0.72174
786	Test split	0.600631
787	Test split	0.786745
788	Test split	0.716825
789	Test split	0.663551
790	Test split	0.594928
791	Test split	0.510713
792	Test split	0.915619
793	Test split	0.875465
794	Test split	0.872466
795	Test split	0.853025
796	Test split	0.834142
797	Test split	0.839799
798	Test split	0.841393
799	Test split	0.849068
800	Test split	0.848624
801	Test split	0.839871
802	Test split	0.841124
803	Test split	0.835902
804	Test split	0.801539
805	Test split	0.786041
806	Test split	0.750312
807	Test split	0.705199
808	Test split	0.696095
809	Test split	0.684171
810	Test split	0.911812
811	Test split	0.751132
812	Test split	0.379415
813	Test split	0.823527
814	Test split	0.705519
815	Test split	0.589912
816	Test split	0.502509
817	Test split	0.545152
818	Test split	0.682951
819	Test split	0.920309
820	Test split	0.914401
821	Test split	0.903064
822	Test split	0.877731
823	Test split	0.817548
824	Test split	0.81694
825	Test split	0.87684
826	Test split	0.896977
827	Test split	0.901032
828	Test split	0.893686
829	Test split	0.891547
830	Test split	0.886926
831	Test split	0.885485
832	Test split	0.878692
833	Test split	0.957466
834	Test split	0.992034
835	Test split	0.994995
836	Test split	0.969519
837	Test split	0.945952
838	Test split	0.89552
839	Test split	0.87389
840	Test split	0.816393
841	Test split	0.915262
842	Test split	0.909416
843	Test split	0.889959
844	Test split	0.877379
845	Test split	0.878113
846	Test split	0.872165
847	Test split	0.736531
848	Test split	0.608124
849	Test split	0.717024
850	Test split	0.648995
851	Test split	0.828765
852	Test split	0.86659
853	Test split	0.866668
854	Test split	0.853468
855	Test split	0.821384
856	Test split	0.799164
857	Test split	0.762218
858	Test split	0.923081
859	Test split	0.919015
860	Test split	0.866109
861	Test split	0.873609
862	Test split	0.889169
863	Test split	0.883186
864	Test split	0.856966
865	Test split	0.869198
866	Test split	0.807552
867	Test split	0.838493
868	Test split	0.809012
869	Test split	0.740259
870	Test split	0.851418
871	Test split	0.871128
872	Test split	0.874141
873	Test split	0.882648
874	Test split	0.879871
875	Test split	0.865608
876	Test split	0.845749
877	Test split	0.819672
878	Test split	0.873524
879	Test split	0.904975
880	Test split	0.887194
881	Test split	0.859861
882	Test split	0.846436
883	Test split	0.849188
884	Test split	0.849432
885	Test split	0.832802
886	Test split	0.78035
887	Test split	0.690516
888	Test split	0.627456
889	Test split	0.606378
890	Test split	0.880381
891	Test split	0.904516
892	Test split	0.887189
893	Test split	0.858781
894	Test split	0.847894
895	Test split	0.848718
896	Test split	0.849039
897	Test split	0.827543
898	Test split	0.770965
899	Test split	0.679876
900	Test split	0.617516
901	Test split	0.591905
902	Test split	0.863201
903	Test split	0.848554
904	Test split	0.789022
905	Test split	0.732773
906	Test split	0.751308
907	Test split	0.760831
908	Test split	0.688191
909	Test split	0.552571
910	Test split	0.416819
911	Test split	0.724303
912	Test split	0.729204
913	Test split	0.494884
914	Test split	0.264268
915	Test split	0.121471
916	Test split	0.089793
917	Test split	0.85067
918	Test split	0.812554
919	Test split	0.695368
920	Test split	0.858111
921	Test split	0.782791
922	Test split	0.735953
923	Test split	0.570559
924	Test split	0.459891
925	Test split	0.405429
926	Test split	0.409303
927	Test split	0.4347
928	Test split	0.4543
929	Test split	0.466732
930	Test split	0.641638
931	Test split	0.860623
932	Test split	0.874414
933	Test split	0.729127
934	Test split	0.746279
935	Test split	0.741513
936	Test split	0.703831
937	Test split	0.724057
938	Test split	0.707311
939	Test split	0.673973
940	Test split	0.675175
941	Test split	0.667099
942	Test split	0.611793
943	Test split	0.596027
944	Test split	0.564024
945	Test split	0.833128
946	Test split	0.807285
947	Test split	0.764254
948	Test split	0.598736
949	Test split	0.781825
950	Test split	0.908265
951	Test split	0.909635
952	Test split	0.879352
953	Test split	0.904819
954	Test split	0.931129
955	Test split	0.923208
956	Test split	0.892016
957	Test split	0.898932
958	Test split	0.907428
959	Test split	0.906603
960	Test split	0.805762
961	Test split	0.910958
962	Test split	0.90696
963	Test split	0.930421
964	Test split	0.897001
965	Test split	0.880565
966	Test split	0.869439
967	Test split	0.866039
968	Test split	0.858985
969	Test split	0.823319
970	Test split	0.755419
971	Test split	0.684461
972	Test split	0.899313
973	Test split	0.862083
974	Test split	0.874856
975	Test split	0.775939
976	Test split	0.818394
977	Test split	0.836133
978	Test split	0.810848
979	Test split	0.809082
980	Test split	0.802518
981	Test split	0.896709
982	Test split	0.75131
983	Test split	0.811975
984	Test split	0.866803
985	Test split	0.855441
986	Test split	0.888228
987	Test split	0.837991
988	Test split	0.761552
989	Test split	0.555292
990	Test split	0.867834
991	Test split	0.835984
992	Test split	0.950725
993	Test split	0.976086
994	Test split	0.971784
995	Test split	0.963774
996	Test split	0.964754
997	Test split	0.941878
998	Test split	0.857388
999	Test split	0.954756
1000	Test split	0.972201
1001	Test split	0.977684
1002	Test split	0.926819
1003	Test split	0.832207
1004	Test split	0.716491
1005	Test split	0.552463
1006	Test split	0.948095
1007	Test split	0.969489
1008	Test split	0.967971
1009	Test split	0.843954
1010	Test split	0.792992
1011	Test split	0.751369
1012	Test split	0.716572
1013	Test split	0.633962
1014	Test split	0.54251
1015	Test split	0.562358
1016	Test split	0.708721
1017	Test split	0.808959
1018	Test split	0.770123
1019	Test split	0.635432
1020	Test split	0.583949
1021	Test split	0.702752
1022	Test split	0.857086
1023	Test split	0.817436
1024	Test split	0.736848
1025	Test split	0.576411
1026	Test split	0.536675
1027	Test split	0.398285
1028	Test split	0.339441
1029	Test split	0.80061
1030	Test split	0.648538
1031	Test split	0.840192
1032	Test split	0.733348
1033	Test split	0.597685
1034	Test split	0.930342
1035	Test split	0.816254
1036	Test split	0.613423
1037	Test split	0.780032
1038	Test split	0.753306
1039	Test split	0.601844
1040	Test split	0.402399
1041	Test split	0.188683
1042	Test split	0.829825
1043	Test split	0.937877
1044	Test split	0.959961
1045	Test split	0.673104
1046	Test split	0.77108
1047	Test split	0.690188
1048	Test split	0.449134
1049	Test split	0.633841
1050	Test split	0.883936
1051	Test split	0.806866
1052	Test split	0.651153
1053	Test split	0.482995
1054	Test split	0.826152
1055	Test split	0.614017
1056	Test split	0.89033
1057	Test split	0.814406
1058	Test split	0.756228
1059	Test split	0.709952
1060	Test split	0.70522
1061	Test split	0.705996
1062	Test split	0.632954
1063	Test split	0.536574
1064	Test split	0.349473
1065	Test split	0.358394
1066	Test split	0.788717
1067	Test split	0.922011
1068	Test split	0.943282
1069	Test split	0.907509
1070	Test split	0.896889
1071	Test split	0.922227
1072	Test split	0.931678
1073	Test split	0.904237
1074	Test split	0.725273
1075	Test split	0.825857
1076	Test split	0.807448
1077	Test split	0.78802
1078	Test split	0.87148
1079	Test split	0.870062
1080	Test split	0.81525
1081	Test split	0.635735
1082	Test split	0.874457
1083	Test split	0.992498
1084	Test split	0.988001
1085	Test split	0.971489
1086	Test split	0.95261
1087	Test split	0.962599
1088	Test split	0.948956
1089	Test split	0.859877
1090	Test split	0.948895
1091	Test split	0.808968
1092	Test split	0.539232
1093	Test split	0.33655
1094	Test split	0.294787
1095	Test split	0.622442
1096	Test split	0.874137
1097	Test split	0.899613
1098	Test split	0.894791
1099	Test split	0.872097
1100	Test split	0.867926
1101	Test split	0.751815
1102	Test split	0.712258
1103	Test split	0.779327
1104	Test split	0.700891
1105	Test split	0.634462
1106	Test split	0.980048
1107	Test split	0.982353
1108	Test split	0.921559
1109	Test split	0.887256
1110	Test split	0.831266
1111	Test split	0.786245
1112	Test split	0.95756
1113	Test split	0.924917
1114	Test split	0.947736
1115	Test split	0.854684
1116	Test split	0.818951
1117	Test split	0.760704
1118	Test split	0.749009
1119	Test split	0.72471
1120	Test split	0.923399
1121	Test split	0.84685
1122	Test split	0.71778
1123	Test split	0.636816
1124	Test split	0.64138
1125	Test split	0.681091
1126	Test split	0.745256
1127	Test split	0.708414
1128	Test split	0.899046
1129	Test split	0.765852
1130	Test split	0.671757
1131	Test split	0.682694
1132	Test split	0.739246
1133	Test split	0.766951
1134	Test split	0.73507
1135	Test split	0.432327
1136	Test split	0.871571
1137	Test split	0.8561
1138	Test split	0.746569
1139	Test split	0.706787
1140	Test split	0.630619
1141	Test split	0.646329
1142	Test split	0.633694
1143	Test split	0.604577
1144	Test split	0.595853
1145	Test split	0.517781
1146	Test split	0.665504
1147	Test split	0.767891
1148	Test split	0.748756
1149	Test split	0.825839
1150	Test split	0.832679
1151	Test split	0.814747
1152	Test split	0.773298
1153	Test split	0.685966
1154	Test split	0.952802
1155	Test split	0.891134
1156	Test split	0.83251
1157	Test split	0.767665
1158	Test split	0.751703
1159	Test split	0.678501
1160	Test split	0.663732
1161	Test split	0.844741
1162	Test split	0.624431
1163	Test split	0.663115
1164	Test split	0.64965
1165	Test split	0.561501
1166	Test split	0.457932
1167	Test split	0.77103
1168	Test split	0.872066
1169	Test split	0.873579
1170	Test split	0.841496
1171	Test split	0.639698
1172	Test split	0.775633
1173	Test split	0.545077
1174	Test split	0.786025
1175	Test split	0.678529
1176	Test split	0.557803
1177	Test split	0.540192
1178	Test split	0.878378
1179	Test split	0.819937
1180	Test split	0.808146
1181	Test split	0.755981
1182	Test split	0.654217
1183	Test split	0.859996
1184	Test split	0.804457
1185	Test split	0.685709
1186	Test split	0.689297
1187	Test split	0.773298
1188	Test split	0.798383
1189	Test split	0.731106
1190	Test split	0.802798
1191	Test split	0.817247
1192	Test split	0.751076
1193	Test split	0.714535
1194	Test split	0.715364
1195	Test split	0.75682
1196	Test split	0.78013
1197	Test split	0.699157
1198	Test split	0.786198
1199	Test split	0.881134
1200	Test split	0.897355
1201	Test split	0.892017
1202	Test split	0.905403
1203	Test split	0.931873
1204	Test split	0.936922
1205	Test split	0.914727
1206	Test split	0.874165
1207	Test split	0.814004
1208	Test split	0.972475
1209	Test split	0.72122
1210	Test split	0.597173
1211	Test split	0.584011
1212	Test split	0.558701
1213	Test split	0.500448
1214	Test split	0.531082
1215	Test split	0.526267
1216	Test split	0.562985
1217	Test split	0.585412
1218	Test split	0.589227
1219	Test split	0.635238
1220	Test split	0.666544
1221	Test split	0.248501
1222	Test split	0.829451
1223	Test split	0.768112
1224	Test split	0.739112
1225	Test split	0.669681
1226	Test split	0.890687
1227	Test split	0.895131
1228	Test split	0.890761
1229	Test split	0.889549
1230	Test split	0.889082
1231	Test split	0.696573
1232	Test split	0.78099
1233	Test split	0.780614
1234	Test split	0.771597
1235	Test split	0.731461
1236	Test split	0.673545
1237	Test split	0.590819
1238	Test split	0.511145
1239	Test split	0.691507
1240	Test split	0.804164
1241	Test split	0.801114
1242	Test split	0.78335
1243	Test split	0.756235
1244	Test split	0.719263
1245	Test split	0.669463
1246	Test split	0.622958
1247	Test split	0.569565
1248	Test split	0.427423
1249	Test split	0.729177
1250	Test split	0.915961
1251	Test split	0.879741
1252	Test split	0.921643
1253	Test split	0.936561
1254	Test split	0.935017
1255	Test split	0.871833
1256	Test split	0.822046
1257	Test split	0.715085
1258	Test split	0.865971
1259	Test split	0.740636
1260	Test split	0.722183
1261	Test split	0.89261
1262	Test split	0.884758
1263	Test split	0.824474
1264	Test split	0.826477
1265	Test split	0.812873
1266	Test split	0.737978
1267	Test split	0.690197
1268	Test split	0.675523
1269	Test split	0.609832
1270	Test split	0.50986
1271	Test split	0.34961
1272	Test split	0.197845
1273	Test split	0.154701
1274	Test split	0.19177
1275	Test split	0.730182
1276	Test split	0.78927
1277	Test split	0.814925
1278	Test split	0.789852
1279	Test split	0.752576
1280	Test split	0.865989
1281	Test split	0.923845
1282	Test split	0.882728
1283	Test split	0.768109
1284	Test split	0.74985
1285	Test split	0.714057
1286	Test split	0.633423
1287	Test split	0.550139
1288	Test split	0.781763
1289	Test split	0.76065
1290	Test split	0.725786
1291	Test split	0.666931
1292	Test split	0.604499
1293	Test split	0.519819
1294	Test split	0.436379
1295	Test split	0.39486
1296	Test split	0.350391
1297	Test split	0.290387
1298	Test split	0.593678
1299	Test split	0.92923
1300	Test split	0.923411
1301	Test split	0.91093
1302	Test split	0.890277
1303	Test split	0.858438
1304	Test split	0.833344
1305	Test split	0.812449
1306	Test split	0.774412
1307	Test split	0.731569
1308	Test split	0.77656
1309	Test split	0.8769
1310	Test split	0.853423
1311	Test split	0.789535
1312	Test split	0.80544
1313	Test split	0.798881
1314	Test split	0.679254
1315	Test split	0.692307
1316	Test split	0.736291
1317	Test split	0.682062
1318	Test split	0.93783
1319	Test split	0.864895
1320	Test split	0.757066
1321	Test split	0.665045
1322	Test split	0.60858
1323	Test split	0.594346
1324	Test split	0.613473
1325	Test split	0.621624
1326	Test split	0.641817
1327	Test split	0.652162
1328	Test split	0.629544
1329	Test split	0.573099
1330	Test split	0.490732
1331	Test split	0.672847
1332	Test split	0.90206
1333	Test split	0.855012
1334	Test split	0.828832
1335	Test split	0.794082
1336	Test split	0.751582
1337	Test split	0.717411
1338	Test split	0.561999
1339	Test split	0.5204
1340	Test split	0.745059
1341	Test split	0.862536
1342	Test split	0.814806
1343	Test split	0.74634
1344	Test split	0.696287
1345	Test split	0.670903
1346	Test split	0.659117
1347	Test split	0.646281
1348	Test split	0.638403
1349	Test split	0.627606
1350	Test split	0.594451
1351	Test split	0.517062
1352	Test split	0.788234
1353	Test split	0.641339
1354	Test split	0.550016
1355	Test split	0.523201
1356	Test split	0.541634
1357	Test split	0.552534
1358	Test split	0.596778
1359	Test split	0.6388
1360	Test split	0.685507
1361	Test split	0.761606
1362	Test split	0.800488
1363	Test split	0.804224
1364	Test split	0.91069
1365	Test split	0.901638
1366	Test split	0.875623
1367	Test split	0.843989
1368	Test split	0.810246
1369	Test split	0.709888
1370	Test split	0.643047
1371	Test split	0.937981
1372	Test split	0.923209
1373	Test split	0.906602
1374	Test split	0.878742
1375	Test split	0.827843
1376	Test split	0.726388
1377	Test split	0.628138
1378	Test split	0.641923
1379	Test split	0.81675
1380	Test split	0.877669
1381	Test split	0.87648
1382	Test split	0.881402
1383	Test split	0.874526
1384	Test split	0.873863
1385	Test split	0.863463
1386	Test split	0.842514
1387	Test split	0.807098
1388	Test split	0.694269
1389	Test split	0.235566
1390	Test split	0.704444
1391	Test split	0.680122
1392	Test split	0.650311
1393	Test split	0.617324
1394	Test split	0.587679
1395	Test split	0.551202
1396	Test split	0.531461
1397	Test split	0.5063
1398	Test split	0.495689
1399	Test split	0.490744
1400	Test split	0.889483
1401	Test split	0.830109
1402	Test split	0.847942
1403	Test split	0.852475
1404	Test split	0.796841
1405	Test split	0.693809
1406	Test split	0.551131
1407	Test split	0.649792
1408	Test split	0.910172
1409	Test split	0.843497
1410	Test split	0.783257
1411	Test split	0.818551
1412	Test split	0.896163
1413	Test split	0.879093
1414	Test split	0.782986
1415	Test split	0.73093
1416	Test split	0.806772
1417	Test split	0.932049
1418	Test split	0.938762
1419	Test split	0.932973
1420	Test split	0.927157
1421	Test split	0.921603
1422	Test split	0.906915
1423	Test split	0.892621
1424	Test split	0.870261
1425	Test split	0.852259
1426	Test split	0.939769
1427	Test split	0.94951
1428	Test split	0.942968
1429	Test split	0.915527
1430	Test split	0.87151
1431	Test split	0.803358
1432	Test split	0.747419
1433	Test split	0.690826
1434	Test split	0.924525
1435	Test split	0.905568
1436	Test split	0.863759
1437	Test split	0.793825
1438	Test split	0.813959
1439	Test split	0.830262
1440	Test split	0.853005
1441	Test split	0.84038
1442	Test split	0.815436
1443	Test split	0.93221
1444	Test split	0.543619
1445	Test split	0.905793
1446	Test split	0.916677
1447	Test split	0.90801
1448	Test split	0.905876
1449	Test split	0.902258
1450	Test split	0.902543
1451	Test split	0.870784
1452	Test split	0.86677
1453	Test split	0.854152
1454	Test split	0.857315
1455	Test split	0.834786
1456	Test split	0.778827
1457	Test split	0.644588
1458	Test split	0.803853
1459	Test split	0.688612
1460	Test split	0.681857
1461	Test split	0.681411
1462	Test split	0.749831
1463	Test split	0.761716
1464	Test split	0.732996
1465	Test split	0.779546
1466	Test split	0.694144
1467	Test split	0.525647
1468	Test split	0.412814
1469	Test split	0.768257
1470	Test split	0.740875
1471	Test split	0.848568
1472	Test split	0.840283
1473	Test split	0.828781
1474	Test split	0.871636
1475	Test split	0.876957
1476	Test split	0.892061
1477	Test split	0.924504
1478	Test split	0.920497
1479	Test split	0.919237
1480	Test split	0.911761
1481	Test split	0.897553
1482	Test split	0.882585
1483	Test split	0.868868
1484	Test split	0.829685
1485	Test split	0.759177
1486	Test split	0.820024
1487	Test split	0.816387
1488	Test split	0.837297
1489	Test split	0.829706
1490	Test split	0.810123
1491	Test split	0.780336
1492	Test split	0.740688
1493	Test split	0.826218
1494	Test split	0.797522
1495	Test split	0.646001
1496	Test split	0.590891
1497	Test split	0.479826
1498	Test split	0.507393
1499	Test split	0.600872
1500	Test split	0.625283
1501	Test split	0.65827
1502	Test split	0.659088
1503	Test split	0.793322
1504	Test split	0.851746
1505	Test split	0.87271
1506	Test split	0.827102
1507	Test split	0.928373
1508	Test split	0.916466
1509	Test split	0.911377
1510	Test split	0.894982
1511	Test split	0.880913
1512	Test split	0.901675
1513	Test split	0.870797
1514	Test split	0.815922
1515	Test split	0.849013
1516	Test split	0.854152
1517	Test split	0.839178
1518	Test split	0.801415
1519	Test split	0.752829
1520	Test split	0.858591
1521	Test split	0.727566
1522	Test split	0.83377
1523	Test split	0.96023
1524	Test split	0.899593
1525	Test split	0.849477
1526	Test split	0.858242
1527	Test split	0.870127
1528	Test split	0.786178
1529	Test split	0.880278
1530	Test split	0.809883
1531	Test split	0.89115
1532	Test split	0.860453
1533	Test split	0.724955
1534	Test split	0.875003
1535	Test split	0.858134
1536	Test split	0.874824
1537	Test split	0.829295
1538	Test split	0.652708
1539	Test split	0.408761
1540	Test split	0.206057
1541	Test split	0.245601
1542	Test split	0.27685
1543	Test split	0.971023
1544	Test split	0.925458
1545	Test split	0.850323
1546	Test split	0.92149
1547	Test split	0.921338
1548	Test split	0.900194
1549	Test split	0.854463
1550	Test split	0.800831
1551	Test split	0.74372
1552	Test split	0.674072
1553	Test split	0.601332
1554	Test split	0.522115
1555	Test split	0.461772
1556	Test split	0.907783
1557	Test split	0.880866
1558	Test split	0.695422
1559	Test split	0.815345
1560	Test split	0.729365
1561	Test split	0.879172
1562	Test split	0.820354
1563	Test split	0.731933
1564	Test split	0.657554
1565	Test split	0.93255
1566	Test split	0.83214
1567	Test split	0.883373
1568	Test split	0.894561
1569	Test split	0.87663
1570	Test split	0.82859
1571	Test split	0.847591
1572	Test split	0.765858
1573	Test split	0.333147
1574	Test split	0.697136
1575	Test split	0.537991
1576	Test split	0.504033
1577	Test split	0.787389
1578	Test split	0.763911
1579	Test split	0.550427
1580	Test split	0.299744
1581	Test split	0.22924
1582	Test split	0.27369
1583	Test split	0.965825
1584	Test split	0.96458
1585	Test split	0.948778
1586	Test split	0.95809
1587	Test split	0.938884
1588	Test split	0.884304
1589	Test split	0.616869
1590	Test split	0.813233
1591	Test split	0.803418
1592	Test split	0.705349
1593	Test split	0.760721
1594	Test split	0.64854
1595	Test split	0.736349
1596	Test split	0.935594
1597	Test split	0.897231
1598	Test split	0.824448
1599	Test split	0.834109
1600	Test split	0.798067
1601	Test split	0.809576
1602	Test split	0.939033
1603	Test split	0.931086
1604	Test split	0.88255
1605	Test split	0.823378
1606	Test split	0.905136
1607	Test split	0.814978
1608	Test split	0.834311
1609	Test split	0.824153
1610	Test split	0.871875
1611	Test split	0.872528
1612	Test split	0.86893
1613	Test split	0.850839
1614	Test split	0.809119
1615	Test split	0.925878
1616	Test split	0.859673
1617	Test split	0.897845
1618	Test split	0.757209
1619	Test split	0.650748
1620	Test split	0.655398
1621	Test split	0.60239
1622	Test split	0.814505
1623	Test split	0.896152
1624	Test split	0.825
1625	Test split	0.814391
1626	Test split	0.823118
1627	Test split	0.810736
1628	Test split	0.882704
1629	Test split	0.823601
1630	Test split	0.77372
1631	Test split	0.732436
1632	Test split	0.791304
1633	Test split	0.825651
1634	Test split	0.591566
1635	Test split	0.92868
1636	Test split	0.903738
1637	Test split	0.895799
1638	Test split	0.920725
1639	Test split	0.903332
1640	Test split	0.864015
1641	Test split	0.777869
1642	Test split	0.967369
1643	Test split	0.931037
1644	Test split	0.887875
1645	Test split	0.83932
1646	Test split	0.652124
1647	Test split	0.886361
1648	Test split	0.794468
1649	Test split	0.805245
1650	Test split	0.799171
1651	Test split	0.716423
1652	Test split	0.635165
1653	Test split	0.918003
1654	Test split	0.921664
1655	Test split	0.886349
1656	Test split	0.866023
1657	Test split	0.83791
1658	Test split	0.811462
1659	Test split	0.803961
1660	Test split	0.779496
1661	Test split	0.726169
1662	Test split	0.878904
1663	Test split	0.523675
1664	Test split	0.720353
1665	Test split	0.668866
1666	Test split	0.648943
1667	Test split	0.671679
1668	Test split	0.637631
1669	Test split	0.652735
1670	Test split	0.644515
1671	Test split	0.592856
1672	Test split	0.670473
1673	Test split	0.765822
1674	Test split	0.768414
1675	Test split	0.720563
1676	Test split	0.679494
1677	Test split	0.761343
1678	Test split	0.950587
1679	Test split	0.952275
1680	Test split	0.934063
1681	Test split	0.904587
1682	Test split	0.887631
1683	Test split	0.869482
1684	Test split	0.860526
1685	Test split	0.896342
1686	Test split	0.95104
1687	Test split	0.977908
1688	Test split	0.985759
1689	Test split	0.995145
1690	Test split	0.994532
1691	Test split	0.98448
1692	Test split	0.975187
1693	Test split	0.955728
1694	Test split	0.951933
1695	Test split	0.939202
1696	Test split	0.948596
1697	Test split	0.891786
1698	Test split	0.838254
1699	Test split	0.847615
1700	Test split	0.856573
1701	Test split	0.802634
1702	Test split	0.939386
1703	Test split	0.951163
1704	Test split	0.925082
1705	Test split	0.862861
1706	Test split	0.782225
1707	Test split	0.935013
1708	Test split	0.916814
1709	Test split	0.932856
1710	Test split	0.954558
1711	Test split	0.962029
1712	Test split	0.957143
1713	Test split	0.943085
1714	Test split	0.919038
1715	Test split	0.903641
1716	Test split	0.879827
1717	Test split	0.853928
1718	Test split	0.8401
1719	Test split	0.852873
1720	Test split	0.861379
1721	Test split	0.846086
1722	Test split	0.945984
1723	Test split	0.844823
1724	Test split	0.836838
1725	Test split	0.840456
1726	Test split	0.837564
1727	Test split	0.839422
1728	Test split	0.875231
1729	Test split	0.688533
1730	Test split	0.481115
1731	Test split	0.368402
1732	Test split	0.651677
1733	Test split	0.619808
1734	Test split	0.522653
1735	Test split	0.461778
1736	Test split	0.413655
1737	Test split	0.41604
1738	Test split	0.742815
1739	Test split	0.670526
1740	Test split	0.582974
1741	Test split	0.474956
1742	Test split	0.0946918
1743	Test split	0.372601
1744	Test split	0.846106
1745	Test split	0.847728
1746	Test split	0.845629
1747	Test split	0.828826
1748	Test split	0.785493
1749	Test split	0.73261
1750	Test split	0.678009
1751	Test split	0.82306
1752	Test split	0.780486
1753	Test split	0.769244
1754	Test split	0.749911
1755	Test split	0.910978
1756	Test split	0.923571
1757	Test split	0.930276
1758	Test split	0.890961
1759	Test split	0.87174
1760	Test split	0.889688
1761	Test split	0.880032
1762	Test split	0.845097
1763	Test split	0.805541
1764	Test split	0.783786
1765	Test split	0.76633
1766	Test split	0.776464
1767	Test split	0.7836
1768	Test split	0.815577
1769	Test split	0.841882
1770	Test split	0.825417
1771	Test split	0.618069
1772	Test split	0.86618
1773	Test split	0.834912
1774	Test split	0.774947
1775	Test split	0.695325
1776	Test split	0.60588
1777	Test split	0.719171
1778	Test split	0.941412
1779	Test split	0.920172
1780	Test split	0.916359
1781	Test split	0.912336
1782	Test split	0.889059
1783	Test split	0.861779
1784	Test split	0.83304
1785	Test split	0.826648
1786	Test split	0.707875
1787	Test split	0.842014
1788	Test split	0.854451
1789	Test split	0.880574
1790	Test split	0.866573
1791	Test split	0.843491
1792	Test split	0.74014
1793	Test split	0.602293
1794	Test split	0.887675
1795	Test split	0.904867
1796	Test split	0.838841
1797	Test split	0.798836
1798	Test split	0.801054
1799	Test split	0.817349
1800	Test split	0.844798
1801	Test split	0.864272
1802	Test split	0.874238
1803	Test split	0.867426
1804	Test split	0.827763
1805	Test split	0.878546
1806	Test split	0.895339
1807	Test split	0.889817
1808	Test split	0.887648
1809	Test split	0.858545
1810	Test split	0.84173
1811	Test split	0.772408
1812	Test split	0.78817
1813	Test split	0.800403
1814	Test split	0.757904
1815	Test split	0.724077
1816	Test split	0.619566
1817	Test split	0.552845
1818	Test split	0.424564
1819	Test split	0.352272
1820	Test split	0.533139
1821	Test split	0.770037
1822	Test split	0.685459
1823	Test split	0.611837
1824	Test split	0.537052
1825	Test split	0.476954
1826	Test split	0.632508
1827	Test split	0.864925
1828	Test split	0.853314
1829	Test split	0.84013
1830	Test split	0.835006
1831	Test split	0.805252
1832	Test split	0.794151
1833	Test split	0.793567
1834	Test split	0.793124
1835	Test split	0.786156
1836	Test split	0.777726
1837	Test split	0.612767
1838	Test split	0.754387
1839	Test split	0.770871
1840	Test split	0.766741
1841	Test split	0.760026
1842	Test split	0.759988
1843	Test split	0.76768
1844	Test split	0.775055
1845	Test split	0.77965
1846	Test split	0.657534
1847	Test split	0.833501
1848	Test split	0.852033
1849	Test split	0.816305
1850	Test split	0.780661
1851	Test split	0.680353
1852	Test split	0.842905
1853	Test split	0.941732
1854	Test split	0.884745
1855	Test split	0.860911
1856	Test split	0.861767
1857	Test split	0.844189
1858	Test split	0.893559
1859	Test split	0.828653
1860	Test split	0.869326
1861	Test split	0.892999
1862	Test split	0.871619
1863	Test split	0.821201
1864	Test split	0.744062
1865	Test split	0.651022
1866	Test split	0.84341
1867	Test split	0.817196
1868	Test split	0.717793
1869	Test split	0.58968
1870	Test split	0.91439
1871	Test split	0.957658
1872	Test split	0.9212
1873	Test split	0.854081
1874	Test split	0.784654
1875	Test split	0.756574
1876	Test split	0.765983
1877	Test split	0.773323
1878	Test split	0.796975
1879	Test split	0.824828
1880	Test split	0.870268
1881	Test split	0.88042
1882	Test split	0.846773
1883	Test split	0.749823
1884	Test split	0.863679
1885	Test split	0.662667
1886	Test split	0.867556
1887	Test split	0.782556
1888	Test split	0.725229
1889	Test split	0.65919
1890	Test split	0.677022
1891	Test split	0.972991
1892	Test split	0.955177
1893	Test split	0.911904
1894	Test split	0.944831
1895	Test split	0.965051
1896	Test split	0.954736
1897	Test split	0.943546
1898	Test split	0.868079
1899	Test split	0.832269
1900	Test split	0.805366
1901	Test split	0.751857
1902	Test split	0.758834
1903	Test split	0.976444
1904	Test split	0.971759
1905	Test split	0.960785
1906	Test split	0.911913
1907	Test split	0.906465
1908	Test split	0.830689
1909	Test split	0.795829
1910	Test split	0.74446
1911	Test split	0.6722
1912	Test split	0.860987
1913	Test split	0.808471
1914	Test split	0.752088
1915	Test split	0.844401
1916	Test split	0.857668
1917	Test split	0.782494
1918	Test split	0.654148
1919	Test split	0.85639
1920	Test split	0.937956
1921	Test split	0.943789
1922	Test split	0.882695
1923	Test split	0.910815
1924	Test split	0.866567
1925	Test split	0.786853
1926	Test split	0.607186
1927	Test split	0.651064
1928	Test split	0.667902
1929	Test split	0.667855
1930	Test split	0.891825
1931	Test split	0.884608
1932	Test split	0.833775
1933	Test split	0.853411
1934	Test split	0.86777
1935	Test split	0.857143
1936	Test split	0.840658
1937	Test split	0.813628
1938	Test split	0.759961
1939	Test split	0.717332
1940	Test split	0.842252
1941	Test split	0.986612
1942	Test split	0.988007
1943	Test split	0.984451
1944	Test split	0.979509
1945	Test split	0.95869
1946	Test split	0.96373
1947	Test split	0.953311
1948	Test split	0.965592
1949	Test split	0.94775
1950	Test split	0.937558
1951	Test split	0.94898
1952	Test split	0.946798
1953	Test split	0.933076
1954	Test split	0.936721
1955	Test split	0.95065
1956	Test split	0.949033
1957	Test split	0.954294
1958	Test split	0.949142
1959	Test split	0.950814
1960	Test split	0.936482
1961	Test split	0.911781
1962	Test split	0.874909
1963	Test split	0.677889
1964	Test split	0.819845
1965	Test split	0.90848
1966	Test split	0.685478
1967	Test split	0.636218
1968	Test split	0.621274
1969	Test split	0.955149
1970	Test split	0.95767
1971	Test split	0.941452
1972	Test split	0.91362
1973	Test split	0.910287
1974	Test split	0.936804
1975	Test split	0.925125
1976	Test split	0.936885
1977	Test split	0.905736
1978	Test split	0.901599
1979	Test split	0.856465
1980	Test split	0.813755
1981	Test split	0.929794
1982	Test split	0.954961
1983	Test split	0.955243
1984	Test split	0.910183
1985	Test split	0.898026
1986	Test split	0.883593
1987	Test split	0.95077
1988	Test split	0.948695
1989	Test split	0.954403
1990	Test split	0.928883
1991	Test split	0.90505
1992	Test split	0.883014
1993	Test split	0.832438
1994	Test split	0.958239
1995	Test split	0.621392
1996	Test split	0.918354
1997	Test split	0.930085
1998	Test split	0.94811
[truncated: 11,051 more rows]

## Sheet: Supplementary Figure 6
	Experimental m/z	Experimental intensity	Fiora m/z	Fiora intensity	ICEBERG m/z	ICEBERG intensity	CFM-ID m/z	CFM-ID intensity
0	112.076	63.951	381.141	0.191901	381.141	1	57.0699	6.16
1	112.085	1.643	366.118	0.0159975	84.0808	0.401559	112.076	4.73
2	138.092	1.74	365.11	0.0112142	85.0886	0.0226264	256.057	5.98
3	139.1	2.433	57.0699	0.00658658	86.0964	0.0016991	284.052	7.52
4	270.073	100	325.079	0.00159351	266.042	0.00381105	338.099	15.83
5	381.142	32.513	124.076	0.00324743	267.049	0.00342433	354.13	5.43
6	-	-	256.057	0.00681592	268.057	0.00359695	363.131	13.18
7	-	-	140.107	0.00111496	269.065	0.00518346	364.115	18.78
8	-	-	139.1	0.00640604	270.073	0.107349	379.126	5.84
9	-	-	138.091	0.116031	138.091	0.0299985	381.141	100
10	-	-	244.057	0.00472197	139.099	0.00811456	-	-
11	-	-	243.05	0.00659047	140.107	0.0457668	-	-
12	-	-	242.042	0.00771316	210.07	0.00773782	-	-
13	-	-	270.073	0.215178	211.077	0.00604197	-	-
14	-	-	114.091	0.00185721	212.085	0.00604489	-	-
15	-	-	113.084	0.00187448	112.076	0.762615	-	-
16	-	-	112.076	0.338094	113.084	0.0141527	-	-
17	-	-	363.131	0.00373427	114.091	0.00845213	-	-
18	-	-	298.068	0.00106823	115.099	0.00288636	-	-
19	-	-	296.052	0.00293371	116.107	0.00839666	-	-
20	-	-	84.0808	0.0367997	253.046	0.00401857	-	-
21	-	-	83.0735	0.00243659	254.054	0.0064289	-	-
22	-	-	82.0651	0.00344787	255.062	0.00495764	-	-
23	-	-	-	-	124.076	0.0116508	-	-
24	-	-	-	-	125.084	0.00707897	-	-
25	-	-	-	-	126.091	0.00664926	-	-
26	-	-	-	-	242.042	0.0355972	-	-
27	-	-	-	-	243.049	0.0141838	-	-
28	-	-	-	-	244.057	0.0497603	-	-
29	-	-	-	-	71.073	0.00390522	-	-
30	-	-	-	-	72.0808	0.00203113	-	-
31	-	-	-	-	73.0886	0.00177649	-	-
32	-	-	-	-	296.052	0.00689392	-	-
33	-	-	-	-	297.06	0.00366361	-	-
34	-	-	-	-	298.068	0.00166	-	-
35	-	-	-	-	96.9855	0.00169366	-	-
36	-	-	-	-	97.9933	0.00178475	-	-
37	-	-	-	-	99.0011	0.00174647	-	-
38	-	-	-	-	100.009	0.00156343	-	-
39	-	-	-	-	101.017	8.46015e-05	-	-
40	-	-	-	-	128.958	0.0134156	-	-
41	-	-	-	-	129.965	0.00348486	-	-
42	-	-	-	-	130.973	0.0723774	-	-
43	-	-	-	-	131.981	0.0316294	-	-
44	-	-	-	-	132.989	0.00895421	-	-
45	-	-	-	-	348.161	0.00168575	-	-
46	-	-	-	-	349.169	0.00176316	-	-
47	-	-	-	-	241.046	0.00808004	-	-
48	-	-	-	-	242.054	0.00255952	-	-
49	-	-	-	-	243.062	0.154811	-	-
50	-	-	-	-	127.087	0.00481175	-	-
51	-	-	-	-	128.094	0.00419484	-	-
52	-	-	-	-	129.102	0.00469189	-	-
53	-	-	-	-	197.062	0.000121532	-	-
54	-	-	-	-	198.07	0.000590985	-	-
55	-	-	-	-	199.077	0.00540515	-	-
56	-	-	-	-	200.085	0.00272409	-	-
57	-	-	-	-	201.093	0.00229283	-	-
58	-	-	-	-	170.063	0.0061634	-	-
59	-	-	-	-	171.071	0.0043565	-	-
60	-	-	-	-	172.079	0.214161	-	-
61	-	-	-	-	363.131	0.00327351	-	-
62	-	-	-	-	364.139	0.00201637	-	-
63	-	-	-	-	365.146	0.00230259	-	-
64	-	-	-	-	256.057	0.0349069	-	-
65	-	-	-	-	257.065	0.00913991	-	-
66	-	-	-	-	258.073	0.00651609	-	-
67	-	-	-	-	111.068	0.00105173	-	-
68	-	-	-	-	365.123	0.000517387	-	-
69	-	-	-	-	366.13	0.000494407	-	-
70	-	-	-	-	367.138	0.000836465	-	-
71	-	-	-	-	80.0131	0.000726254	-	-
72	-	-	-	-	81.0209	0.00110292	-	-
73	-	-	-	-	82.0287	0.00107445	-	-
74	-	-	-	-	83.0366	0.00168558	-	-
75	-	-	-	-	84.0444	2.09233e-05	-	-
76	-	-	-	-	323.063	0.00202058	-	-
77	-	-	-	-	324.071	0.00535803	-	-
78	-	-	-	-	325.079	0.00698941	-	-
79	-	-	-	-	367.126	0.00127871	-	-
80	-	-	-	-	368.134	0.000972934	-	-
81	-	-	-	-	369.141	0.000579979	-	-
82	-	-	-	-	114.954	0.00160761	-	-
83	-	-	-	-	115.962	0.0044993	-	-
84	-	-	-	-	116.97	0.00315438	-	-
85	-	-	-	-	117.978	0.00317855	-	-
86	-	-	-	-	365.123	0.000300868	-	-
87	-	-	-	-	82.9824	0.00183955	-	-
88	-	-	-	-	83.9902	0.00258192	-	-
89	-	-	-	-	84.9981	0.000964117	-	-
90	-	-	-	-	86.0059	0.000786924	-	-
91	-	-	-	-	249.039	0.0012578	-	-
92	-	-	-	-	250.047	0.0014652	-	-
93	-	-	-	-	251.055	0.00342661	-	-
94	-	-	-	-	252.062	0.000128262	-	-
95	-	-	-	-	253.07	3.33703e-05	-	-
96	-	-	-	-	254.078	9.33307e-06	-	-
97	-	-	-	-	255.086	5.89811e-06	-	-
98	-	-	-	-	236.044	0.000745971	-	-
99	-	-	-	-	237.051	0.00216128	-	-
100	-	-	-	-	238.059	0.00564133	-	-
101	-	-	-	-	239.067	0.00279376	-	-
102	-	-	-	-	240.075	0.00309469	-	-
103	-	-	-	-	192.059	0.00181896	-	-
104	-	-	-	-	193.067	0.0030888	-	-
105	-	-	-	-	194.075	0.000921866	-	-
106	-	-	-	-	195.082	0.000173341	-	-
107	-	-	-	-	196.09	1.81364e-05	-	-
108	-	-	-	-	281.053	0.000191729	-	-
109	-	-	-	-	282.06	0.000591487	-	-
110	-	-	-	-	283.068	0.0004662	-	-
111	-	-	-	-	284.076	0.000101095	-	-
112	-	-	-	-	285.084	4.74934e-05	-	-
113	-	-	-	-	57.0699	0.00108767	-	-
114	-	-	-	-	58.0777	0.000575656	-	-
115	-	-	-	-	59.0855	0.000336282	-	-
116	-	-	-	-	311.063	0.00187655	-	-
117	-	-	-	-	312.071	0.00456579	-	-
118	-	-	-	-	313.079	0.00203447	-	-
119	-	-	-	-	207.963	0.0010043	-	-
120	-	-	-	-	208.971	0.00178954	-	-
121	-	-	-	-	209.979	0.00350073	-	-
122	-	-	-	-	210.987	0.00402401	-	-
123	-	-	-	-	211.995	0.00720036	-	-
124	-	-	-	-	213.003	0.00487614	-	-
125	-	-	-	-	214.01	0.00385376	-	-
126	-	-	-	-	194.051	0.00472809	-	-
127	-	-	-	-	195.059	0.00424914	-	-
128	-	-	-	-	196.066	0.00495275	-	-
129	-	-	-	-	197.074	0.00177591	-	-
130	-	-	-	-	198.082	0.00194383	-	-
131	-	-	-	-	224.031	0.00580047	-	-
132	-	-	-	-	225.039	0.00616766	-	-
133	-	-	-	-	226.047	0.0044815	-	-
134	-	-	-	-	227.055	0.00115387	-	-
135	-	-	-	-	228.062	0.00017856	-	-
136	-	-	-	-	80.0621	0.000407265	-	-
137	-	-	-	-	81.0699	0.000611774	-	-
138	-	-	-	-	82.0777	0.00111636	-	-
139	-	-	-	-	83.0855	0.000667886	-	-
140	-	-	-	-	84.0934	5.05234e-05	-	-
141	-	-	-	-	85.1012	3.93571e-06	-	-
142	-	-	-	-	86.109	4.62071e-07	-	-
143	-	-	-	-	266.042	0.000333958	-	-
144	-	-	-	-	268.057	0.00205136	-	-
145	-	-	-	-	269.065	0.00185354	-	-
146	-	-	-	-	271.081	0.00167154	-	-
147	-	-	-	-	272.089	0.00203971	-	-
148	-	-	-	-	226.035	0.000445586	-	-
149	-	-	-	-	227.043	0.00237503	-	-
150	-	-	-	-	228.051	0.00130048	-	-
151	-	-	-	-	229.059	0.000116511	-	-
152	-	-	-	-	230.067	8.42499e-05	-	-
153	-	-	-	-	366.118	0.00140482	-	-
154	-	-	-	-	111.985	0.00118491	-	-
155	-	-	-	-	112.993	0.00200614	-	-
156	-	-	-	-	114.001	0.00313894	-	-
157	-	-	-	-	115.009	0.000964546	-	-
158	-	-	-	-	116.016	2.2786e-06	-	-
159	-	-	-	-	56.0495	0.00923732	-	-
160	-	-	-	-	57.0573	0.00323688	-	-
161	-	-	-	-	58.0651	0.006783	-	-
162	-	-	-	-	59.073	0.00102667	-	-
163	-	-	-	-	60.0808	0.00305186	-	-
164	-	-	-	-	121.089	0.00156089	-	-
165	-	-	-	-	122.096	0.000333296	-	-
166	-	-	-	-	123.104	0.00020736	-	-
167	-	-	-	-	124.112	4.10547e-05	-	-
168	-	-	-	-	125.12	0.00240543	-	-
169	-	-	-	-	207.059	0.0011675	-	-
170	-	-	-	-	208.066	0.00136612	-	-
171	-	-	-	-	209.074	0.00306351	-	-
172	-	-	-	-	210.082	8.92211e-05	-	-
173	-	-	-	-	211.09	8.02313e-05	-	-
174	-	-	-	-	212.098	5.04077e-05	-	-
175	-	-	-	-	213.106	4.16108e-05	-	-
176	-	-	-	-	226.023	0.0116562	-	-
177	-	-	-	-	227.031	0.00752707	-	-
178	-	-	-	-	228.039	0.006309	-	-
179	-	-	-	-	229.046	0.00240808	-	-
180	-	-	-	-	230.054	0.00660404	-	-
181	-	-	-	-	107.073	0.00111419	-	-
182	-	-	-	-	108.081	0.00182213	-	-
183	-	-	-	-	109.089	0.00180104	-	-
184	-	-	-	-	110.096	0.000635989	-	-
185	-	-	-	-	111.104	0.000145905	-	-
186	-	-	-	-	140.958	0.00231919	-	-
187	-	-	-	-	141.965	0.00324447	-	-
188	-	-	-	-	142.973	0.0108785	-	-
189	-	-	-	-	143.981	0.00495099	-	-
190	-	-	-	-	144.989	0.0228964	-	-
191	-	-	-	-	145.997	0.015614	-	-
192	-	-	-	-	147.005	0.00927625	-	-
193	-	-	-	-	194.968	0.00165313	-	-
194	-	-	-	-	195.976	0.00238775	-	-
195	-	-	-	-	196.984	0.00298181	-	-
196	-	-	-	-	197.992	0.000835992	-	-
197	-	-	-	-	198.999	0.00018937	-	-
198	-	-	-	-	124.98	0.00113043	-	-
199	-	-	-	-	125.988	0.00203695	-	-
200	-	-	-	-	126.996	0.00271259	-	-
201	-	-	-	-	128.004	0.00188862	-	-
202	-	-	-	-	129.012	5.14242e-06	-	-
203	-	-	-	-	70.9824	0.0018328	-	-
204	-	-	-	-	71.9902	0.00204096	-	-
205	-	-	-	-	72.9981	0.00168658	-	-
206	-	-	-	-	74.0059	0.00123564	-	-
207	-	-	-	-	75.0137	0.00125398	-	-
208	-	-	-	-	67.0053	0.00159433	-	-
209	-	-	-	-	68.0131	0.00056761	-	-
210	-	-	-	-	69.0209	0.000744641	-	-
211	-	-	-	-	70.0287	0.000482244	-	-
212	-	-	-	-	184.054	0.000241404	-	-
213	-	-	-	-	185.062	0.00125262	-	-
214	-	-	-	-	186.07	0.00296832	-	-
215	-	-	-	-	187.077	0.00158665	-	-
216	-	-	-	-	188.085	0.00149138	-	-
217	-	-	-	-	68.0621	0.00201241	-	-
218	-	-	-	-	69.0699	0.00206841	-	-
219	-	-	-	-	70.0777	0.00300999	-	-
220	-	-	-	-	71.0855	0.000625849	-	-
221	-	-	-	-	72.0934	0.000404819	-	-
222	-	-	-	-	94.0651	0.00581454	-	-
223	-	-	-	-	95.073	0.00402861	-	-
224	-	-	-	-	96.0808	0.00871944	-	-
225	-	-	-	-	97.0886	0.00195701	-	-
226	-	-	-	-	98.0964	0.00250544	-	-
227	-	-	-	-	99.1043	0.00119686	-	-
228	-	-	-	-	100.112	0.000304386	-	-
229	-	-	-	-	156.952	0.00691233	-	-
230	-	-	-	-	157.96	0.00931453	-	-
231	-	-	-	-	158.968	0.022748	-	-
232	-	-	-	-	159.976	0.0061525	-	-
233	-	-	-	-	160.984	0.00718944	-	-
234	-	-	-	-	195.963	0.000199739	-	-
235	-	-	-	-	196.971	0.000913771	-	-
236	-	-	-	-	197.979	0.00321743	-	-
237	-	-	-	-	198.987	0.00404457	-	-
238	-	-	-	-	199.995	0.0126284	-	-
239	-	-	-	-	201.003	0.00503701	-	-
240	-	-	-	-	202.01	0.0050577	-	-
241	-	-	-	-	233.062	0.00110118	-	-
242	-	-	-	-	234.07	0.00126529	-	-
243	-	-	-	-	235.077	0.00328555	-	-
244	-	-	-	-	236.085	0.00196375	-	-
245	-	-	-	-	237.093	0.00161795	-	-
246	-	-	-	-	238.101	0.000225401	-	-
247	-	-	-	-	239.109	0.000208134	-	-
248	-	-	-	-	351.094	0.00271112	-	-
249	-	-	-	-	352.102	0.00140993	-	-
250	-	-	-	-	353.11	0.00315693	-	-
251	-	-	-	-	354.118	0.000633654	-	-
252	-	-	-	-	355.126	0.0021575	-	-
253	-	-	-	-	84.9855	0.000758096	-	-
254	-	-	-	-	85.9933	0.00122735	-	-
255	-	-	-	-	87.0011	0.00164134	-	-
256	-	-	-	-	88.009	0.00159229	-	-
257	-	-	-	-	89.0168	0.00143232	-	-
258	-	-	-	-	90.0246	0.000495414	-	-
259	-	-	-	-	282.037	0.000230037	-	-
260	-	-	-	-	283.044	0.00213003	-	-
261	-	-	-	-	284.052	0.0017186	-	-
262	-	-	-	-	285.06	0.0028734	-	-
263	-	-	-	-	286.068	0.00157993	-	-
264	-	-	-	-	287.076	0.00182485	-	-
265	-	-	-	-	288.083	0.00146802	-	-
266	-	-	-	-	109.076	0.000556875	-	-
267	-	-	-	-	110.084	0.000792907	-	-
268	-	-	-	-	111.092	0.000654704	-	-
269	-	-	-	-	112.099	0.000110401	-	-
270	-	-	-	-	113.107	3.27521e-06	-	-
271	-	-	-	-	220.066	0.00133856	-	-
272	-	-	-	-	221.074	0.00272805	-	-
273	-	-	-	-	222.082	0.00353174	-	-
274	-	-	-	-	223.09	0.00227307	-	-
275	-	-	-	-	224.098	4.36012e-05	-	-
276	-	-	-	-	96.0444	1.67288e-05	-	-
277	-	-	-	-	97.0522	6.8625e-05	-	-
278	-	-	-	-	98.06	0.000344369	-	-
279	-	-	-	-	99.0679	0.000269077	-	-
280	-	-	-	-	100.076	0.000812692	-	-
281	-	-	-	-	101.084	0.000734693	-	-
282	-	-	-	-	102.091	0.000687806	-	-
283	-	-	-	-	213.028	0.00643321	-	-
284	-	-	-	-	214.035	0.00503921	-	-
285	-	-	-	-	215.043	0.0108393	-	-
286	-	-	-	-	216.051	0.00144511	-	-
287	-	-	-	-	217.059	0.00335095	-	-
288	-	-	-	-	282.037	0.000326999	-	-
289	-	-	-	-	284.052	0.000322665	-	-
290	-	-	-	-	285.06	0.000107252	-	-
291	-	-	-	-	224.044	7.35997e-05	-	-
292	-	-	-	-	225.051	7.31565e-05	-	-
293	-	-	-	-	226.059	4.82721e-05	-	-
294	-	-	-	-	227.067	4.31543e-05	-	-
295	-	-	-	-	228.075	2.39868e-06	-	-
296	-	-	-	-	336.083	0.00429027	-	-
297	-	-	-	-	337.091	0.00243431	-	-
298	-	-	-	-	338.099	0.00458745	-	-
299	-	-	-	-	339.107	0.000760172	-	-
300	-	-	-	-	340.115	0.00174355	-	-
301	-	-	-	-	194.063	0.000552438	-	-
302	-	-	-	-	195.071	0.000953832	-	-
303	-	-	-	-	196.079	0.00136986	-	-
304	-	-	-	-	197.087	0.000497794	-	-
305	-	-	-	-	198.095	0.000178886	-	-
306	-	-	-	-	138.079	4.4938e-05	-	-
307	-	-	-	-	139.087	3.2205e-05	-	-
308	-	-	-	-	140.094	0.000405577	-	-
309	-	-	-	-	141.102	0.002173	-	-
310	-	-	-	-	142.11	0.00191558	-	-
311	-	-	-	-	278.042	0.0034686	-	-
312	-	-	-	-	279.049	0.0044514	-	-
313	-	-	-	-	280.057	0.00486373	-	-
314	-	-	-	-	281.065	0.000897799	-	-
315	-	-	-	-	282.073	0.00121622	-	-
316	-	-	-	-	250.01	0.00255085	-	-
317	-	-	-	-	251.018	0.00358113	-	-
318	-	-	-	-	252.026	0.00953377	-	-
319	-	-	-	-	253.034	0.00135542	-	-
320	-	-	-	-	254.042	0.00877539	-	-
321	-	-	-	-	255.049	0.00436823	-	-
322	-	-	-	-	280.057	0.00101197	-	-
323	-	-	-	-	281.065	0.0073753	-	-
324	-	-	-	-	283.081	0.00013134	-	-
325	-	-	-	-	166.961	0.000816321	-	-
326	-	-	-	-	167.968	0.00154941	-	-
327	-	-	-	-	168.976	0.00344741	-	-
328	-	-	-	-	169.984	0.00564289	-	-
329	-	-	-	-	170.992	0.00534457	-	-
330	-	-	-	-	172	0.00383185	-	-
331	-	-	-	-	173.008	0.00326015	-	-
332	-	-	-	-	174.015	0.000431373	-	-
333	-	-	-	-	96.057	8.40605e-05	-	-
334	-	-	-	-	97.0648	3.9545e-05	-	-
335	-	-	-	-	98.0726	0.000190535	-	-
336	-	-	-	-	99.0804	3.97373e-05	-	-
337	-	-	-	-	100.088	0.000577285	-	-
338	-	-	-	-	101.096	0.000256497	-	-
339	-	-	-	-	102.104	0.000151474	-	-
340	-	-	-	-	103.099	0.000948497	-	-
341	-	-	-	-	237.974	0.00374503	-	-
342	-	-	-	-	238.982	0.00361152	-	-
343	-	-	-	-	239.99	0.00885154	-	-
344	-	-	-	-	240.997	0.00253053	-	-
345	-	-	-	-	242.005	0.00353688	-	-
346	-	-	-	-	293.053	0.00107893	-	-
347	-	-	-	-	294.06	0.00143128	-	-
348	-	-	-	-	295.068	0.00234119	-	-
349	-	-	-	-	296.076	9.84623e-06	-	-
350	-	-	-	-	297.084	1.11838e-05	-	-
351	-	-	-	-	298.092	7.89305e-07	-	-
352	-	-	-	-	299.099	0.00121446	-	-
353	-	-	-	-	365.11	0.00211077	-	-
354	-	-	-	-	351.107	0.000211994	-	-
355	-	-	-	-	352.115	0.000124395	-	-
356	-	-	-	-	353.123	0.000283218	-	-
357	-	-	-	-	354.13	8.43367e-05	-	-
358	-	-	-	-	355.138	0.00101471	-	-
359	-	-	-	-	231.062	0.00139779	-	-
360	-	-	-	-	122.06	0.00419361	-	-
361	-	-	-	-	123.068	0.00552354	-	-
362	-	-	-	-	28.0182	0.00113343	-	-
363	-	-	-	-	29.026	0.0013415	-	-
364	-	-	-	-	30.0338	0.00136831	-	-
365	-	-	-	-	31.0417	0.000901504	-	-
366	-	-	-	-	32.0495	0.00105885	-	-
367	-	-	-	-	322.068	0.00422999	-	-
368	-	-	-	-	323.076	0.000135587	-	-
369	-	-	-	-	324.083	0.000656526	-	-
370	-	-	-	-	325.091	7.37752e-05	-	-
371	-	-	-	-	326.099	0.00177338	-	-
372	-	-	-	-	71.0366	0.000299566	-	-
373	-	-	-	-	72.0444	3.30603e-05	-	-
374	-	-	-	-	181.056	0.00380145	-	-
375	-	-	-	-	182.063	0.00308159	-	-
376	-	-	-	-	183.071	0.00749426	-	-
377	-	-	-	-	184.079	0.00135308	-	-
378	-	-	-	-	185.087	0.00134307	-	-
379	-	-	-	-	152.082	0.00303082	-	-
380	-	-	-	-	153.09	0.00419196	-	-
381	-	-	-	-	154.097	0.00508011	-	-
382	-	-	-	-	155.105	0.00284555	-	-
383	-	-	-	-	156.113	0.00193544	-	-
384	-	-	-	-	347.112	0.00500431	-	-
385	-	-	-	-	348.12	0.00502726	-	-
386	-	-	-	-	349.128	0.00482777	-	-
387	-	-	-	-	350.136	0.00212412	-	-
388	-	-	-	-	351.143	0.00191288	-	-
389	-	-	-	-	110.06	0.000432542	-	-
390	-	-	-	-	308.052	0.00488242	-	-
391	-	-	-	-	309.06	0.00293282	-	-
392	-	-	-	-	310.068	0.00834852	-	-
393	-	-	-	-	311.076	2.08475e-05	-	-
394	-	-	-	-	312.083	8.46377e-05	-	-
395	-	-	-	-	42.0338	0.00151724	-	-
396	-	-	-	-	43.0417	0.00328296	-	-
397	-	-	-	-	44.0495	0.00317518	-	-
398	-	-	-	-	45.0573	0.0028944	-	-
399	-	-	-	-	46.0651	0.00168538	-	-

## Sheet: Supplementary Figure 7
	Experimental m/z	Experimental intensity	Fiora m/z	Fiora intensity	ICEBERG m/z	ICEBERG intensity	CFM-ID m/z	CFM-ID intensity
0	84.0804	7.887	381.141	0.029997	381.141	1	57.0699	6.16
1	96.0803	1.765	366.118	0.0137992	84.0808	0.401559	112.076	4.73
2	112.075	94.501	365.11	0.0153288	85.0886	0.0226264	256.057	5.98
3	138.091	11.885	57.0699	0.0108094	86.0964	0.0016991	284.052	7.52
4	139.099	23.426	325.079	0.0013993	266.042	0.00381105	338.099	15.83
5	236.086	2.665	124.076	0.00822798	267.049	0.00342433	354.13	5.43
6	270.073	100	257.066	0.00114321	268.057	0.00359695	363.131	13.18
7	381.143	4.079	256.057	0.012023	269.065	0.00518346	364.115	18.78
8	-	-	140.107	0.00166953	270.073	0.107349	379.126	5.84
9	-	-	139.1	0.0120034	138.091	0.0299985	381.141	100
10	-	-	138.091	0.192875	139.099	0.00811456	-	-
11	-	-	244.057	0.00727338	140.107	0.0457668	-	-
12	-	-	243.05	0.0138301	210.07	0.00773782	-	-
13	-	-	242.042	0.0181297	211.077	0.00604197	-	-
14	-	-	270.073	0.238474	212.085	0.00604489	-	-
15	-	-	114.091	0.00257451	112.076	0.762615	-	-
16	-	-	113.084	0.00245679	113.084	0.0141527	-	-
17	-	-	112.076	0.328559	114.091	0.00845213	-	-
18	-	-	363.131	0.00264321	115.099	0.00288636	-	-
19	-	-	298.068	0.00110974	116.107	0.00839666	-	-
20	-	-	296.052	0.0033535	253.046	0.00401857	-	-
21	-	-	84.0808	0.0499041	254.054	0.0064289	-	-
22	-	-	83.0735	0.00440955	255.062	0.00495764	-	-
23	-	-	82.0651	0.00776681	124.076	0.0116508	-	-
24	-	-	-	-	125.084	0.00707897	-	-
25	-	-	-	-	126.091	0.00664926	-	-
26	-	-	-	-	242.042	0.0355972	-	-
27	-	-	-	-	243.049	0.0141838	-	-
28	-	-	-	-	244.057	0.0497603	-	-
29	-	-	-	-	71.073	0.00390522	-	-
30	-	-	-	-	72.0808	0.00203113	-	-
31	-	-	-	-	73.0886	0.00177649	-	-
32	-	-	-	-	296.052	0.00689392	-	-
33	-	-	-	-	297.06	0.00366361	-	-
34	-	-	-	-	298.068	0.00166	-	-
35	-	-	-	-	96.9855	0.00169366	-	-
36	-	-	-	-	97.9933	0.00178475	-	-
37	-	-	-	-	99.0011	0.00174647	-	-
38	-	-	-	-	100.009	0.00156343	-	-
39	-	-	-	-	101.017	8.46015e-05	-	-
40	-	-	-	-	128.958	0.0134156	-	-
41	-	-	-	-	129.965	0.00348486	-	-
42	-	-	-	-	130.973	0.0723774	-	-
43	-	-	-	-	131.981	0.0316294	-	-
44	-	-	-	-	132.989	0.00895421	-	-
45	-	-	-	-	348.161	0.00168575	-	-
46	-	-	-	-	349.169	0.00176316	-	-
47	-	-	-	-	241.046	0.00808004	-	-
48	-	-	-	-	242.054	0.00255952	-	-
49	-	-	-	-	243.062	0.154811	-	-
50	-	-	-	-	127.087	0.00481175	-	-
51	-	-	-	-	128.094	0.00419484	-	-
52	-	-	-	-	129.102	0.00469189	-	-
53	-	-	-	-	197.062	0.000121532	-	-
54	-	-	-	-	198.07	0.000590985	-	-
55	-	-	-	-	199.077	0.00540515	-	-
56	-	-	-	-	200.085	0.00272409	-	-
57	-	-	-	-	201.093	0.00229283	-	-
58	-	-	-	-	170.063	0.0061634	-	-
59	-	-	-	-	171.071	0.0043565	-	-
60	-	-	-	-	172.079	0.214161	-	-
61	-	-	-	-	363.131	0.00327351	-	-
62	-	-	-	-	364.139	0.00201637	-	-
63	-	-	-	-	365.146	0.00230259	-	-
64	-	-	-	-	256.057	0.0349069	-	-
65	-	-	-	-	257.065	0.00913991	-	-
66	-	-	-	-	258.073	0.00651609	-	-
67	-	-	-	-	111.068	0.00105173	-	-
68	-	-	-	-	365.123	0.000517387	-	-
69	-	-	-	-	366.13	0.000494407	-	-
70	-	-	-	-	367.138	0.000836465	-	-
71	-	-	-	-	80.0131	0.000726254	-	-
72	-	-	-	-	81.0209	0.00110292	-	-
73	-	-	-	-	82.0287	0.00107445	-	-
74	-	-	-	-	83.0366	0.00168558	-	-
75	-	-	-	-	84.0444	2.09233e-05	-	-
76	-	-	-	-	323.063	0.00202058	-	-
77	-	-	-	-	324.071	0.00535803	-	-
78	-	-	-	-	325.079	0.00698941	-	-
79	-	-	-	-	367.126	0.00127871	-	-
80	-	-	-	-	368.134	0.000972934	-	-
81	-	-	-	-	369.141	0.000579979	-	-
82	-	-	-	-	114.954	0.00160761	-	-
83	-	-	-	-	115.962	0.0044993	-	-
84	-	-	-	-	116.97	0.00315438	-	-
85	-	-	-	-	117.978	0.00317855	-	-
86	-	-	-	-	365.123	0.000300868	-	-
87	-	-	-	-	82.9824	0.00183955	-	-
88	-	-	-	-	83.9902	0.00258192	-	-
89	-	-	-	-	84.9981	0.000964117	-	-
90	-	-	-	-	86.0059	0.000786924	-	-
91	-	-	-	-	249.039	0.0012578	-	-
92	-	-	-	-	250.047	0.0014652	-	-
93	-	-	-	-	251.055	0.00342661	-	-
94	-	-	-	-	252.062	0.000128262	-	-
95	-	-	-	-	253.07	3.33703e-05	-	-
96	-	-	-	-	254.078	9.33307e-06	-	-
97	-	-	-	-	255.086	5.89811e-06	-	-
98	-	-	-	-	236.044	0.000745971	-	-
99	-	-	-	-	237.051	0.00216128	-	-
100	-	-	-	-	238.059	0.00564133	-	-
101	-	-	-	-	239.067	0.00279376	-	-
102	-	-	-	-	240.075	0.00309469	-	-
103	-	-	-	-	192.059	0.00181896	-	-
104	-	-	-	-	193.067	0.0030888	-	-
105	-	-	-	-	194.075	0.000921866	-	-
106	-	-	-	-	195.082	0.000173341	-	-
107	-	-	-	-	196.09	1.81364e-05	-	-
108	-	-	-	-	281.053	0.000191729	-	-
109	-	-	-	-	282.06	0.000591487	-	-
110	-	-	-	-	283.068	0.0004662	-	-
111	-	-	-	-	284.076	0.000101095	-	-
112	-	-	-	-	285.084	4.74934e-05	-	-
113	-	-	-	-	57.0699	0.00108767	-	-
114	-	-	-	-	58.0777	0.000575656	-	-
115	-	-	-	-	59.0855	0.000336282	-	-
116	-	-	-	-	311.063	0.00187655	-	-
117	-	-	-	-	312.071	0.00456579	-	-
118	-	-	-	-	313.079	0.00203447	-	-
119	-	-	-	-	207.963	0.0010043	-	-
120	-	-	-	-	208.971	0.00178954	-	-
121	-	-	-	-	209.979	0.00350073	-	-
122	-	-	-	-	210.987	0.00402401	-	-
123	-	-	-	-	211.995	0.00720036	-	-
124	-	-	-	-	213.003	0.00487614	-	-
125	-	-	-	-	214.01	0.00385376	-	-
126	-	-	-	-	194.051	0.00472809	-	-
127	-	-	-	-	195.059	0.00424914	-	-
128	-	-	-	-	196.066	0.00495275	-	-
129	-	-	-	-	197.074	0.00177591	-	-
130	-	-	-	-	198.082	0.00194383	-	-
131	-	-	-	-	224.031	0.00580047	-	-
132	-	-	-	-	225.039	0.00616766	-	-
133	-	-	-	-	226.047	0.0044815	-	-
134	-	-	-	-	227.055	0.00115387	-	-
135	-	-	-	-	228.062	0.00017856	-	-
136	-	-	-	-	80.0621	0.000407265	-	-
137	-	-	-	-	81.0699	0.000611774	-	-
138	-	-	-	-	82.0777	0.00111636	-	-
139	-	-	-	-	83.0855	0.000667886	-	-
140	-	-	-	-	84.0934	5.05234e-05	-	-
141	-	-	-	-	85.1012	3.93571e-06	-	-
142	-	-	-	-	86.109	4.62071e-07	-	-
143	-	-	-	-	266.042	0.000333958	-	-
144	-	-	-	-	268.057	0.00205136	-	-
145	-	-	-	-	269.065	0.00185354	-	-
146	-	-	-	-	271.081	0.00167154	-	-
147	-	-	-	-	272.089	0.00203971	-	-
148	-	-	-	-	226.035	0.000445586	-	-
149	-	-	-	-	227.043	0.00237503	-	-
150	-	-	-	-	228.051	0.00130048	-	-
151	-	-	-	-	229.059	0.000116511	-	-
152	-	-	-	-	230.067	8.42499e-05	-	-
153	-	-	-	-	366.118	0.00140482	-	-
154	-	-	-	-	111.985	0.00118491	-	-
155	-	-	-	-	112.993	0.00200614	-	-
156	-	-	-	-	114.001	0.00313894	-	-
157	-	-	-	-	115.009	0.000964546	-	-
158	-	-	-	-	116.016	2.2786e-06	-	-
159	-	-	-	-	56.0495	0.00923732	-	-
160	-	-	-	-	57.0573	0.00323688	-	-
161	-	-	-	-	58.0651	0.006783	-	-
162	-	-	-	-	59.073	0.00102667	-	-
163	-	-	-	-	60.0808	0.00305186	-	-
164	-	-	-	-	121.089	0.00156089	-	-
165	-	-	-	-	122.096	0.000333296	-	-
166	-	-	-	-	123.104	0.00020736	-	-
167	-	-	-	-	124.112	4.10547e-05	-	-
168	-	-	-	-	125.12	0.00240543	-	-
169	-	-	-	-	207.059	0.0011675	-	-
170	-	-	-	-	208.066	0.00136612	-	-
171	-	-	-	-	209.074	0.00306351	-	-
172	-	-	-	-	210.082	8.92211e-05	-	-
173	-	-	-	-	211.09	8.02313e-05	-	-
174	-	-	-	-	212.098	5.04077e-05	-	-
175	-	-	-	-	213.106	4.16108e-05	-	-
176	-	-	-	-	226.023	0.0116562	-	-
177	-	-	-	-	227.031	0.00752707	-	-
178	-	-	-	-	228.039	0.006309	-	-
179	-	-	-	-	229.046	0.00240808	-	-
180	-	-	-	-	230.054	0.00660404	-	-
181	-	-	-	-	107.073	0.00111419	-	-
182	-	-	-	-	108.081	0.00182213	-	-
183	-	-	-	-	109.089	0.00180104	-	-
184	-	-	-	-	110.096	0.000635989	-	-
185	-	-	-	-	111.104	0.000145905	-	-
186	-	-	-	-	140.958	0.00231919	-	-
187	-	-	-	-	141.965	0.00324447	-	-
188	-	-	-	-	142.973	0.0108785	-	-
189	-	-	-	-	143.981	0.00495099	-	-
190	-	-	-	-	144.989	0.0228964	-	-
191	-	-	-	-	145.997	0.015614	-	-
192	-	-	-	-	147.005	0.00927625	-	-
193	-	-	-	-	194.968	0.00165313	-	-
194	-	-	-	-	195.976	0.00238775	-	-
195	-	-	-	-	196.984	0.00298181	-	-
196	-	-	-	-	197.992	0.000835992	-	-
197	-	-	-	-	198.999	0.00018937	-	-
198	-	-	-	-	124.98	0.00113043	-	-
199	-	-	-	-	125.988	0.00203695	-	-
200	-	-	-	-	126.996	0.00271259	-	-
201	-	-	-	-	128.004	0.00188862	-	-
202	-	-	-	-	129.012	5.14242e-06	-	-
203	-	-	-	-	70.9824	0.0018328	-	-
204	-	-	-	-	71.9902	0.00204096	-	-
205	-	-	-	-	72.9981	0.00168658	-	-
206	-	-	-	-	74.0059	0.00123564	-	-
207	-	-	-	-	75.0137	0.00125398	-	-
208	-	-	-	-	67.0053	0.00159433	-	-
209	-	-	-	-	68.0131	0.00056761	-	-
210	-	-	-	-	69.0209	0.000744641	-	-
211	-	-	-	-	70.0287	0.000482244	-	-
212	-	-	-	-	184.054	0.000241404	-	-
213	-	-	-	-	185.062	0.00125262	-	-
214	-	-	-	-	186.07	0.00296832	-	-
215	-	-	-	-	187.077	0.00158665	-	-
216	-	-	-	-	188.085	0.00149138	-	-
217	-	-	-	-	68.0621	0.00201241	-	-
218	-	-	-	-	69.0699	0.00206841	-	-
219	-	-	-	-	70.0777	0.00300999	-	-
220	-	-	-	-	71.0855	0.000625849	-	-
221	-	-	-	-	72.0934	0.000404819	-	-
222	-	-	-	-	94.0651	0.00581454	-	-
223	-	-	-	-	95.073	0.00402861	-	-
224	-	-	-	-	96.0808	0.00871944	-	-
225	-	-	-	-	97.0886	0.00195701	-	-
226	-	-	-	-	98.0964	0.00250544	-	-
227	-	-	-	-	99.1043	0.00119686	-	-
228	-	-	-	-	100.112	0.000304386	-	-
229	-	-	-	-	156.952	0.00691233	-	-
230	-	-	-	-	157.96	0.00931453	-	-
231	-	-	-	-	158.968	0.022748	-	-
232	-	-	-	-	159.976	0.0061525	-	-
233	-	-	-	-	160.984	0.00718944	-	-
234	-	-	-	-	195.963	0.000199739	-	-
235	-	-	-	-	196.971	0.000913771	-	-
236	-	-	-	-	197.979	0.00321743	-	-
237	-	-	-	-	198.987	0.00404457	-	-
238	-	-	-	-	199.995	0.0126284	-	-
239	-	-	-	-	201.003	0.00503701	-	-
240	-	-	-	-	202.01	0.0050577	-	-
241	-	-	-	-	233.062	0.00110118	-	-
242	-	-	-	-	234.07	0.00126529	-	-
243	-	-	-	-	235.077	0.00328555	-	-
244	-	-	-	-	236.085	0.00196375	-	-
245	-	-	-	-	237.093	0.00161795	-	-
246	-	-	-	-	238.101	0.000225401	-	-
247	-	-	-	-	239.109	0.000208134	-	-
248	-	-	-	-	351.094	0.00271112	-	-
249	-	-	-	-	352.102	0.00140993	-	-
250	-	-	-	-	353.11	0.00315693	-	-
251	-	-	-	-	354.118	0.000633654	-	-
252	-	-	-	-	355.126	0.0021575	-	-
253	-	-	-	-	84.9855	0.000758096	-	-
254	-	-	-	-	85.9933	0.00122735	-	-
255	-	-	-	-	87.0011	0.00164134	-	-
256	-	-	-	-	88.009	0.00159229	-	-
257	-	-	-	-	89.0168	0.00143232	-	-
258	-	-	-	-	90.0246	0.000495414	-	-
259	-	-	-	-	282.037	0.000230037	-	-
260	-	-	-	-	283.044	0.00213003	-	-
261	-	-	-	-	284.052	0.0017186	-	-
262	-	-	-	-	285.06	0.0028734	-	-
263	-	-	-	-	286.068	0.00157993	-	-
264	-	-	-	-	287.076	0.00182485	-	-
265	-	-	-	-	288.083	0.00146802	-	-
266	-	-	-	-	109.076	0.000556875	-	-
267	-	-	-	-	110.084	0.000792907	-	-
268	-	-	-	-	111.092	0.000654704	-	-
269	-	-	-	-	112.099	0.000110401	-	-
270	-	-	-	-	113.107	3.27521e-06	-	-
271	-	-	-	-	220.066	0.00133856	-	-
272	-	-	-	-	221.074	0.00272805	-	-
273	-	-	-	-	222.082	0.00353174	-	-
274	-	-	-	-	223.09	0.00227307	-	-
275	-	-	-	-	224.098	4.36012e-05	-	-
276	-	-	-	-	96.0444	1.67288e-05	-	-
277	-	-	-	-	97.0522	6.8625e-05	-	-
278	-	-	-	-	98.06	0.000344369	-	-
279	-	-	-	-	99.0679	0.000269077	-	-
280	-	-	-	-	100.076	0.000812692	-	-
281	-	-	-	-	101.084	0.000734693	-	-
282	-	-	-	-	102.091	0.000687806	-	-
283	-	-	-	-	213.028	0.00643321	-	-
284	-	-	-	-	214.035	0.00503921	-	-
285	-	-	-	-	215.043	0.0108393	-	-
286	-	-	-	-	216.051	0.00144511	-	-
287	-	-	-	-	217.059	0.00335095	-	-
288	-	-	-	-	282.037	0.000326999	-	-
289	-	-	-	-	284.052	0.000322665	-	-
290	-	-	-	-	285.06	0.000107252	-	-
291	-	-	-	-	224.044	7.35997e-05	-	-
292	-	-	-	-	225.051	7.31565e-05	-	-
293	-	-	-	-	226.059	4.82721e-05	-	-
294	-	-	-	-	227.067	4.31543e-05	-	-
295	-	-	-	-	228.075	2.39868e-06	-	-
296	-	-	-	-	336.083	0.00429027	-	-
297	-	-	-	-	337.091	0.00243431	-	-
298	-	-	-	-	338.099	0.00458745	-	-
299	-	-	-	-	339.107	0.000760172	-	-
300	-	-	-	-	340.115	0.00174355	-	-
301	-	-	-	-	194.063	0.000552438	-	-
302	-	-	-	-	195.071	0.000953832	-	-
303	-	-	-	-	196.079	0.00136986	-	-
304	-	-	-	-	197.087	0.000497794	-	-
305	-	-	-	-	198.095	0.000178886	-	-
306	-	-	-	-	138.079	4.4938e-05	-	-
307	-	-	-	-	139.087	3.2205e-05	-	-
308	-	-	-	-	140.094	0.000405577	-	-
309	-	-	-	-	141.102	0.002173	-	-
310	-	-	-	-	142.11	0.00191558	-	-
311	-	-	-	-	278.042	0.0034686	-	-
312	-	-	-	-	279.049	0.0044514	-	-
313	-	-	-	-	280.057	0.00486373	-	-
314	-	-	-	-	281.065	0.000897799	-	-
315	-	-	-	-	282.073	0.00121622	-	-
316	-	-	-	-	250.01	0.00255085	-	-
317	-	-	-	-	251.018	0.00358113	-	-
318	-	-	-	-	252.026	0.00953377	-	-
319	-	-	-	-	253.034	0.00135542	-	-
320	-	-	-	-	254.042	0.00877539	-	-
321	-	-	-	-	255.049	0.00436823	-	-
322	-	-	-	-	280.057	0.00101197	-	-
323	-	-	-	-	281.065	0.0073753	-	-
324	-	-	-	-	283.081	0.00013134	-	-
325	-	-	-	-	166.961	0.000816321	-	-
326	-	-	-	-	167.968	0.00154941	-	-
327	-	-	-	-	168.976	0.00344741	-	-
328	-	-	-	-	169.984	0.00564289	-	-
329	-	-	-	-	170.992	0.00534457	-	-
330	-	-	-	-	172	0.00383185	-	-
331	-	-	-	-	173.008	0.00326015	-	-
332	-	-	-	-	174.015	0.000431373	-	-
333	-	-	-	-	96.057	8.40605e-05	-	-
334	-	-	-	-	97.0648	3.9545e-05	-	-
335	-	-	-	-	98.0726	0.000190535	-	-
336	-	-	-	-	99.0804	3.97373e-05	-	-
337	-	-	-	-	100.088	0.000577285	-	-
338	-	-	-	-	101.096	0.000256497	-	-
339	-	-	-	-	102.104	0.000151474	-	-
340	-	-	-	-	103.099	0.000948497	-	-
341	-	-	-	-	237.974	0.00374503	-	-
342	-	-	-	-	238.982	0.00361152	-	-
343	-	-	-	-	239.99	0.00885154	-	-
344	-	-	-	-	240.997	0.00253053	-	-
345	-	-	-	-	242.005	0.00353688	-	-
346	-	-	-	-	293.053	0.00107893	-	-
347	-	-	-	-	294.06	0.00143128	-	-
348	-	-	-	-	295.068	0.00234119	-	-
349	-	-	-	-	296.076	9.84623e-06	-	-
350	-	-	-	-	297.084	1.11838e-05	-	-
351	-	-	-	-	298.092	7.89305e-07	-	-
352	-	-	-	-	299.099	0.00121446	-	-
353	-	-	-	-	365.11	0.00211077	-	-
354	-	-	-	-	351.107	0.000211994	-	-
355	-	-	-	-	352.115	0.000124395	-	-
356	-	-	-	-	353.123	0.000283218	-	-
357	-	-	-	-	354.13	8.43367e-05	-	-
358	-	-	-	-	355.138	0.00101471	-	-
359	-	-	-	-	231.062	0.00139779	-	-
360	-	-	-	-	122.06	0.00419361	-	-
361	-	-	-	-	123.068	0.00552354	-	-
362	-	-	-	-	28.0182	0.00113343	-	-
363	-	-	-	-	29.026	0.0013415	-	-
364	-	-	-	-	30.0338	0.00136831	-	-
365	-	-	-	-	31.0417	0.000901504	-	-
366	-	-	-	-	32.0495	0.00105885	-	-
367	-	-	-	-	322.068	0.00422999	-	-
368	-	-	-	-	323.076	0.000135587	-	-
369	-	-	-	-	324.083	0.000656526	-	-
370	-	-	-	-	325.091	7.37752e-05	-	-
371	-	-	-	-	326.099	0.00177338	-	-
372	-	-	-	-	71.0366	0.000299566	-	-
373	-	-	-	-	72.0444	3.30603e-05	-	-
374	-	-	-	-	181.056	0.00380145	-	-
375	-	-	-	-	182.063	0.00308159	-	-
376	-	-	-	-	183.071	0.00749426	-	-
377	-	-	-	-	184.079	0.00135308	-	-
378	-	-	-	-	185.087	0.00134307	-	-
379	-	-	-	-	152.082	0.00303082	-	-
380	-	-	-	-	153.09	0.00419196	-	-
381	-	-	-	-	154.097	0.00508011	-	-
382	-	-	-	-	155.105	0.00284555	-	-
383	-	-	-	-	156.113	0.00193544	-	-
384	-	-	-	-	347.112	0.00500431	-	-
385	-	-	-	-	348.12	0.00502726	-	-
386	-	-	-	-	349.128	0.00482777	-	-
387	-	-	-	-	350.136	0.00212412	-	-
388	-	-	-	-	351.143	0.00191288	-	-
389	-	-	-	-	110.06	0.000432542	-	-
390	-	-	-	-	308.052	0.00488242	-	-
391	-	-	-	-	309.06	0.00293282	-	-
392	-	-	-	-	310.068	0.00834852	-	-
393	-	-	-	-	311.076	2.08475e-05	-	-
394	-	-	-	-	312.083	8.46377e-05	-	-
395	-	-	-	-	42.0338	0.00151724	-	-
396	-	-	-	-	43.0417	0.00328296	-	-
397	-	-	-	-	44.0495	0.00317518	-	-
398	-	-	-	-	45.0573	0.0028944	-	-
399	-	-	-	-	46.0651	0.00168538	-	-

## Sheet: Supplementary Figure 8
	Experimental m/z	Experimental intensity	Fiora m/z	Fiora intensity	ICEBERG m/z	ICEBERG intensity	CFM-ID m/z	CFM-ID intensity
0	42.0338	3.951	381.141	9.31052e-05	381.141	1	41.0386	19.46
1	55.0541	10.081	366.118	0.00410262	84.0808	0.401559	57.0699	86.9
2	56.0494	16.837	365.11	0.0162092	85.0886	0.0226264	67.0542	12.1
3	68.0493	6.062	364.103	0.00228351	86.0964	0.0016991	82.0287	9.58
4	69.0334	2.657	363.094	0.00204649	266.042	0.00381105	84.0808	100
5	79.0539	5.735	57.0699	0.0186973	267.049	0.00342433	96.0808	19.52
6	84.0806	74.18	55.0542	0.00391685	268.057	0.00359695	112.076	77.73
7	94.065	14.116	124.076	0.068336	269.065	0.00518346	120.081	20.09
8	96.0806	33.855	122.06	0.00372031	270.073	0.107349	122.096	7.59
9	112.067	2.186	257.066	0.00207722	138.091	0.0299985	127.087	10.84
10	112.076	85.983	256.057	0.0191781	139.099	0.00811456	129.102	10.26
11	112.085	2.367	254.042	0.00171583	140.107	0.0457668	140.107	9.24
12	124.076	35.216	140.107	0.00319765	210.07	0.00773782	144.989	8.84
13	131.981	6.875	139.1	0.0269454	211.077	0.00604197	168.989	8.61
14	138.091	13.369	138.091	0.248848	212.085	0.00604489	172.984	7.76
15	139.099	100	137.084	0.00231004	112.076	0.762615	196.09	12.63
16	222.07	2.618	136.076	0.00335444	113.084	0.0141527	211.995	10.69
17	236.085	2.378	244.057	0.0125243	114.091	0.00845213	232.082	7.1
18	237.093	5.546	243.05	0.0693917	115.099	0.00288636	239.99	7.99
19	-	-	242.042	0.134819	116.107	0.00839666	244.057	8.07
20	-	-	241.034	0.00668254	253.046	0.00401857	270.073	20.01
21	-	-	240.026	0.00306988	254.054	0.0064289	280.021	7.65
22	-	-	210.07	0.00129648	255.062	0.00495764	299.063	7.43
23	-	-	270.073	0.0899177	124.076	0.0116508	323.063	8.36
24	-	-	114.091	0.00286434	125.084	0.00707897	325.079	10.11
25	-	-	113.084	0.00142232	126.091	0.00664926	336.084	28.64
26	-	-	112.076	0.0966727	242.042	0.0355972	350.099	8.59
27	-	-	111.068	0.00154299	243.049	0.0141838	364.115	11.39
28	-	-	110.06	0.0064946	244.057	0.0497603	365.11	8.84
29	-	-	296.052	0.00335422	71.073	0.00390522	379.126	10.81
30	-	-	294.037	0.00276665	72.0808	0.00203113	381.141	8.25
31	-	-	84.0808	0.0458772	73.0886	0.00177649	-	-
32	-	-	83.0735	0.0110737	296.052	0.00689392	-	-
33	-	-	82.0651	0.0423378	297.06	0.00366361	-	-
34	-	-	-	-	298.068	0.00166	-	-
35	-	-	-	-	96.9855	0.00169366	-	-
36	-	-	-	-	97.9933	0.00178475	-	-
37	-	-	-	-	99.0011	0.00174647	-	-
38	-	-	-	-	100.009	0.00156343	-	-
39	-	-	-	-	101.017	8.46015e-05	-	-
40	-	-	-	-	128.958	0.0134156	-	-
41	-	-	-	-	129.965	0.00348486	-	-
42	-	-	-	-	130.973	0.0723774	-	-
43	-	-	-	-	131.981	0.0316294	-	-
44	-	-	-	-	132.989	0.00895421	-	-
45	-	-	-	-	348.161	0.00168575	-	-
46	-	-	-	-	349.169	0.00176316	-	-
47	-	-	-	-	241.046	0.00808004	-	-
48	-	-	-	-	242.054	0.00255952	-	-
49	-	-	-	-	243.062	0.154811	-	-
50	-	-	-	-	127.087	0.00481175	-	-
51	-	-	-	-	128.094	0.00419484	-	-
52	-	-	-	-	129.102	0.00469189	-	-
53	-	-	-	-	197.062	0.000121532	-	-
54	-	-	-	-	198.07	0.000590985	-	-
55	-	-	-	-	199.077	0.00540515	-	-
56	-	-	-	-	200.085	0.00272409	-	-
57	-	-	-	-	201.093	0.00229283	-	-
58	-	-	-	-	170.063	0.0061634	-	-
59	-	-	-	-	171.071	0.0043565	-	-
60	-	-	-	-	172.079	0.214161	-	-
61	-	-	-	-	363.131	0.00327351	-	-
62	-	-	-	-	364.139	0.00201637	-	-
63	-	-	-	-	365.146	0.00230259	-	-
64	-	-	-	-	256.057	0.0349069	-	-
65	-	-	-	-	257.065	0.00913991	-	-
66	-	-	-	-	258.073	0.00651609	-	-
67	-	-	-	-	111.068	0.00105173	-	-
68	-	-	-	-	365.123	0.000517387	-	-
69	-	-	-	-	366.13	0.000494407	-	-
70	-	-	-	-	367.138	0.000836465	-	-
71	-	-	-	-	80.0131	0.000726254	-	-
72	-	-	-	-	81.0209	0.00110292	-	-
73	-	-	-	-	82.0287	0.00107445	-	-
74	-	-	-	-	83.0366	0.00168558	-	-
75	-	-	-	-	84.0444	2.09233e-05	-	-
76	-	-	-	-	323.063	0.00202058	-	-
77	-	-	-	-	324.071	0.00535803	-	-
78	-	-	-	-	325.079	0.00698941	-	-
79	-	-	-	-	367.126	0.00127871	-	-
80	-	-	-	-	368.134	0.000972934	-	-
81	-	-	-	-	369.141	0.000579979	-	-
82	-	-	-	-	114.954	0.00160761	-	-
83	-	-	-	-	115.962	0.0044993	-	-
84	-	-	-	-	116.97	0.00315438	-	-
85	-	-	-	-	117.978	0.00317855	-	-
86	-	-	-	-	365.123	0.000300868	-	-
87	-	-	-	-	82.9824	0.00183955	-	-
88	-	-	-	-	83.9902	0.00258192	-	-
89	-	-	-	-	84.9981	0.000964117	-	-
90	-	-	-	-	86.0059	0.000786924	-	-
91	-	-	-	-	249.039	0.0012578	-	-
92	-	-	-	-	250.047	0.0014652	-	-
93	-	-	-	-	251.055	0.00342661	-	-
94	-	-	-	-	252.062	0.000128262	-	-
95	-	-	-	-	253.07	3.33703e-05	-	-
96	-	-	-	-	254.078	9.33307e-06	-	-
97	-	-	-	-	255.086	5.89811e-06	-	-
98	-	-	-	-	236.044	0.000745971	-	-
99	-	-	-	-	237.051	0.00216128	-	-
100	-	-	-	-	238.059	0.00564133	-	-
101	-	-	-	-	239.067	0.00279376	-	-
102	-	-	-	-	240.075	0.00309469	-	-
103	-	-	-	-	192.059	0.00181896	-	-
104	-	-	-	-	193.067	0.0030888	-	-
105	-	-	-	-	194.075	0.000921866	-	-
106	-	-	-	-	195.082	0.000173341	-	-
107	-	-	-	-	196.09	1.81364e-05	-	-
108	-	-	-	-	281.053	0.000191729	-	-
109	-	-	-	-	282.06	0.000591487	-	-
110	-	-	-	-	283.068	0.0004662	-	-
111	-	-	-	-	284.076	0.000101095	-	-
112	-	-	-	-	285.084	4.74934e-05	-	-
113	-	-	-	-	57.0699	0.00108767	-	-
114	-	-	-	-	58.0777	0.000575656	-	-
115	-	-	-	-	59.0855	0.000336282	-	-
116	-	-	-	-	311.063	0.00187655	-	-
117	-	-	-	-	312.071	0.00456579	-	-
118	-	-	-	-	313.079	0.00203447	-	-
119	-	-	-	-	207.963	0.0010043	-	-
120	-	-	-	-	208.971	0.00178954	-	-
121	-	-	-	-	209.979	0.00350073	-	-
122	-	-	-	-	210.987	0.00402401	-	-
123	-	-	-	-	211.995	0.00720036	-	-
124	-	-	-	-	213.003	0.00487614	-	-
125	-	-	-	-	214.01	0.00385376	-	-
126	-	-	-	-	194.051	0.00472809	-	-
127	-	-	-	-	195.059	0.00424914	-	-
128	-	-	-	-	196.066	0.00495275	-	-
129	-	-	-	-	197.074	0.00177591	-	-
130	-	-	-	-	198.082	0.00194383	-	-
131	-	-	-	-	224.031	0.00580047	-	-
132	-	-	-	-	225.039	0.00616766	-	-
133	-	-	-	-	226.047	0.0044815	-	-
134	-	-	-	-	227.055	0.00115387	-	-
135	-	-	-	-	228.062	0.00017856	-	-
136	-	-	-	-	80.0621	0.000407265	-	-
137	-	-	-	-	81.0699	0.000611774	-	-
138	-	-	-	-	82.0777	0.00111636	-	-
139	-	-	-	-	83.0855	0.000667886	-	-
140	-	-	-	-	84.0934	5.05234e-05	-	-
141	-	-	-	-	85.1012	3.93571e-06	-	-
142	-	-	-	-	86.109	4.62071e-07	-	-
143	-	-	-	-	266.042	0.000333958	-	-
144	-	-	-	-	268.057	0.00205136	-	-
145	-	-	-	-	269.065	0.00185354	-	-
146	-	-	-	-	271.081	0.00167154	-	-
147	-	-	-	-	272.089	0.00203971	-	-
148	-	-	-	-	226.035	0.000445586	-	-
149	-	-	-	-	227.043	0.00237503	-	-
150	-	-	-	-	228.051	0.00130048	-	-
151	-	-	-	-	229.059	0.000116511	-	-
152	-	-	-	-	230.067	8.42499e-05	-	-
153	-	-	-	-	366.118	0.00140482	-	-
154	-	-	-	-	111.985	0.00118491	-	-
155	-	-	-	-	112.993	0.00200614	-	-
156	-	-	-	-	114.001	0.00313894	-	-
157	-	-	-	-	115.009	0.000964546	-	-
158	-	-	-	-	116.016	2.2786e-06	-	-
159	-	-	-	-	56.0495	0.00923732	-	-
160	-	-	-	-	57.0573	0.00323688	-	-
161	-	-	-	-	58.0651	0.006783	-	-
162	-	-	-	-	59.073	0.00102667	-	-
163	-	-	-	-	60.0808	0.00305186	-	-
164	-	-	-	-	121.089	0.00156089	-	-
165	-	-	-	-	122.096	0.000333296	-	-
166	-	-	-	-	123.104	0.00020736	-	-
167	-	-	-	-	124.112	4.10547e-05	-	-
168	-	-	-	-	125.12	0.00240543	-	-
169	-	-	-	-	207.059	0.0011675	-	-
170	-	-	-	-	208.066	0.00136612	-	-
171	-	-	-	-	209.074	0.00306351	-	-
172	-	-	-	-	210.082	8.92211e-05	-	-
173	-	-	-	-	211.09	8.02313e-05	-	-
174	-	-	-	-	212.098	5.04077e-05	-	-
175	-	-	-	-	213.106	4.16108e-05	-	-
176	-	-	-	-	226.023	0.0116562	-	-
177	-	-	-	-	227.031	0.00752707	-	-
178	-	-	-	-	228.039	0.006309	-	-
179	-	-	-	-	229.046	0.00240808	-	-
180	-	-	-	-	230.054	0.00660404	-	-
181	-	-	-	-	107.073	0.00111419	-	-
182	-	-	-	-	108.081	0.00182213	-	-
183	-	-	-	-	109.089	0.00180104	-	-
184	-	-	-	-	110.096	0.000635989	-	-
185	-	-	-	-	111.104	0.000145905	-	-
186	-	-	-	-	140.958	0.00231919	-	-
187	-	-	-	-	141.965	0.00324447	-	-
188	-	-	-	-	142.973	0.0108785	-	-
189	-	-	-	-	143.981	0.00495099	-	-
190	-	-	-	-	144.989	0.0228964	-	-
191	-	-	-	-	145.997	0.015614	-	-
192	-	-	-	-	147.005	0.00927625	-	-
193	-	-	-	-	194.968	0.00165313	-	-
194	-	-	-	-	195.976	0.00238775	-	-
195	-	-	-	-	196.984	0.00298181	-	-
196	-	-	-	-	197.992	0.000835992	-	-
197	-	-	-	-	198.999	0.00018937	-	-
198	-	-	-	-	124.98	0.00113043	-	-
199	-	-	-	-	125.988	0.00203695	-	-
200	-	-	-	-	126.996	0.00271259	-	-
201	-	-	-	-	128.004	0.00188862	-	-
202	-	-	-	-	129.012	5.14242e-06	-	-
203	-	-	-	-	70.9824	0.0018328	-	-
204	-	-	-	-	71.9902	0.00204096	-	-
205	-	-	-	-	72.9981	0.00168658	-	-
206	-	-	-	-	74.0059	0.00123564	-	-
207	-	-	-	-	75.0137	0.00125398	-	-
208	-	-	-	-	67.0053	0.00159433	-	-
209	-	-	-	-	68.0131	0.00056761	-	-
210	-	-	-	-	69.0209	0.000744641	-	-
211	-	-	-	-	70.0287	0.000482244	-	-
212	-	-	-	-	184.054	0.000241404	-	-
213	-	-	-	-	185.062	0.00125262	-	-
214	-	-	-	-	186.07	0.00296832	-	-
215	-	-	-	-	187.077	0.00158665	-	-
216	-	-	-	-	188.085	0.00149138	-	-
217	-	-	-	-	68.0621	0.00201241	-	-
218	-	-	-	-	69.0699	0.00206841	-	-
219	-	-	-	-	70.0777	0.00300999	-	-
220	-	-	-	-	71.0855	0.000625849	-	-
221	-	-	-	-	72.0934	0.000404819	-	-
222	-	-	-	-	94.0651	0.00581454	-	-
223	-	-	-	-	95.073	0.00402861	-	-
224	-	-	-	-	96.0808	0.00871944	-	-
225	-	-	-	-	97.0886	0.00195701	-	-
226	-	-	-	-	98.0964	0.00250544	-	-
227	-	-	-	-	99.1043	0.00119686	-	-
228	-	-	-	-	100.112	0.000304386	-	-
229	-	-	-	-	156.952	0.00691233	-	-
230	-	-	-	-	157.96	0.00931453	-	-
231	-	-	-	-	158.968	0.022748	-	-
232	-	-	-	-	159.976	0.0061525	-	-
233	-	-	-	-	160.984	0.00718944	-	-
234	-	-	-	-	195.963	0.000199739	-	-
235	-	-	-	-	196.971	0.000913771	-	-
236	-	-	-	-	197.979	0.00321743	-	-
237	-	-	-	-	198.987	0.00404457	-	-
238	-	-	-	-	199.995	0.0126284	-	-
239	-	-	-	-	201.003	0.00503701	-	-
240	-	-	-	-	202.01	0.0050577	-	-
241	-	-	-	-	233.062	0.00110118	-	-
242	-	-	-	-	234.07	0.00126529	-	-
243	-	-	-	-	235.077	0.00328555	-	-
244	-	-	-	-	236.085	0.00196375	-	-
245	-	-	-	-	237.093	0.00161795	-	-
246	-	-	-	-	238.101	0.000225401	-	-
247	-	-	-	-	239.109	0.000208134	-	-
248	-	-	-	-	351.094	0.00271112	-	-
249	-	-	-	-	352.102	0.00140993	-	-
250	-	-	-	-	353.11	0.00315693	-	-
251	-	-	-	-	354.118	0.000633654	-	-
252	-	-	-	-	355.126	0.0021575	-	-
253	-	-	-	-	84.9855	0.000758096	-	-
254	-	-	-	-	85.9933	0.00122735	-	-
255	-	-	-	-	87.0011	0.00164134	-	-
256	-	-	-	-	88.009	0.00159229	-	-
257	-	-	-	-	89.0168	0.00143232	-	-
258	-	-	-	-	90.0246	0.000495414	-	-
259	-	-	-	-	282.037	0.000230037	-	-
260	-	-	-	-	283.044	0.00213003	-	-
261	-	-	-	-	284.052	0.0017186	-	-
262	-	-	-	-	285.06	0.0028734	-	-
263	-	-	-	-	286.068	0.00157993	-	-
264	-	-	-	-	287.076	0.00182485	-	-
265	-	-	-	-	288.083	0.00146802	-	-
266	-	-	-	-	109.076	0.000556875	-	-
267	-	-	-	-	110.084	0.000792907	-	-
268	-	-	-	-	111.092	0.000654704	-	-
269	-	-	-	-	112.099	0.000110401	-	-
270	-	-	-	-	113.107	3.27521e-06	-	-
271	-	-	-	-	220.066	0.00133856	-	-
272	-	-	-	-	221.074	0.00272805	-	-
273	-	-	-	-	222.082	0.00353174	-	-
274	-	-	-	-	223.09	0.00227307	-	-
275	-	-	-	-	224.098	4.36012e-05	-	-
276	-	-	-	-	96.0444	1.67288e-05	-	-
277	-	-	-	-	97.0522	6.8625e-05	-	-
278	-	-	-	-	98.06	0.000344369	-	-
279	-	-	-	-	99.0679	0.000269077	-	-
280	-	-	-	-	100.076	0.000812692	-	-
281	-	-	-	-	101.084	0.000734693	-	-
282	-	-	-	-	102.091	0.000687806	-	-
283	-	-	-	-	213.028	0.00643321	-	-
284	-	-	-	-	214.035	0.00503921	-	-
285	-	-	-	-	215.043	0.0108393	-	-
286	-	-	-	-	216.051	0.00144511	-	-
287	-	-	-	-	217.059	0.00335095	-	-
288	-	-	-	-	282.037	0.000326999	-	-
289	-	-	-	-	284.052	0.000322665	-	-
290	-	-	-	-	285.06	0.000107252	-	-
291	-	-	-	-	224.044	7.35997e-05	-	-
292	-	-	-	-	225.051	7.31565e-05	-	-
293	-	-	-	-	226.059	4.82721e-05	-	-
294	-	-	-	-	227.067	4.31543e-05	-	-
295	-	-	-	-	228.075	2.39868e-06	-	-
296	-	-	-	-	336.083	0.00429027	-	-
297	-	-	-	-	337.091	0.00243431	-	-
298	-	-	-	-	338.099	0.00458745	-	-
299	-	-	-	-	339.107	0.000760172	-	-
300	-	-	-	-	340.115	0.00174355	-	-
301	-	-	-	-	194.063	0.000552438	-	-
302	-	-	-	-	195.071	0.000953832	-	-
303	-	-	-	-	196.079	0.00136986	-	-
304	-	-	-	-	197.087	0.000497794	-	-
305	-	-	-	-	198.095	0.000178886	-	-
306	-	-	-	-	138.079	4.4938e-05	-	-
307	-	-	-	-	139.087	3.2205e-05	-	-
308	-	-	-	-	140.094	0.000405577	-	-
309	-	-	-	-	141.102	0.002173	-	-
310	-	-	-	-	142.11	0.00191558	-	-
311	-	-	-	-	278.042	0.0034686	-	-
312	-	-	-	-	279.049	0.0044514	-	-
313	-	-	-	-	280.057	0.00486373	-	-
314	-	-	-	-	281.065	0.000897799	-	-
315	-	-	-	-	282.073	0.00121622	-	-
316	-	-	-	-	250.01	0.00255085	-	-
317	-	-	-	-	251.018	0.00358113	-	-
318	-	-	-	-	252.026	0.00953377	-	-
319	-	-	-	-	253.034	0.00135542	-	-
320	-	-	-	-	254.042	0.00877539	-	-
321	-	-	-	-	255.049	0.00436823	-	-
322	-	-	-	-	280.057	0.00101197	-	-
323	-	-	-	-	281.065	0.0073753	-	-
324	-	-	-	-	283.081	0.00013134	-	-
325	-	-	-	-	166.961	0.000816321	-	-
326	-	-	-	-	167.968	0.00154941	-	-
327	-	-	-	-	168.976	0.00344741	-	-
328	-	-	-	-	169.984	0.00564289	-	-
329	-	-	-	-	170.992	0.00534457	-	-
330	-	-	-	-	172	0.00383185	-	-
331	-	-	-	-	173.008	0.00326015	-	-
332	-	-	-	-	174.015	0.000431373	-	-
333	-	-	-	-	96.057	8.40605e-05	-	-
334	-	-	-	-	97.0648	3.9545e-05	-	-
335	-	-	-	-	98.0726	0.000190535	-	-
336	-	-	-	-	99.0804	3.97373e-05	-	-
337	-	-	-	-	100.088	0.000577285	-	-
338	-	-	-	-	101.096	0.000256497	-	-
339	-	-	-	-	102.104	0.000151474	-	-
340	-	-	-	-	103.099	0.000948497	-	-
341	-	-	-	-	237.974	0.00374503	-	-
342	-	-	-	-	238.982	0.00361152	-	-
343	-	-	-	-	239.99	0.00885154	-	-
344	-	-	-	-	240.997	0.00253053	-	-
345	-	-	-	-	242.005	0.00353688	-	-
346	-	-	-	-	293.053	0.00107893	-	-
347	-	-	-	-	294.06	0.00143128	-	-
348	-	-	-	-	295.068	0.00234119	-	-
349	-	-	-	-	296.076	9.84623e-06	-	-
350	-	-	-	-	297.084	1.11838e-05	-	-
351	-	-	-	-	298.092	7.89305e-07	-	-
352	-	-	-	-	299.099	0.00121446	-	-
353	-	-	-	-	365.11	0.00211077	-	-
354	-	-	-	-	351.107	0.000211994	-	-
355	-	-	-	-	352.115	0.000124395	-	-
356	-	-	-	-	353.123	0.000283218	-	-
357	-	-	-	-	354.13	8.43367e-05	-	-
358	-	-	-	-	355.138	0.00101471	-	-
359	-	-	-	-	231.062	0.00139779	-	-
360	-	-	-	-	122.06	0.00419361	-	-
361	-	-	-	-	123.068	0.00552354	-	-
362	-	-	-	-	28.0182	0.00113343	-	-
363	-	-	-	-	29.026	0.0013415	-	-
364	-	-	-	-	30.0338	0.00136831	-	-
365	-	-	-	-	31.0417	0.000901504	-	-
366	-	-	-	-	32.0495	0.00105885	-	-
367	-	-	-	-	322.068	0.00422999	-	-
368	-	-	-	-	323.076	0.000135587	-	-
369	-	-	-	-	324.083	0.000656526	-	-
370	-	-	-	-	325.091	7.37752e-05	-	-
371	-	-	-	-	326.099	0.00177338	-	-
372	-	-	-	-	71.0366	0.000299566	-	-
373	-	-	-	-	72.0444	3.30603e-05	-	-
374	-	-	-	-	181.056	0.00380145	-	-
375	-	-	-	-	182.063	0.00308159	-	-
376	-	-	-	-	183.071	0.00749426	-	-
377	-	-	-	-	184.079	0.00135308	-	-
378	-	-	-	-	185.087	0.00134307	-	-
379	-	-	-	-	152.082	0.00303082	-	-
380	-	-	-	-	153.09	0.00419196	-	-
381	-	-	-	-	154.097	0.00508011	-	-
382	-	-	-	-	155.105	0.00284555	-	-
383	-	-	-	-	156.113	0.00193544	-	-
384	-	-	-	-	347.112	0.00500431	-	-
385	-	-	-	-	348.12	0.00502726	-	-
386	-	-	-	-	349.128	0.00482777	-	-
387	-	-	-	-	350.136	0.00212412	-	-
388	-	-	-	-	351.143	0.00191288	-	-
389	-	-	-	-	110.06	0.000432542	-	-
390	-	-	-	-	308.052	0.00488242	-	-
391	-	-	-	-	309.06	0.00293282	-	-
392	-	-	-	-	310.068	0.00834852	-	-
393	-	-	-	-	311.076	2.08475e-05	-	-
394	-	-	-	-	312.083	8.46377e-05	-	-
395	-	-	-	-	42.0338	0.00151724	-	-
396	-	-	-	-	43.0417	0.00328296	-	-
397	-	-	-	-	44.0495	0.00317518	-	-
398	-	-	-	-	45.0573	0.0028944	-	-
399	-	-	-	-	46.0651	0.00168538	-	-

## Sheet: Supplementary Figure 9
	Collision Energy	Binned Collision Energy	Cosine Similarity	Cosine Similarity (ICEBERG)	Cosine Similarity (CFM-ID)
0	4	10	0.903236	0.589246	0.829063
1	6	10	0.878908	0.705072	0.783443
2	8	10	0.879749	0.722809	0.783723
3	10	10	0.892044	0.752646	0.779224
4	12	20	0.859664	0.769356	0.730824
5	14	20	0.867893	0.812442	0.716527
6	16	20	0.884945	0.757838	0.632432
7	20	20	0.831481	0.837829	0.62244
8	23	30	0.857087	0.796047	0.654547
9	25	30	0.835987	0.800737	0.618355
10	27	30	0.842661	0.840608	0.630748
11	30	30	0.795187	0.780877	0.59854
12	35	40	0.832047	0.822276	0.851415
13	15	20	0.717173	0.544384	0.624775
14	15	20	0.816351	0.565392	0.778854
15	16	20	0.897127	0.720204	0.58111
16	20	20	0.854667	0.68129	0.564161
17	23	30	0.882454	0.756935	0.604525
18	25	30	0.857398	0.812863	0.596584
19	30	30	0.852128	0.770446	0.608015
20	35	40	0.803492	0.755447	0.793955
21	10	10	0.746978	0.581474	0.836223
22	15	20	0.801516	0.736237	0.813488
23	30	30	0.831883	0.827028	0.815498
24	40	40	0.802335	0.801195	0.819876
25	2	10	0.781197	0.7375	0.877239
26	4	10	0.775899	0.76271	0.877506
27	6	10	0.76796	0.794691	0.869201
28	8	10	0.77271	0.816333	0.868932
29	10	10	0.745743	0.814783	0.83935
30	12	20	0.743845	0.79212	0.781849
31	14	20	0.725289	0.781379	0.732268
32	16	20	0.72319	0.750888	0.734161
33	18	20	0.680831	0.688366	0.729871
34	20	20	0.63752	0.611634	0.694877
35	23	30	0.651815	0.600782	0.702404
36	25	30	0.631059	0.571595	0.669671
37	30	30	0.606753	0.531636	0.651186
38	35	40	0.547486	0.455057	0.75169
39	2	10	0.859167	0.47918	0.757243
40	6	10	0.867993	0.528546	0.76785
41	8	10	0.848369	0.530096	0.760401
42	10	10	0.853305	0.589645	0.758596
43	12	20	0.879801	0.611069	0.725241
44	14	20	0.890516	0.654492	0.729719
45	16	20	0.891172	0.752653	0.721185
46	18	20	0.912938	0.701754	0.738615
47	20	20	0.893326	0.776184	0.749044
48	23	30	0.904689	0.796453	0.786289
49	27	30	0.884768	0.811641	0.753443
50	30	30	0.881341	0.807421	0.779555
51	35	40	0.872705	0.800707	0.757712
52	7	10	0.679067	0.734974	0.846377
53	3	10	0.774289	0.671438	0.89336
54	4	10	0.785057	0.683325	0.86793
55	5	10	0.790516	0.691327	0.834716
56	7	10	0.793094	0.696895	0.747197
57	10	10	0.753395	0.665859	0.58079
58	3	10	0.874499	0.806031	0.635826
59	4	10	0.899831	0.817104	0.688456
60	5	10	0.888715	0.785215	0.733552
61	7	10	0.849123	0.711991	0.784773
62	10	10	0.745456	0.598176	0.758848
63	4	10	0.750121	0.720557	0.216084
64	5	10	0.725101	0.692965	0.214249
65	7	10	0.652076	0.603832	0.195512
66	7	10	0.910164	0.91182	0.854983
67	7	10	0.885341	0.663995	0.852813
68	10	10	0.858613	0.61973	0.732772
69	15	20	0.83632	0.589654	0.561074
70	17	20	0.830959	0.599732	0.624884
71	20	20	0.789657	0.566737	0.609697
72	23	30	0.735825	0.572319	0.569607
73	25	30	0.693058	0.542167	0.516088
74	27	30	0.62798	0.500159	0.463206
75	30	30	0.538093	0.446168	0.369844
76	33	40	0.464631	0.3994	0.626731
77	35	40	0.424882	0.38362	0.623354
78	40	40	0.337706	0.324913	0.59289
79	45	50	0.30536	0.310744	0.585339
80	7	10	0.849999	0.707046	0.855873
81	10	10	0.85874	0.775654	0.813826
82	15	20	0.871345	0.831724	0.684116
83	17	20	0.870291	0.842929	0.806554
84	20	20	0.851748	0.836329	0.802671
85	23	30	0.849551	0.848293	0.794612
86	25	30	0.840297	0.840616	0.78169
87	27	30	0.835483	0.84294	0.762515
88	30	30	0.819983	0.815473	0.714084
89	33	40	0.802002	0.802635	0.839319
90	35	40	0.802193	0.80321	0.853524
91	40	40	0.781994	0.81011	0.879733
92	45	50	0.75161	0.787872	0.89148
93	3	10	0.906352	0.745158	0.84945
94	4	10	0.900864	0.758451	0.841097
95	5	10	0.891373	0.794014	0.829304
96	7	10	0.889151	0.828032	0.842433
97	10	10	0.86015	0.832219	0.788485
98	15	20	0.829458	0.817783	0.723802
99	17	20	0.836001	0.819225	0.684478
100	20	20	0.837871	0.835391	0.694195
101	23	30	0.822247	0.84645	0.694179
102	25	30	0.796537	0.847785	0.676459
103	27	30	0.774209	0.849622	0.668186
104	35	40	0.706214	0.784421	0.657035
105	3	10	0.935552	0.78349	0.768676
106	4	10	0.935643	0.815205	0.803575
107	5	10	0.930126	0.839703	0.8305
108	7	10	0.924635	0.883575	0.885504
109	10	10	0.928465	0.902507	0.925352
110	23	30	0.878179	0.742278	0.814465
111	25	30	0.884898	0.73964	0.810444
112	27	30	0.889937	0.735027	0.803831
113	30	30	0.891865	0.726194	0.791887
114	33	40	0.885762	0.714467	0.952415
115	35	40	0.87896	0.704289	0.954545
116	40	40	0.840197	0.675861	0.940826
117	3	10	0.878492	0.902619	0.371428
118	4	10	0.869301	0.91577	0.405123
119	5	10	0.848123	0.917195	0.449012
120	7	10	0.799134	0.898279	0.520674
121	10	10	0.716104	0.841963	0.623306
122	4	10	0.662918	0.603168	0.792592
123	5	10	0.669738	0.59499	0.819867
124	7	10	0.662203	0.550312	0.859168
125	10	10	0.711192	0.58421	0.87655
126	15	20	0.762632	0.594043	0.889513
127	15	20	0.777129	0.67278	0.838356
128	17	20	0.765861	0.671671	0.717877
129	33	40	0.627246	0.495811	0.520949
130	10	10	0.899398	0.89088	0.920208
131	4	10	0.853903	0.684101	0.895373
132	5	10	0.9123	0.750983	0.952425
133	7	10	0.920738	0.783789	0.951899
134	10	10	0.912016	0.80332	0.908087
135	15	20	0.873568	0.794227	0.779142
136	17	20	0.861856	0.783385	0.779591
137	20	20	0.819983	0.743849	0.755217
138	23	30	0.814934	0.765082	0.740465
139	25	30	0.820684	0.766003	0.726931
140	27	30	0.790624	0.767589	0.689735
141	30	30	0.734253	0.74261	0.629745
142	4	10	0.815199	0.579944	0.659985
143	5	10	0.808336	0.60986	0.670104
144	7	10	0.780298	0.63912	0.674185
145	10	10	0.733567	0.720592	0.685461
146	15	20	0.627502	0.803832	0.645591
147	17	20	0.577525	0.806544	0.456826
148	20	20	0.504243	0.771351	0.433698
149	23	30	0.444188	0.740149	0.401163
150	25	30	0.41286	0.715643	0.370144
151	27	30	0.36643	0.659684	0.320794
152	30	30	0.351247	0.64109	0.313755
153	35	40	0.318072	0.599691	0.489848
154	40	40	0.297114	0.575567	0.482332
155	3	10	0.825324	0.832583	0.861064
156	5	10	0.747249	0.844731	0.812812
157	7	10	0.667474	0.846035	0.75341
158	5	10	0.826615	0.752989	0.556749
159	7	10	0.781677	0.822149	0.563539
160	10	10	0.697682	0.873631	0.547478
161	3	10	0.842394	0.794169	0.866362
162	4	10	0.842541	0.815233	0.882277
163	5	10	0.821272	0.843603	0.882164
164	7	10	0.802095	0.851888	0.852898
165	10	10	0.773037	0.880503	0.832774
166	15	20	0.722965	0.868109	0.740352
167	17	20	0.708873	0.872754	0.705308
168	20	20	0.707721	0.864681	0.719002
169	23	30	0.692179	0.851086	0.72893
170	25	30	0.68647	0.839393	0.718877
171	27	30	0.678392	0.835116	0.717573
172	30	30	0.672841	0.813294	0.702771
173	33	40	0.650382	0.782987	0.804828
174	35	40	0.652509	0.774338	0.81021
175	40	40	0.643491	0.716207	0.793329
176	45	50	0.644027	0.669788	0.791773
177	3	10	0.831726	0.72598	0.830617
178	4	10	0.840341	0.801022	0.875442
179	5	10	0.819972	0.83936	0.877982
180	7	10	0.783721	0.862107	0.857361
181	10	10	0.760314	0.874804	0.829133
182	15	20	0.728024	0.877926	0.754746
183	17	20	0.691686	0.868064	0.698763
184	20	20	0.68533	0.866184	0.718249
185	23	30	0.6722	0.849142	0.72636
186	25	30	0.66393	0.844789	0.718923
187	27	30	0.638946	0.829955	0.688985
188	30	30	0.636079	0.810254	0.670932
189	33	40	0.614481	0.784779	0.77846
190	35	40	0.616668	0.770823	0.797326
191	40	40	0.623466	0.716317	0.813501
192	45	50	0.610255	0.671305	0.793673
193	4	10	0.892511	0.816682	0.821512
194	5	10	0.903125	0.837589	0.827862
195	7	10	0.892536	0.840773	0.782302
196	10	10	0.861455	0.841807	0.696936
197	15	20	0.766018	0.795978	0.507747
198	17	20	0.711491	0.756343	0.599887
199	20	20	0.614264	0.684497	0.581125
200	10	10	0.610568	0.394796	0.490614
201	15	20	0.615525	0.386799	0.364467
202	17	20	0.528492	0.296059	0.544495
203	20	20	0.535992	0.319932	0.483107
204	23	30	0.511333	0.292245	0.463621
205	27	30	0.51165	0.271632	0.467635
206	3	10	0.877257	0.701273	0.765268
207	4	10	0.898318	0.787985	0.766893
208	5	10	0.897894	0.775169	0.769308
209	7	10	0.920593	0.841524	0.816987
210	10	10	0.936063	0.886893	0.818708
211	15	20	0.880486	0.902507	0.718434
212	17	20	0.842442	0.892408	0.599153
213	20	20	0.784105	0.846818	0.544356
214	23	30	0.701922	0.790922	0.516752
215	7	10	0.672784	0.554249	0.60857
216	10	10	0.674146	0.605603	0.587722
217	3	10	0.841901	0.872008	0.72174
218	4	10	0.791196	0.849598	0.734151
219	5	10	0.84034	0.901971	0.788025
220	10	10	0.684466	0.847827	0.835302
221	3	10	0.881583	0.809895	0.868405
222	4	10	0.919825	0.841005	0.917321
223	5	10	0.907775	0.832576	0.926123
224	7	10	0.860105	0.819223	0.91006
225	10	10	0.745636	0.759719	0.828557
226	15	20	0.556357	0.633745	0.607157
227	3	10	0.929871	0.90658	0.513457
228	4	10	0.931581	0.931983	0.562469
229	5	10	0.931248	0.9489	0.599966
230	7	10	0.917998	0.955324	0.656467
231	10	10	0.917271	0.939652	0.703584
232	15	20	0.904399	0.855359	0.713991
233	17	20	0.910965	0.836962	0.846923
234	20	20	0.917154	0.816174	0.856968
235	23	30	0.931827	0.77235	0.861179
236	25	30	0.933334	0.76055	0.857023
237	27	30	0.933494	0.722622	0.861968
238	30	30	0.930249	0.679528	0.843938
239	33	40	0.928995	0.666275	0.847798
240	35	40	0.924279	0.652776	0.847917
241	40	40	0.930539	0.615484	0.869449
242	45	50	0.913656	0.578186	0.853452
243	10	10	0.779121	0.610469	0.879852
244	17	20	0.495971	0.524024	0.770028
245	7	10	0.926181	0.661683	0.994912
246	10	10	0.931033	0.733641	0.969326
247	15	20	0.91547	0.820488	0.825929
248	17	20	0.918056	0.858045	0.969732
249	20	20	0.892089	0.844097	0.946807
250	23	30	0.871389	0.811002	0.898556
251	25	30	0.862449	0.787488	0.85634
252	27	30	0.79536	0.69462	0.771813
253	30	30	0.781937	0.657038	0.690491
254	33	40	0.762435	0.625693	0.6656
255	35	40	0.721275	0.573045	0.66097
256	40	40	0.602362	0.417616	0.624827
257	45	50	0.523895	0.313087	0.56277
258	4	10	0.894952	0.681041	0.83296
259	5	10	0.880136	0.658292	0.866647
260	7	10	0.857134	0.626832	0.89913
261	10	10	0.847038	0.638234	0.927721
262	15	20	0.827742	0.631659	0.936768
263	17	20	0.814509	0.63579	0.935303
264	20	20	0.792975	0.633036	0.901682
265	27	30	0.685284	0.581601	0.762577
266	30	30	0.638909	0.542534	0.689911
267	4	10	0.807017	0.757909	0.695025
268	5	10	0.876775	0.806273	0.818967
269	7	10	0.861659	0.800881	0.847592
270	10	10	0.834037	0.777552	0.804961
271	15	20	0.760916	0.685675	0.584679
272	25	30	0.626875	0.497394	0.61001
273	27	30	0.60773	0.479743	0.596506
274	2	10	0.821564	0.891456	0.816299
275	4	10	0.786409	0.861339	0.815629
276	6	10	0.753026	0.833774	0.85484
277	8	10	0.697336	0.760825	0.825697
278	2	10	0.979017	0.535563	0.993318
279	4	10	0.975504	0.539992	0.983546
280	6	10	0.96792	0.538603	0.970847
281	8	10	0.954158	0.545263	0.949763
282	10	10	0.937891	0.543559	0.9222
283	12	20	0.901684	0.536473	0.864203
284	14	20	0.853336	0.519855	0.787581
285	16	20	0.788483	0.517016	0.746116
286	18	20	0.727962	0.509896	0.696351
287	20	20	0.678982	0.489869	0.643612
288	23	30	0.598737	0.454762	0.549416
289	25	30	0.581039	0.455185	0.513834
290	27	30	0.546612	0.463255	0.46246
291	30	30	0.480462	0.453383	0.370028
292	20	20	0.378845	0.380208	0.641996
293	22	30	0.352314	0.321642	0.503225
294	24	30	0.317305	0.293406	0.454029
295	2	10	0.810026	0.881641	0.617023
296	4	10	0.816681	0.901135	0.696897
297	6	10	0.767146	0.875137	0.801151
298	8	10	0.68351	0.815855	0.876933
299	2	10	0.515187	0.262236	0.319775
300	2	10	0.836313	0.868194	0.787947
301	4	10	0.802159	0.839615	0.743735
302	6	10	0.751038	0.834466	0.743041
303	8	10	0.684328	0.829796	0.717669
304	10	10	0.615183	0.811064	0.69283
305	2	10	0.825665	0.754624	0.857162
306	2	10	0.870959	0.574091	0.910541
307	4	10	0.851971	0.592394	0.910861
308	6	10	0.849061	0.627497	0.941453
309	8	10	0.859492	0.683471	0.940243
310	10	10	0.858451	0.73318	0.917045
311	12	20	0.853873	0.756385	0.87509
312	14	20	0.836513	0.751728	0.809625
313	16	20	0.81867	0.758366	0.702051
314	18	20	0.809401	0.75155	0.683169
315	20	20	0.772775	0.717286	0.635881
316	22	30	0.762289	0.71677	0.612889
317	24	30	0.747979	0.718787	0.593232
318	26	30	0.723906	0.723083	0.576319
319	30	30	0.669907	0.713997	0.529822
320	35	40	0.589608	0.717858	0.456381
321	2	10	0.891637	0.693569	0.871723
322	4	10	0.872304	0.746626	0.886319
323	6	10	0.808244	0.761677	0.870791
324	8	10	0.725869	0.760295	0.827688
325	10	10	0.631031	0.743304	0.767928
326	2	10	0.72049	0.66002	0.607643
327	4	10	0.657246	0.64732	0.601075
328	6	10	0.564393	0.602678	0.563839
329	8	10	0.466163	0.545165	0.502298
330	17	20	0.858709	0.712044	0.896592
331	20	20	0.835988	0.77549	0.812749
332	23	30	0.799676	0.80303	0.691615
333	25	30	0.740323	0.800143	0.587079
334	30	30	0.625262	0.734029	0.368465
335	33	40	0.595277	0.665208	0.237632
336	17	20	0.738304	0.653584	0.917569
337	5	10	0.523286	0.633785	0.413282
338	20	20	0.648592	0.709055	0.42006
339	23	30	0.686052	0.70222	0.419546
340	25	30	0.71563	0.702826	0.420967
341	27	30	0.706994	0.684939	0.414994
342	4	10	0.884839	0.72965	0.829436
343	5	10	0.886702	0.741219	0.816514
344	7	10	0.876263	0.772002	0.768018
345	10	10	0.844477	0.822934	0.642116
346	15	20	0.725544	0.771795	0.37309
347	17	20	0.669956	0.732577	0.486822
348	20	20	0.56915	0.662508	0.403097
349	7	10	0.869875	0.832029	0.856063
350	10	10	0.870429	0.874788	0.80123
351	15	20	0.761393	0.876619	0.593954
352	17	20	0.721608	0.857639	0.494842
353	20	20	0.627186	0.791604	0.478952
354	3	10	0.855607	0.746202	0.830019
355	7	10	0.883526	0.822433	0.875929
356	10	10	0.89408	0.832625	0.856144
357	15	20	0.845314	0.764967	0.776513
358	17	20	0.823536	0.735772	0.823319
359	20	20	0.746277	0.645961	0.789481
360	4	10	0.403349	0.517389	0.60011
361	5	10	0.381428	0.492596	0.580695
362	7	10	0.328531	0.444372	0.551562
363	4	10	0.626456	0.628396	0.353947
364	5	10	0.541916	0.566169	0.392896
365	7	10	0.502449	0.551795	0.422492
366	10	10	0.324455	0.39415	0.444802
367	3	10	0.611242	0.674949	0.682466
368	4	10	0.646462	0.759039	0.79986
369	5	10	0.621219	0.78241	0.852424
370	7	10	0.562558	0.796853	0.9193
371	10	10	0.472206	0.757124	0.949967
372	30	30	0.447995	0.664442	0.67452
373	33	40	0.44587	0.653221	0.91119
374	35	40	0.445965	0.653096	0.917837
375	40	40	0.435211	0.641273	0.907416
376	45	50	0.418019	0.594855	0.863182
377	23	30	0.690808	0.692977	0.6814
378	25	30	0.632357	0.679386	0.624
379	27	30	0.559325	0.674416	0.583389
380	3	10	0.843506	0.618648	0.601106
381	4	10	0.83306	0.636621	0.617126
382	5	10	0.813054	0.65202	0.602536
383	7	10	0.772394	0.69158	0.580541
384	10	10	0.723628	0.738297	0.510307
385	15	20	0.618456	0.728606	0.375955
386	17	20	0.572345	0.695181	0.446749
387	3	10	0.704167	0.855806	0.816873
388	4	10	0.683917	0.865383	0.858054
389	5	10	0.677503	0.875061	0.890638
390	7	10	0.619769	0.862945	0.929456
391	10	10	0.507053	0.810709	0.922596
392	3	10	0.873027	0.938065	0.694783
393	17	20	0.549296	0.669566	0.659296
394	20	20	0.445215	0.557638	0.621676
395	35	40	0.107918	0.153246	0.825435
396	3	10	0.774249	0.910874	0.591427
397	4	10	0.766575	0.932773	0.653788
398	5	10	0.742492	0.935672	0.696928
399	3	10	0.756798	0.881672	0.601853
400	4	10	0.725944	0.906027	0.688311
401	5	10	0.700905	0.913152	0.74242
402	7	10	0.629189	0.902646	0.823194
403	10	10	0.512949	0.850461	0.886634
404	15	20	0.382137	0.752248	0.830367
405	5	10	0.789461	0.768102	0.8141
406	7	10	0.846304	0.854572	0.844042
407	10	10	0.811468	0.868934	0.787288
408	15	20	0.692866	0.847258	0.613045
409	4	10	0.795298	0.854268	0.770573
410	10	10	0.655008	0.802475	0.760814
411	4	10	0.926596	0.787766	0.87108
412	6	10	0.912105	0.841483	0.880157
413	8	10	0.890826	0.87052	0.872106
414	10	10	0.878759	0.911572	0.849605
415	12	20	0.879049	0.948543	0.842657
416	14	20	0.848919	0.941344	0.790684
417	16	20	0.761598	0.912172	0.758542
418	18	20	0.789498	0.885935	0.756603
419	20	20	0.768728	0.844937	0.735782
420	26	30	0.675169	0.759619	0.685698
421	10	10	0.722531	0.850753	0.715941
422	15	20	0.639746	0.809152	0.644489
423	10	10	0.863499	0.728955	0.803598
424	15	20	0.837805	0.77787	0.813978
425	20	20	0.818239	0.739106	0.730543
426	30	30	0.791857	0.736449	0.776717
427	40	40	0.740565	0.75768	0.807551
428	4	10	0.920929	0.818633	0.847665
429	6	10	0.93509	0.861429	0.819929
430	8	10	0.935224	0.870608	0.762164
431	10	10	0.923379	0.854095	0.693657
432	12	20	0.90965	0.832778	0.638569
433	14	20	0.868416	0.818706	0.596774
434	16	20	0.856039	0.745074	0.703995
435	18	20	0.847128	0.762922	0.739006
436	20	20	0.826604	0.757759	0.742145
437	4	10	0.800308	0.685536	0.773916
438	6	10	0.799813	0.751843	0.776747
439	8	10	0.760953	0.787874	0.745377
440	10	10	0.711671	0.841243	0.703601
441	12	20	0.648907	0.856274	0.620399
442	4	10	0.839562	0.7729	0.868512
443	6	10	0.811584	0.821975	0.878234
444	8	10	0.769549	0.877264	0.86353
445	10	10	0.699718	0.89513	0.816364
446	10	10	0.793006	0.885309	0.685871
447	15	20	0.777466	0.854308	0.537387
448	20	20	0.727819	0.775136	0.650585
449	30	30	0.631622	0.671776	0.577195
450	10	10	0.833121	0.893493	0.574856
451	15	20	0.829445	0.886028	0.569109
452	20	20	0.780113	0.792013	0.821186
453	30	30	0.806714	0.747072	0.787358
454	40	40	0.817989	0.741914	0.870968
455	2	10	0.759305	0.778873	0.796647
456	4	10	0.773837	0.836229	0.717084
457	6	10	0.774314	0.856774	0.642736
458	8	10	0.730883	0.851977	0.525035
459	10	10	0.673866	0.829829	0.413372
460	10	10	0.767694	0.80208	0.642307
461	15	20	0.735468	0.756332	0.611583
462	5	10	0.810468	0.643323	0.828185
463	10	10	0.82627	0.871779	0.805374
464	15	20	0.763078	0.903257	0.68795
465	20	20	0.644208	0.871858	0.619202
466	10	10	0.871439	0.810179	0.803066
467	10	10	0.801736	0.769357	0.769358
468	10	10	0.761615	0.61991	0.705903
469	10	10	0.838019	0.855003	0.705032
470	5	10	0.791431	0.649969	0.768007
471	10	10	0.811118	0.757175	0.772282
472	5	10	0.803733	0.670245	0.736727
473	10	10	0.783944	0.786429	0.73791
474	10	10	0.864778	0.764598	0.700583
475	5	10	0.782316	0.655248	0.825902
476	10	10	0.764795	0.775581	0.720594
477	5	10	0.704709	0.715237	0.721789
478	10	10	0.70899	0.794554	0.747713
479	15	20	0.700064	0.870612	0.699413
480	10	10	0.856102	0.81198	0.837365
481	15	20	0.845414	0.861998	0.725894
482	5	10	0.8121	0.689593	0.494964
483	10	10	0.795009	0.783938	0.550858
484	10	10	0.816233	0.830851	0.636502
485	10	10	0.775342	0.748408	0.74022
486	10	10	0.813992	0.819473	0.792622
487	10	10	0.765663	0.874484	0.658304
488	10	10	0.709977	0.635374	0.720566
489	15	20	0.694511	0.736423	0.670401
490	10	10	0.842939	0.757891	0.588091
491	15	20	0.831901	0.874632	0.61492
492	10	10	0.852022	0.828649	0.631601
493	15	20	0.803928	0.911357	0.575848
494	30	30	0.666795	0.798204	0.50571
495	10	10	0.869272	0.741476	0.578318
496	15	20	0.862132	0.871861	0.638012
497	20	20	0.817806	0.903745	0.329037
498	10	10	0.844517	0.770015	0.662023
499	15	20	0.850931	0.87729	0.665023
500	10	10	0.806525	0.666388	0.586623
501	15	20	0.805972	0.816326	0.592122
502	10	10	0.819941	0.802327	0.699247
503	5	10	0.788813	0.499086	0.716908
504	10	10	0.805875	0.623853	0.787506
505	15	20	0.789391	0.749632	0.790578
506	20	20	0.772469	0.82617	0.526077
507	15	20	0.742717	0.688647	0.642533
508	10	10	0.792224	0.68565	0.667307
509	30	30	0.817685	0.791299	0.394326
510	40	40	0.85591	0.717648	0.698952
511	15	20	0.81834	0.741078	0.710055
512	20	20	0.83756	0.83086	0.292112
513	10	10	0.859118	0.76357	0.787197
514	15	20	0.843428	0.852518	0.668441
515	20	20	0.730772	0.711639	0.510107
516	10	10	0.877074	0.84203	0.669597
517	15	20	0.829122	0.920053	0.439939
518	30	30	0.746093	0.826566	0.510089
519	40	40	0.757098	0.716739	0.608283
520	10	10	0.914644	0.888721	0.514618
521	15	20	0.907052	0.934003	0.302307
522	20	20	0.885557	0.917604	0.696406
523	30	30	0.834565	0.805604	0.642662
524	40	40	0.808625	0.707717	0.625776
525	10	10	0.752512	0.640877	0.870243
526	15	20	0.722827	0.698249	0.74499
527	10	10	0.852898	0.655124	0.849407
528	15	20	0.857018	0.842682	0.83452
529	20	20	0.831007	0.898464	0.71975
530	30	30	0.646552	0.836053	0.672467
531	10	10	0.79574	0.729109	0.841202
532	15	20	0.793597	0.879865	0.819548
533	5	10	0.799023	0.563563	0.852
534	10	10	0.850181	0.775975	0.883262
535	40	40	0.78913	0.669197	0.549119
536	10	10	0.873186	0.760361	0.786162
537	15	20	0.850893	0.870292	0.691094
538	10	10	0.838191	0.829327	0.811571
539	10	10	0.74418	0.71898	0.725721
540	15	20	0.774352	0.825181	0.755601
541	10	10	0.819205	0.893823	0.581001
542	5	10	0.854901	0.787291	0.790652
543	10	10	0.83734	0.883742	0.815147
544	15	20	0.781435	0.903056	0.723079
545	15	20	0.733787	0.741031	0.661461
546	10	10	0.743228	0.650782	0.69113
547	15	20	0.685835	0.742251	0.560955
548	10	10	0.902685	0.784985	0.649016
549	15	20	0.87311	0.886793	0.492581
550	20	20	0.809761	0.90898	0.3653
551	30	30	0.69345	0.822541	0.294103
552	10	10	0.755099	0.883974	0.782193
553	10	10	0.80966	0.682012	0.64685
554	15	20	0.824389	0.86166	0.626968
555	20	20	0.751945	0.891957	0.509347
556	10	10	0.877115	0.853373	0.625773
557	15	20	0.786215	0.912277	0.475083
558	10	10	0.804479	0.805128	0.763859
559	15	20	0.766525	0.874331	0.66724
560	10	10	0.783185	0.791515	0.751563
561	15	20	0.750721	0.79645	0.643717
562	10	10	0.788789	0.751421	0.761685
563	15	20	0.750947	0.788607	0.756737
564	20	20	0.701234	0.792719	0.287893
565	5	10	0.792387	0.779079	0.792858
566	10	10	0.790843	0.866284	0.775046
567	15	20	0.745366	0.876272	0.681539
568	15	20	0.785086	0.678088	0.725958
569	20	20	0.784601	0.82309	0.456965
570	10	10	0.766166	0.742119	0.729047
571	15	20	0.73933	0.828921	0.736963
572	10	10	0.780702	0.692459	0.773044
573	15	20	0.739441	0.730421	0.751463
574	5	10	0.809238	0.615506	0.586103
575	10	10	0.844493	0.811752	0.545293
576	15	20	0.791144	0.860843	0.46336
577	20	20	0.737292	0.881061	0.35709
578	10	10	0.882336	0.810718	0.673358
579	15	20	0.852285	0.876364	0.654735
580	10	10	0.822336	0.758988	0.755337
581	15	20	0.8023	0.853135	0.645571
582	10	10	0.863199	0.8493	0.776385
583	10	10	0.704919	0.806488	0.709593
584	15	20	0.657008	0.835195	0.639545
585	10	10	0.782003	0.722248	0.647439
586	10	10	0.818456	0.782241	0.782607
587	15	20	0.823876	0.877239	0.573302
588	10	10	0.677202	0.755794	0.576989
589	5	10	0.761306	0.680142	0.672126
590	10	10	0.802218	0.847688	0.534905
591	10	10	0.873163	0.841318	0.810147
592	10	10	0.847331	0.860426	0.723136
593	15	20	0.795335	0.924889	0.578439
594	20	20	0.704279	0.904159	0.621094
595	15	20	0.821971	0.754677	0.327173
596	20	20	0.80457	0.846805	0.161336
597	15	20	0.741675	0.700885	0.533446
598	20	20	0.769696	0.810912	0.25907
599	10	10	0.871827	0.718129	0.666516
600	15	20	0.865561	0.823506	0.660236
601	20	20	0.845254	0.882591	0.278194
602	10	10	0.868826	0.737591	0.694732
603	15	20	0.884035	0.866339	0.770525
604	2	10	0.88656	0.694055	0.865867
605	3	10	0.890802	0.719017	0.861208
606	4	10	0.91722	0.765804	0.872875
607	5	10	0.922453	0.803951	0.8512
608	7	10	0.926701	0.832822	0.785188
609	10	10	0.911196	0.817859	0.652753
610	12	20	0.891186	0.815397	0.566288
611	15	20	0.830959	0.732284	0.413052
612	17	20	0.834589	0.7326	0.723515
613	20	20	0.806311	0.707758	0.71694
614	14	20	0.765348
615	13	20	0.903511	0.871538	0.781473
616	21	30	0.81403	0.78369	0.737821
617	29	30	0.74263	0.675065	0.823497
618	37	40	0.700356	0.645182	0.350487
619	5	10	0.890124	0.701072	0.985905
620	7	10	0.859982	0.67845	0.992751
621	10	10	0.782554	0.620038	0.93759
622	15	20	0.668306	0.526728	0.809826
623	3	10	0.812447
624	4	10	0.806029
625	5	10	0.796641
626	7	10	0.811825
627	10	10	0.772575
628	15	20	0.700461
629	17	20	0.669015
630	20	20	0.638022
631	23	30	0.578281
632	4	10	0.773144
633	5	10	0.76159
634	7	10	0.77206
635	10	10	0.727987
636	3	10	0.894171	0.828687	0.781041
637	4	10	0.893233	0.839603	0.786021
638	5	10	0.890733	0.860357	0.797982
639	7	10	0.877022	0.897661	0.790685
640	10	10	0.837883	0.916645	0.749203
641	3	10	0.930426	0.616389	0.640492
642	4	10	0.929129	0.575052	0.58491
643	5	10	0.934019	0.564848	0.582242
644	7	10	0.934706	0.527538	0.560897
645	10	10	0.926902	0.456194	0.502157
646	15	20	0.897668	0.378681	0.426513
647	17	20	0.910937	0.382229	0.622327
648	20	20	0.923341	0.376711	0.619527
649	23	30	0.930115	0.371476	0.614978
650	25	30	0.926947	0.367953	0.60801
651	27	30	0.925405	0.36091	0.602552
652	30	30	0.920587	0.346892	0.59266
653	33	40	0.919077	0.330757	0.5861
654	35	40	0.905955	0.316783	0.577005
655	40	40	0.889059	0.29369	0.562916
656	45	50	0.851998	0.281421	0.582749
657	3	10	0.817363	0.732322	0.576472
658	4	10	0.821767	0.737757	0.610163
659	5	10	0.832973	0.759343	0.613837
660	7	10	0.839082	0.789212	0.618563
661	10	10	0.830991	0.780981	0.570443
662	15	20	0.81693	0.711277	0.397856
663	17	20	0.833673	0.694435	0.633189
664	20	20	0.84674	0.661298	0.578226
665	23	30	0.884791	0.633106	0.548176
666	25	30	0.886278	0.609337	0.520111
667	27	30	0.894938	0.593857	0.505254
668	30	30	0.909706	0.565986	0.477537
669	33	40	0.911991	0.555397	0.443091
670	35	40	0.908188	0.510806	0.400759
671	40	40	0.903	0.508711	0.403189
672	45	50	0.898565	0.502937	0.401281
673	3	10	0.855413	0.614828	0.467216
674	4	10	0.815694	0.619127	0.425697
675	5	10	0.824499	0.622342	0.430152
676	7	10	0.825003	0.601001	0.448157
677	10	10	0.80893	0.532029	0.418141
678	15	20	0.779584	0.351673	0.383781
679	17	20	0.789402	0.317919	0.446528
680	20	20	0.808318	0.271511	0.433136
681	23	30	0.839023	0.245932	0.438237
682	25	30	0.851707	0.227195	0.441293
683	27	30	0.87157	0.206745	0.427155
684	30	30	0.881011	0.188845	0.424919
685	33	40	0.887288	0.149901	0.432108
686	35	40	0.89189	0.143904	0.430309
687	40	40	0.895345	0.0968617	0.394333
688	45	50	0.905549	0.0980063	0.401489
689	3	10	0.553973	0.880452	0.72196
690	4	10	0.504922	0.885733	0.783364
691	5	10	0.455049	0.881121	0.830952
692	7	10	0.379687	0.866182	0.895651
693	10	10	0.294492	0.831998	0.932061
694	3	10	0.807307	0.625144	0.753108
695	4	10	0.811112	0.648133	0.773215
696	5	10	0.836181	0.684156	0.798851
697	7	10	0.876264	0.711877	0.805012
698	10	10	0.886341	0.727427	0.785094
699	15	20	0.868434	0.721412	0.744126
700	17	20	0.880098	0.752307	0.753619
701	20	20	0.875235	0.753205	0.768851
702	23	30	0.858989	0.74761	0.776366
703	25	30	0.862498	0.749556	0.776527
704	27	30	0.868308	0.764198	0.784283
705	30	30	0.870177	0.756409	0.785023
706	33	40	0.857117	0.772747	0.677328
707	35	40	0.853092	0.771676	0.671749
708	40	40	0.804287	0.769174	0.653025
709	45	50	0.72728	0.740717	0.623138
710	15	20	0.883382	0.612927	0.909748
711	17	20	0.887918	0.67813	0.714413
712	20	20	0.886764	0.765594	0.704715
713	23	30	0.877061	0.816025	0.66189
714	25	30	0.868113	0.830862	0.616417
715	27	30	0.85416	0.832743	0.562658
716	30	30	0.836937	0.817477	0.48577
717	33	40	0.822686	0.79694	0.610172
718	35	40	0.818266	0.784224	0.615924
719	40	40	0.770724	0.748009	0.609358
720	10	10	0.818136	0.757266	0.637874
721	15	20	0.720729	0.814544	0.537677
722	17	20	0.664424	0.815008	0.418935
723	20	20	0.551438	0.778163	0.334739
724	5	10	0.900537	0.789231	0.862979
725	5	10	0.905742	0.660592	0.739597
726	7	10	0.881291	0.69161	0.797662
727	10	10	0.822406	0.782235	0.87542
728	15	20	0.659519	0.821618	0.909185
729	17	20	0.60327	0.812007	0.582814
730	20	20	0.533661	0.790976	0.582871
731	23	30	0.473225	0.744525	0.541281
732	25	30	0.438957	0.712564	0.51018
733	27	30	0.434159	0.685699	0.457872
734	30	30	0.389065	0.61957	0.420776
735	3	10	0.463233	0.826697	0.914655
736	4	10	0.428791	0.819945	0.879798
737	5	10	0.400559	0.81186	0.848493
738	7	10	0.349469	0.786004	0.778033
739	10	10	0.305916	0.765645	0.688751
740	23	30	0.314507	0.62209	0.634056
741	7	10	0.736698	0.84378	0.770835
742	17	20	0.274705	0.430957	0.102832
743	20	20	0.279041	0.431082	0.101564
744	23	30	0.2816	0.430335	0.108221
745	17	20	0.590112	0.650384	0.571659
746	4	10	0.774974	0.568333	0.948252
747	5	10	0.764107	0.572984	0.942083
748	7	10	0.742303	0.602535	0.925153
749	10	10	0.706356	0.617008	0.882593
750	15	20	0.662041	0.658104	0.764307
751	17	20	0.624907	0.651191	0.595786
752	4	10	0.932608	0.605513	0.976274
753	5	10	0.940246	0.648091	0.965345
754	7	10	0.931834	0.686737	0.929225
755	10	10	0.886856	0.736972	0.817764
756	15	20	0.688786	0.758464	0.487896
757	5	10	0.83355	0.759019	0.730947
758	7	10	0.85111	0.810477	0.808258
759	10	10	0.856598	0.855296	0.901241
760	15	20	0.844829	0.834603	0.928835
761	7	10	0.76261	0.677988	0.69527
762	10	10	0.774795	0.74354	0.793267
763	15	20	0.770868	0.76193	0.918227
764	17	20	0.762309	0.760663	0.65303
765	7	10	0.742047	0.69639	0.616355
766	10	10	0.719986	0.693873	0.55124
767	15	20	0.643683	0.518648	0.612016
768	8	10	0.858941	0.759025	0.786538
769	12	20	0.749762	0.709835	0.765422
770	22.3459	30	0.806924	0.584416	0.266484
771	89	90	0.530351	0.276308	0.730881
772	7	10	0.590043	0.730865	0.542179
773	11	20	0.409223	0.677741	0.612234
774	3	10	0.721409	0.781973	0.838051
775	5	10	0.756517	0.763021	0.832329
776	8	10	0.753605	0.762412	0.802137
777	12	20	0.752473	0.788596	0.777291
778	17	20	0.743534	0.799007	0.660794
779	21	30	0.699872	0.807193	0.68434
780	27	30	0.63655	0.803239	0.705774
781	14.9875	20	0.620693	0.64819	0.729919
782	10	10	0.84477	0.753232	0.843648
783	13	20	0.830947	0.773349	0.756767
784	16	20	0.792582	0.764711	0.49056
785	19	20	0.72174	0.722118	0.502792
786	23	30	0.600631	0.637689	0.524799
787	12	20	0.786745	0.618308	0.613875
788	16	20	0.716825	0.7445	0.587308
789	20	20	0.663551	0.759959	0.534077
790	24	30	0.594928	0.694972	0.452925
791	28.2826	30	0.510713	0.558384	0.210381
792	3	10	0.915619	0.849106	0.777126
793	4	10	0.875465	0.829962	0.803361
794	5	10	0.872466	0.820577	0.800611
795	6	10	0.853025	0.795577	0.7981
796	7	10	0.834142	0.762998	0.783074
797	8	10	0.839799	0.746877	0.768728
798	9	10	0.841393	0.725553	0.749622
799	10	10	0.849068	0.700958	0.716288
800	11	20	0.848624	0.65571	0.652477
801	12	20	0.839871	0.622632	0.626124
802	13	20	0.841124	0.586007	0.561312
803	15	20	0.835902	0.529738	0.472794
804	16	20	0.801539	0.46627	0
805	18	20	0.786041	0.416277	0
806	20	20	0.750312	0.351687	0.0179269
807	22	30	0.705199	0.283343	0.0360553
808	25	30	0.696095	0.247056	0.0734582
809	27	30	0.684171	0.22325	0.088475
810	11.8318	20	0.911812	0.652298	0.755253
811	23	30	0.751132	0.791937	0.642789
812	23.8842	30	0.379415	0.559836	0.280373
813	3	10	0.823527	0.741562	0.645073
814	5	10	0.705519	0.671608	0.706459
815	7	10	0.589912	0.583966	0.75768
816	9	10	0.502509	0.500037	0.803362
817	13.2378	20	0.545152	0.47278	0.707505
818	20	20	0.682951	0.762032	0.78293
819	15	20	0.920309	0.680926	0.999034
820	18	20	0.914401	0.685565	0.502736
821	21	30	0.903064	0.694078	0.528517
822	24	30	0.877731	0.699965	0.55146
823	27	30	0.817548	0.687399	0.563171
824	9	10	0.81694	0.510746	0.733902
825	12	20	0.87684	0.650215	0.830689
826	15	20	0.896977	0.711299	0.844169
827	18	20	0.901032	0.746862	0.732488
828	21	30	0.893686	0.748929	0.749966
829	24	30	0.891547	0.756315	0.775274
830	27	30	0.886926	0.761331	0.785467
831	30	30	0.885485	0.767824	0.799155
832	36	40	0.878692	0.776584	0.748059
833	2	10	0.957466	0.732127	0.926086
834	4	10	0.992034	0.840043	0.830392
835	7	10	0.994995	0.895217	0.668386
836	9	10	0.969519	0.880364	0.516684
837	12	20	0.945952	0.873222	0.39721
838	14	20	0.89552	0.83853	0.263698
839	17	20	0.87389	0.842709	0.74308
840	19	20	0.816393	0.828448	0.694999
841	17	20	0.915262	0.741694	0.874229
842	20	20	0.909416	0.804956	0.974266
843	23	30	0.889959	0.810233	0.996561
844	26	30	0.877379	0.789647	0.971663
845	29	30	0.878113	0.771407	0.931894
846	35	40	0.872165	0.720745	0.605739
847	44	50	0.736531	0.52744	0.632012
848	13	20	0.608124	0.523417	0.530492
849	14	20	0.717024	0.65042	0.619971
850	19	20	0.648995	0.718495	0.28765
851	27	30	0.828765	0.702951	0.562619
852	34	40	0.86659	0.744182	0.745783
853	41	50	0.866668	0.746565	0.769276
854	47	50	0.853468	0.770664	0.790894
855	54	60	0.821384	0.790179	0.800877
856	61	70	0.799164	0.81487	0.809566
857	68	70	0.762218	0.807905	0.79078
858	20	20	0.923081	0.635874	0.58899
859	27	30	0.919015	0.732253	0.653622
860	34	40	0.866109	0.69839	0.72981
861	37	40	0.873609	0.687888	0.756268
862	40	40	0.889169	0.730913	0.788512
863	47	50	0.883186	0.762346	0.822552
864	53	60	0.856966	0.773924	0.816106
865	54	60	0.869198	0.800892	0.836681
866	60	60	0.807552	0.801783	0.815593
867	61	70	0.838493	0.812723	0.832645
868	68	70	0.809012	0.814689	0.82062
869	81	90	0.740259	0.767801	0.74788
870	26	30	0.851418	0.707661	0.56889
871	29	30	0.871128	0.710319	0.591528
872	32	40	0.874141	0.722578	0.832957
873	36	40	0.882648	0.732224	0.853496
874	43	50	0.879871	0.762237	0.877968
875	51	60	0.865608	0.815847	0.883246
876	58	60	0.845749	0.85387	0.869007
877	65	70	0.819672	0.856164	0.836349
878	15	20	0.873524	0.571929	0.890445
879	20	20	0.904975	0.729495	0.672753
880	26	30	0.887194	0.810569	0.760657
881	31	40	0.859861	0.810282	0.613099
882	36	40	0.846436	0.810337	0.70334
883	41	50	0.849188	0.811952	0.780676
884	47	50	0.849432	0.835497	0.841867
885	52	60	0.832802	0.833923	0.88587
886	62	70	0.78035	0.794777	0.916946
887	78	80	0.690516	0.728752	0.860893
888	94	100	0.627456	0.635144	0.733173
889	36.706	40	0.606378	0.497533	0.168003
890	16	20	0.880381	0.566031	0.550946
891	22	30	0.904516	0.753174	0.728019
892	27	30	0.887189	0.816776	0.7904
893	33	40	0.858781	0.824438	0.635423
894	38	40	0.847894	0.826832	0.729269
895	44	50	0.848718	0.826297	0.792091
896	49	50	0.849039	0.859467	0.847971
897	55	60	0.827543	0.855394	0.89465
898	66	70	0.770965	0.826988	0.920582
899	82	90	0.679876	0.74054	0.860512
900	99	100	0.617516	0.66175	0.731362
901	38.6682	40	0.591905	0.494545	0.167871
902	9	10	0.863201	0.738822	0.86265
903	13	20	0.848554	0.854798	0.849365
904	18	20	0.789022	0.816718	0.621753
905	22	30	0.732773	0.729186	0.606168
906	27	30	0.751308	0.70846	0.63061
907	31	40	0.760831	0.717665	0.343036
908	36	40	0.688191	0.604455	0.409167
909	45	50	0.552571	0.480567	0.470132
910	54	60	0.416819	0.322639	0.424687
911	31.8005	40	0.724303	0.694497	0.0700087
912	7	10	0.729204	0.610281	0.740122
913	11	20	0.494884	0.764767	0.772388
914	15	20	0.264268	0.776984	0.685713
915	19	20	0.121471	0.70354	0.529678
916	26.759	30	0.089793	0.698613	0.481471
917	14	20	0.85067	0.718147	0.800243
918	19	20	0.812554	0.83626	0.646488
919	24	30	0.695368	0.8019	0.619862
920	33.9131	40	0.858111	0.704829	0.129055
921	3	10	0.782791	0.637471	0.689214
922	7	10	0.735953	0.727922	0.568348
923	11	20	0.570559	0.663308	0.323874
924	15	20	0.459891	0.594337	0.173431
925	19	20	0.405429	0.544233	0.358002
926	23	30	0.409303	0.541889	0.339572
927	27	30	0.4347	0.543941	0.332524
928	31	40	0.4543	0.543187	0.309583
929	35	40	0.466732	0.545504	0.302997
930	27.3899	30	0.641638	0.493714	0.502218
931	3	10	0.860623	0.857407	0.455882
932	4	10	0.874414	0.922389	0.636823
933	7	10	0.729127	0.910214	0.885221
934	2	10	0.746279	0.586004	0.545461
935	3	10	0.741513	0.61111	0.608823
936	4	10	0.703831	0.598802	0.613855
937	5	10	0.724057	0.634447	0.679918
938	6	10	0.707311	0.630252	0.701889
939	7	10	0.673973	0.613874	0.704346
940	8	10	0.675175	0.618111	0.739886
941	9	10	0.667099	0.612242	0.737288
942	12	20	0.611793	0.53508	0.70619
943	14	20	0.596027	0.488404	0.665657
944	19	20	0.564024	0.430674	0.550643
945	3	10	0.833128	0.715429	0.732701
946	5	10	0.807285	0.74557	0.738766
947	7	10	0.764254	0.715508	0.714734
948	11	20	0.598736	0.621863	0.644735
949	13.4448	20	0.781825	0.470102	0.34735
950	24	30	0.908265	0.770501	0.797293
951	27	30	0.909635	0.852815	0.679873
952	30	30	0.879352	0.893748	0.530403
953	21.0749	30	0.904819	0.810661	0.405251
954	12	20	0.931129	0.792815	0.838181
955	18	20	0.923208	0.782644	0.681651
956	24	30	0.892016	0.699276	0.677388
957	30	30	0.898932	0.647193	0.65753
958	36	40	0.907428	0.629022	0.275364
959	42	50	0.906603	0.635124	0.276875
960	54	60	0.805762	0.595641	0.2565
961	42.6427	50	0.910958	0.66294	0.244818
962	2	10	0.90696	0.611957	0.667512
963	5	10	0.930421	0.730934	0.848108
964	8	10	0.897001	0.778279	0.92111
965	10	10	0.880565	0.798415	0.908532
966	13	20	0.869439	0.794358	0.896253
967	16	20	0.866039	0.792866	0.882746
968	18	20	0.858985	0.800111	0.874767
969	21	30	0.823319	0.791871	0.878251
970	24	30	0.755419	0.768204	0.836625
971	27	30	0.684461	0.734599	0.789548
972	2	10	0.899313	0.849602	0.598596
973	4	10	0.862083	0.824086	0.554805
974	18	20	0.874856	0.811024	0.587741
975	19	20	0.775939	0.699238	0.790721
976	21	30	0.818394	0.783152	0.806553
977	22	30	0.836133	0.814357	0.80061
978	24	30	0.810848	0.838501	0.74796
979	25	30	0.809082	0.846391	0.738029
980	24.7919	30	0.802518	0.749288	0.339492
981	17	20	0.896709	0.628402	0.793657
982	4	10	0.75131	0.664594	0.719952
983	10	10	0.811975	0.705298	0.729672
984	13	20	0.866803	0.730837	0.749745
985	15	20	0.855441	0.711968	0.665706
986	17	20	0.888228	0.724784	0.900266
987	19	20	0.837991	0.697178	0.869221
988	21	30	0.761552	0.648021	0.807459
989	26	30	0.555292	0.519646	0.609085
990	15.3346	20	0.867834	0.571915	0.764993
991	17	20	0.835984	0.769925	0.503507
992	21	30	0.950725	0.770713	0.745032
993	25	30	0.976086	0.686422	0.841548
994	30	30	0.971784	0.627035	0.862747
995	34	40	0.963774	0.590193	0.457966
996	38	40	0.964754	0.581101	0.458408
997	43	50	0.941878	0.583192	0.464024
998	25	30	0.857388	0.766055	0.857362
999	2	10	0.954756	0.738291	0.728956
1000	3	10	0.972201	0.762406	0.798642
1001	5	10	0.977684	0.790577	0.877508
1002	7	10	0.926819	0.807132	0.94257
1003	10	10	0.832207	0.793113	0.915296
1004	13	20	0.716491	0.737511	0.819794
1005	17	20	0.552463	0.636589	0.693922
1006	9.24459	10	0.948095	0.533294	0.778386
1007	5	10	0.969489	0.643901	0.87552
1008	11	20	0.967971	0.631173	0.856591
1009	14	20	0.843954	0.544075	0.54624
1010	18	20	0.792992	0.469418	0.794483
1011	23	30	0.751369	0.415418	0.708385
1012	29	30	0.716572	0.398897	0.628264
1013	34	40	0.633962	0.382313	0.564034
1014	40	40	0.54251	0.349612	0.572497
1015	12.8851	20	0.562358	0.28322	0.113416
1016	81	90	0.708721	0.511165	0.597492
1017	15	20	0.808959
1018	18	20	0.770123
1019	23	30	0.635432
1020	24	30	0.583949
1021	26.9676	30	0.702752
1022	3	10	0.857086	0.672932	0.600985
1023	4	10	0.817436	0.672066	0.62102
1024	7	10	0.736848	0.642994	0.612846
1025	10	10	0.576411	0.574343	0.542612
1026	17	20	0.536675	0.694498	0.604603
1027	22	30	0.398285	0.69522	0.650111
1028	26	30	0.339441	0.665033	0.652325
1029	8	10	0.80061	0.766897	0.882352
1030	11	20	0.648538	0.718776	0.712114
1031	8	10	0.840192	0.811577	0.827936
1032	11	20	0.733348	0.768547	0.598548
1033	17	20	0.597685	0.596204	0.35248
1034	6	10	0.930342	0.766935	0.861885
1035	10	10	0.816254	0.819216	0.620501
1036	14	20	0.613423	0.719511	0.312903
1037	26.1163	30	0.780032	0.708669	0.761082
1038	3	10	0.753306	0.737388	0.62483
1039	26	30	0.601844	0.742216	0.845042
1040	32	40	0.402399	0.677201	0.3723
1041	22.7608	30	0.188683	0.406712	0.406287
1042	24	30	0.829825	0.586124	0.865287
1043	9	10	0.937877	0.777461	0.817365
1044	21	30	0.959961	0.87534	0.895232
1045	40	40	0.673104	0.72492	0.329414
1046	2	10	0.77108	0.516247	0.280361
1047	3	10	0.690188	0.467145	0.293863
1048	5	10	0.449134	0.275143	0.400072
1049	14.4956	20	0.633841	0.239597	0.465154
1050	18	20	0.883936	0.679457	0.581097
1051	26	30	0.806866	0.769857	0.55869
1052	39	40	0.651153	0.618658	0.407714
1053	51.4128	60	0.482995	0.402298	0.0686679
1054	10	10	0.826152	0.59493	0.684947
1055	14	20	0.614017	0.427605	0.417164
1056	16	20	0.89033	0.68972	0.719494
1057	28.1443	30	0.814406	0.314435	0.617455
1058	3	10	0.756228	0.307659	0.586486
1059	5	10	0.709952	0.234495	0.497412
1060	7	10	0.70522	0.210002	0.472818
1061	11	20	0.705996	0.215225	0.501529
1062	15	20	0.632954	0.207255	0.503485
1063	19	20	0.536574	0.207892	0.514725
1064	31	40	0.349473	0.149341	0.405502
1065	37	40	0.358394	0.131136	0.478136
1066	13.9358	20	0.788717	0.140811	0.372615
1067	6	10	0.922011	0.728004	0.721025
1068	10	10	0.943282	0.866141	0.60645
1069	14	20	0.907509	0.807503	0.471189
1070	21	30	0.896889	0.690366	0.710751
1071	29	30	0.922227	0.663712	0.664642
1072	36	40	0.931678	0.668723	0.716129
1073	47	50	0.904237	0.660235	0.713079
1074	25.4878	30	0.725273	0.543709	0.187725
1075	6	10	0.825857	0.36433	0.741555
1076	10	10	0.807448	0.496513	0.895104
1077	14	20	0.78802	0.61783	0.903952
1078	21	30	0.87148	0.802013	0.706669
1079	29	30	0.870062	0.771262	0.620176
1080	36	40	0.81525	0.704649	0.428599
1081	47	50	0.635735	0.635513	0.476048
1082	25.5601	30	0.874457	0.528486	0.506977
1083	3	10	0.992498	0.8113	0.744027
1084	5	10	0.988001	0.791443	0.779258
1085	7	10	0.971489	0.749975	0.784508
1086	10	10	0.95261	0.681285	0.758247
1087	14	20	0.962599	0.681244	0.772976
1088	18	20	0.948956	0.685101	0.529951
1089	23	30	0.859877	0.737853	0.634651
1090	5	10	0.948895	0.461907	0.767319
1091	8	10	0.808968	0.528932	0.74484
1092	11	20	0.539232	0.499388	0.620401
1093	17	20	0.33655	0.410662	0.498568
1094	23	30	0.294787	0.360275	0.409487
1095	20.9359	30	0.622442	0.382092	0.315543
1096	14	20	0.874137	0.59495	0.910744
1097	18	20	0.899613	0.730143	0.684983
1098	22	30	0.894791	0.781068	0.775898
1099	28	30	0.872097	0.815153	0.797485
1100	29	30	0.867926	0.827797	0.791782
1101	54	60	0.751815	0.729134	0.871524
1102	59	60	0.712258	0.699874	0.879663
1103	60	60	0.779327	0.767196	0.89709
1104	74	80	0.700891	0.691788	0.831413
1105	88	90	0.634462	0.607373	0.698803
1106	12	20	0.980048	0.520844	0.995672
1107	13	20	0.982353	0.536315	0.995931
1108	18	20	0.921559	0.509014	0.852357
1109	20	20	0.887256	0.480957	0.835497
1110	24	30	0.831266	0.452068	0.758154
1111	27	30	0.786245	0.457889	0.688619
1112	23.7363	30	0.95756	0.291834	0.75357
1113	8	10	0.924917	0.650727	0.972236
1114	11	20	0.947736	0.770904	0.785806
1115	17	20	0.854684	0.763155	0.566007
1116	23	30	0.818951	0.784888	0.582703
1117	37	40	0.760704	0.603709	0.451649
1118	46	50	0.749009	0.500385	0.485833
1119	55	60	0.72471	0.466747	0.506815
1120	4	10	0.923399	0.650609	0.734749
1121	7	10	0.84685	0.747678	0.936457
1122	10	10	0.71778	0.729044	0.991568
1123	16	20	0.636816	0.650366	0.977956
1124	21	30	0.64138	0.625326	0.978442
1125	26	30	0.681091	0.625278	0.961742
1126	34	40	0.745256	0.590038	0.766341
1127	18.703	20	0.708414	0.637697	0.974801
1128	9	10	0.899046	0.54545	0.986851
1129	14	20	0.765852	0.59985	0.816025
1130	19	20	0.671757	0.568134	0.548397
1131	24	30	0.682694	0.553844	0.570557
1132	31	40	0.739246	0.565943	0.625983
1133	39	40	0.766951	0.583944	0.676144
1134	46	50	0.73507	0.563836	0.654568
1135	17.2214	20	0.432327	0.49193	0.261826
1136	9	10	0.871571	0.628626	0.982414
1137	10	10	0.8561	0.665088	0.956192
1138	14	20	0.746569	0.677146	0.790115
1139	15	20	0.706787	0.66438	0.714805
1140	21	30	0.630619	0.592949	0.980929
1141	23	30	0.646329	0.606931	0.974859
1142	28	30	0.633694	0.597658	0.955779
1143	31	40	0.604577	0.588262	0.792652
1144	35	40	0.595853	0.584174	0.762771
1145	39	40	0.517781	0.532498	0.66521
1146	27.3835	30	0.665504	0.576781	0.93803
1147	18	20	0.767891	0.716483	0.436463
1148	22	30	0.748756	0.804771	0.543809
1149	16	20	0.825839	0.710722	0.596363
1150	15	20	0.832679	0.434786	0.84547
1151	20	20	0.814747	0.539279	0.671
1152	23	30	0.773298	0.571434	0.664024
1153	27	30	0.685966	0.553295	0.590724
1154	14	20	0.952802	0.564974	0.884174
1155	19	20	0.891134	0.52876	0.831778
1156	21	30	0.83251	0.460953	0.791851
1157	25	30	0.767665	0.363681	0.693724
1158	28	30	0.751703	0.326141	0.649581
1159	31	40	0.678501	0.240591	0.419969
1160	35	40	0.663732	0.248089	0.457606
1161	24.6524	30	0.844741	0.374635	0.514028
1162	20	20	0.624431	0.597255	0.660303
1163	26	30	0.663115	0.723585	0.667113
1164	33	40	0.64965	0.713561	0.547753
1165	43	50	0.561501	0.635286	0.502091
1166	53	60	0.457932	0.604304	0.439661
1167	23.3966	30	0.77103	0.678111	0.513259
1168	25	30	0.872066	0.732654	0.93318
1169	30	30	0.873579	0.883619	0.796246
1170	35	40	0.841496	0.906324	0.611629
1171	57	60	0.639698	0.776604	0.75493
1172	21	30	0.775633	0.855841	0.933392
1173	24.8641	30	0.545077	0.552424	0.329276
1174	8	10	0.786025	0.741812	0.769429
1175	11	20	0.678529	0.737388	0.714371
1176	14	20	0.557803	0.695843	0.603067
1177	10.4367	20	0.540192	0.38164	0.328117
1178	3	10	0.878378	0.687461	0.933284
1179	7	10	0.819937	0.65014	0.936979
1180	11	20	0.808146	0.595523	0.916788
1181	15	20	0.755981	0.492249	0.817684
1182	13.2361	20	0.654217	0.494352	0.749553
1183	3	10	0.859996	0.384686	0.725148
1184	6	10	0.804457	0.57456	0.613144
1185	9	10	0.685709	0.645169	0.418503
1186	13	20	0.689297	0.71246	0.348953
1187	20	20	0.773298	0.797378	0.511732
1188	27	30	0.798383	0.809056	0.555026
1189	33	40	0.731106	0.741996	0.583246
1190	23.7452	30	0.802798	0.603163	0.433423
1191	2	10	0.817247	0.411809	0.744181
1192	5	10	0.751076	0.530122	0.632044
1193	7	10	0.714535	0.613557	0.524251
1194	11	20	0.715364	0.679681	0.42763
1195	16	20	0.75682	0.773435	0.532673
1196	22	30	0.78013	0.816275	0.595286
1197	28	30	0.699157	0.771564	0.619322
1198	19.8208	20	0.786198	0.55445	0.397709
1199	13	20	0.881134	0.692032	0.839843
1200	18	20	0.897355	0.797108	0.510185
1201	28	30	0.892017	0.772121	0.497584
1202	8	10	0.905403	0.770466	0.968332
1203	10	10	0.931873	0.811071	0.894246
1204	12	20	0.936922	0.824165	0.771476
1205	14	20	0.914727	0.814538	0.640024
1206	16	20	0.874165	0.800423	0.809829
1207	17	20	0.814004	0.785964	0.773311
1208	12.4711	20	0.972475	0.532664	0.249226
1209	6	10	0.72122
1210	9	10	0.597173
1211	10	10	0.584011
1212	12	20	0.558701
1213	13	20	0.500448
1214	15	20	0.531082
1215	16	20	0.526267
1216	18	20	0.562985
1217	20	20	0.585412
1218	21	30	0.589227
1219	23	30	0.635238
1220	24	30	0.666544
1221	23.6637	30	0.248501
1222	19	20	0.829451	0.705206	0.665603
1223	21	30	0.768112	0.685793	0.576911
1224	22	30	0.739112	0.69725	0.549588
1225	21.8494	30	0.669681	0.567437	0.247055
1226	16	20	0.890687	0.679028	0.744722
1227	19	20	0.895131	0.800648	0.574073
1228	22	30	0.890761	0.834866	0.37965
1229	26	30	0.889549	0.827445	0.230399
1230	29	30	0.889082	0.807514	0.130554
1231	22.8236	30	0.696573	0.58832	0.0428109
1232	2	10	0.78099	0.742086	0.622395
1233	4	10	0.780614	0.801647	0.723103
1234	5	10	0.771597	0.853251	0.826976
1235	7	10	0.731461	0.871844	0.896231
1236	8	10	0.673545	0.87398	0.939648
1237	10	10	0.590819	0.846353	0.951848
1238	11	20	0.511145	0.798701	0.927854
1239	10.2953	20	0.691507	0.606134	0.730385
1240	2	10	0.804164	0.743799	0.225977
1241	3	10	0.801114	0.811083	0.335961
1242	4	10	0.78335	0.863765	0.467673
1243	5	10	0.756235	0.899531	0.565493
1244	6	10	0.719263	0.906854	0.644213
1245	7	10	0.669463	0.907698	0.744892
1246	8	10	0.622958	0.888971	0.809037
1247	9	10	0.569565	0.867429	0.859033
1248	12	20	0.427423	0.776464	0.921397
1249	8.40459	10	0.729177	0.791437	0.61821
1250	22	30	0.915961	0.828138	0.969063
1251	16	20	0.879741	0.763375	0.848291
1252	18	20	0.921643	0.860639	0.745901
1253	20	20	0.936561	0.904157	0.643044
1254	24	30	0.935017	0.93139	0.393564
1255	30	30	0.871833	0.845942	0.129422
1256	36	40	0.822046	0.795888	0.286739
1257	44	50	0.715085	0.734188	0.376058
1258	14.0075	20	0.865971	0.842044	0.164723
1259	20	20	0.740636	0.545463	0.579859
1260	26	30	0.722183	0.733254	0.578905
1261	2	10	0.89261	0.698433	0.85468
1262	6	10	0.884758	0.716941	0.862772
1263	8	10	0.824474	0.73005	0.719345
1264	10	10	0.826477	0.748441	0.695835
1265	12	20	0.812873	0.769547	0.587804
1266	15	20	0.737978	0.727784	0.376555
1267	17	20	0.690197	0.691784	0.259081
1268	19	20	0.675523	0.677483	0.190919
1269	21	30	0.609832	0.613842	0.0903295
1270	25	30	0.50986	0.502668	0
1271	32	40	0.34961	0.312462	0.00604528
1272	38	40	0.197845	0.157678	0.0921815
1273	47	50	0.154701	0.119253	0.181954
1274	68	70	0.19177	0.112117	0.279644
1275	15.0557	20	0.730182	0.586768	0
1276	12	20	0.78927	0.642491	0.979819
1277	16	20	0.814925	0.688097	0.801325
1278	18	20	0.789852	0.684758	0.7343
1279	20	20	0.752576	0.675893	0.678784
1280	14.4333	20	0.865989	0.433343	0.473387
1281	2	10	0.923845	0.628871	0.619078
1282	6	10	0.882728	0.658708	0.759972
1283	8	10	0.768109	0.619238	0.92844
1284	11	20	0.74985	0.602491	0.949752
1285	13	20	0.714057	0.573901	0.925126
1286	15	20	0.633423	0.510323	0.831435
1287	17	20	0.550139	0.452831	0.724654
1288	2	10	0.781763	0.776495	0.395952
1289	3	10	0.76065	0.818513	0.486846
1290	4	10	0.725786	0.847424	0.564759
1291	5	10	0.666931	0.880865	0.700474
1292	6	10	0.604499	0.887576	0.797856
1293	8	10	0.519819	0.876095	0.884708
1294	9	10	0.436379	0.838104	0.946362
1295	10	10	0.39486	0.814752	0.958842
1296	12	20	0.350391	0.79397	0.960297
1297	13	20	0.290387	0.783233	0.932973
1298	9.38313	10	0.593678	0.766642	0.816752
1299	21	30	0.92923	0.682305	0.763691
1300	23	30	0.923411	0.753844	0.752592
1301	24	30	0.91093	0.760572	0.745009
1302	27	30	0.890277	0.810249	0.685633
1303	30	30	0.858438	0.813655	0.589492
1304	34	40	0.833344	0.79771	0.615774
1305	36	40	0.812449	0.780608	0.635681
1306	41	50	0.774412	0.747848	0.659503
1307	46	50	0.731569	0.745467	0.661305
1308	23.9504	30	0.77656	0.653196	0.407918
1309	12	20	0.8769	0.657158	0.873917
1310	14	20	0.853423	0.696479	0.73
1311	17	20	0.789535	0.708297	0.825192
1312	19	20	0.80544	0.646316	0.638632
1313	21	30	0.798881	0.54411	0.445599
1314	24	30	0.679254	0.546435	0.397162
1315	17.0153	20	0.692307	0.536015	0.504152
1316	3	10	0.736291	0.761524	0.727961
1317	7	10	0.682062	0.880288	0.865722
1318	2	10	0.93783	0.737651	0.971406
1319	4	10	0.864895	0.730085	0.896493
1320	7	10	0.757066	0.646827	0.778568
1321	9	10	0.665045	0.551376	0.626086
1322	11	20	0.60858	0.453992	0.491417
1323	14	20	0.594346	0.378473	0.398855
1324	16	20	0.613473	0.34458	0.814239
1325	19	20	0.621624	0.296881	0.752509
1326	21	30	0.641817	0.292829	0.701009
1327	23	30	0.652162	0.283694	0.636572
1328	28	30	0.629544	0.251621	0.463281
1329	35	40	0.573099	0.204214	0.472088
1330	43	50	0.490732	0.16836	0.462213
1331	16.7284	20	0.672847	0.409246	0.796061
1332	11	20	0.90206	0.470558	0.812915
1333	14	20	0.855012	0.512448	0.831258
1334	16	20	0.828832	0.545401	0.577379
1335	18	20	0.794082	0.573612	0.635133
1336	21	30	0.751582	0.58903	0.675308
1337	23	30	0.717411	0.591076	0.686983
1338	35	40	0.561999	0.421797	0.402127
1339	42	50	0.5204	0.305789	0.361026
1340	16.5955	20	0.745059	0.467326	0.442944
1341	5	10	0.862536	0.593708	0.848013
1342	8	10	0.814806	0.545884	0.666141
1343	11	20	0.74634	0.446203	0.439038
1344	14	20	0.696287	0.34684	0.242278
1345	16	20	0.670903	0.283106	0.518674
1346	19	20	0.659117	0.246189	0.493305
1347	22	30	0.646281	0.206052	0.465994
1348	25	30	0.638403	0.204929	0.463273
1349	28	30	0.627606	0.20463	0.461931
1350	33	40	0.594451	0.208362	0.393015
1351	42	50	0.517062	0.216433	0.400325
1352	6	10	0.788234	0.608	0.870426
1353	10	10	0.641339	0.507787	0.62314
1354	13	20	0.550016	0.41574	0.430184
1355	16	20	0.523201	0.345985	0.2529
1356	20	20	0.541634	0.299741	0.186767
1357	23	30	0.552534	0.243948	0.112285
1358	26	30	0.596778	0.176748	0.0523725
1359	30	30	0.6388	0.110454	0
1360	33	40	0.685507	0.0974369	0.0264235
1361	40	40	0.761606	0.0562217	0.00897702
1362	50	50	0.800488	0.0444363	0
1363	60	60	0.804224	0.0405295	0
1364	14	20	0.91069	0.748643	0.921285
1365	16	20	0.901638	0.788003	0.608262
1366	19	20	0.875623	0.764828	0.629874
1367	21	30	0.843989	0.721296	0.644439
1368	24	30	0.810246	0.664093	0.625255
1369	28	30	0.709888	0.544657	0.555225
1370	16.808	20	0.643047	0.607744	0.474696
1371	9	10	0.937981	0.621435	0.881794
1372	11	20	0.923209	0.643789	0.855925
1373	12	20	0.906602	0.666585	0.802273
1374	14	20	0.878742	0.669785	0.739854
1375	16	20	0.827843	0.655203	0.46759
1376	21	30	0.726388	0.615175	0.309208
1377	25	30	0.628138	0.571292	0.183354
1378	9.8037	10	0.641923	0.42344	0.141239
1379	20	20	0.81675	0.575096	0.601838
1380	24	30	0.877669	0.67866	0.700201
1381	27	30	0.87648	0.694012	0.696106
1382	30	30	0.881402	0.738084	0.691891
1383	36	40	0.874526	0.722585	0.888075
1384	42	50	0.873863	0.753062	0.904754
1385	48	50	0.863463	0.808516	0.921445
1386	54	60	0.842514	0.845466	0.911415
1387	61	70	0.807098	0.855881	0.881341
1388	73	80	0.694269	0.785411	0.720666
1389	47.4955	50	0.235566	0.0848977	0
1390	10	10	0.704444	0.642077	0.827078
1391	13	20	0.680122	0.732245	0.835057
1392	16	20	0.650311	0.782386	0.781879
1393	18	20	0.617324	0.811878	0.824998
1394	21	30	0.587679	0.814988	0.837277
1395	24	30	0.551202	0.80199	0.836028
1396	26	30	0.531461	0.79219	0.827052
1397	32	40	0.5063	0.76187	0.80424
1398	40	40	0.495689	0.741715	0.849247
1399	18.7088	20	0.490744	0.643387	0.660166
1400	22	30	0.889483	0.747814	0.383603
1401	55.1966	60	0.830109	0.537256	0.0128641
1402	46	50	0.847942	0.759285	0.808664
1403	61	70	0.852475	0.839734	0.85107
1404	77	80	0.796841	0.819691	0.810712
1405	100	100	0.693809	0.727972	0.697734
1406	54.0835	60	0.551131	0.0436424	0
1407	32.7816	40	0.649792	0.513573	0.182162
1408	48	50	0.910172	0.804272	0.750177
1409	65	70	0.843497	0.808724	0.683074
1410	81	90	0.783257	0.75144	0.591637
1411	45.5451	50	0.818551	0.645043	0.104907
1412	12	20	0.896163	0.745597	0.953589
1413	15	20	0.879093	0.790896	0.857904
1414	25	30	0.782986	0.656299	0.512622
1415	28	30	0.73093	0.609959	0.423655
1416	21.9234	30	0.806772	0.527885	0.482596
1417	7	10	0.932049	0.77977	0.932017
1418	8	10	0.938762	0.806216	0.956502
1419	9	10	0.932973	0.813605	0.967799
1420	11	20	0.927157	0.81506	0.960878
1421	12	20	0.921603	0.806801	0.945264
1422	14	20	0.906915	0.777323	0.899371
1423	18	20	0.892621	0.728102	0.704311
1424	22	30	0.870261	0.696024	0.641096
1425	8.61642	10	0.852259	0.603904	0.874438
1426	4	10	0.939769	0.724634	0.908678
1427	5	10	0.94951	0.773668	0.940066
1428	6	10	0.942968	0.801213	0.939583
1429	8	10	0.915527	0.80503	0.913186
1430	9	10	0.87151	0.78262	0.855129
1431	11	20	0.803358	0.731968	0.760095
1432	12	20	0.747419	0.68201	0.670013
1433	13	20	0.690826	0.628592	0.587194
1434	9.66385	10	0.924525	0.656438	0.702949
1435	6	10	0.905568	0.75925	0.826889
1436	8	10	0.863759	0.763583	0.806025
1437	6	10	0.793825	0.771371	0.966323
1438	8	10	0.813959	0.805586	0.955515
1439	10	10	0.830262	0.803114	0.910027
1440	11	20	0.853005	0.760196	0.820158
1441	13	20	0.84038	0.684178	0.703474
1442	15	20	0.815436	0.585157	0.563121
1443	11.762	20	0.93221	0.851737	0.732599
1444	13.4392	20	0.543619	0.588787	0.269632
1445	6	10	0.905793	0.696578	0.855194
1446	8	10	0.916677	0.828039	0.861124
1447	10	10	0.90801	0.84017	0.861358
1448	12	20	0.905876	0.89712	0.829917
1449	14	20	0.902258	0.93227	0.755565
1450	17	20	0.902543	0.942412	0.755862
1451	19	20	0.870784	0.914278	0.750494
1452	21	30	0.86677	0.90113	0.74303
1453	25	30	0.854152	0.873245	0.71036
1454	32	40	0.857315	0.868917	0.618046
1455	38	40	0.834786	0.830102	0.632557
1456	47	50	0.778827	0.798093	0.610613
1457	14.9977	20	0.644588	0.789044	0.559088
1458	4	10	0.803853	0.764946	0.873178
1459	6	10	0.688612	0.733704	0.768143
1460	8	10	0.681857	0.726621	0.756328
1461	10	10	0.681411	0.725828	0.751295
1462	13	20	0.749831	0.748252	0.813494
1463	15	20	0.761716	0.744171	0.826625
1464	17	20	0.732996	0.726005	0.925859
1465	19	20	0.779546	0.720119	0.859153
1466	21	30	0.694144	0.676	0.840118
1467	26	30	0.525647	0.568859	0.744506
1468	15.1954	20	0.412814	0.474922	0.739541
1469	2	10	0.768257	0.773567	0.685737
1470	6	10	0.740875	0.816734	0.715467
1471	24	30	0.848568	0.675389	0.559211
1472	26	30	0.840283	0.72582	0.591722
1473	29	30	0.828781	0.806353	0.620843
1474	17.1641	20	0.871636	0.718317	0.539882
1475	7	10	0.876957
1476	8	10	0.892061
1477	9	10	0.924504
1478	11	20	0.920497
1479	12	20	0.919237
1480	13	20	0.911761
1481	14	20	0.897553
1482	16	20	0.882585
1483	17	20	0.868868
1484	19	20	0.829685
1485	22	30	0.759177
1486	19.3929	20	0.820024
1487	15	20	0.816387	0.660083	0.955094
1488	18	20	0.837297	0.768492	0.847056
1489	22	30	0.829706	0.796492	0.803126
1490	25	30	0.810123	0.751661	0.689759
1491	28	30	0.780336	0.670801	0.561563
1492	22.0564	30	0.740688	0.630272	0.538151
1493	34.3756	40	0.826218	0.620268	0.0291565
1494	2	10	0.797522	0.678467	0.981785
1495	4	10	0.646001	0.610572	0.983556
1496	6	10	0.590891	0.552636	0.964693
1497	8	10	0.479826	0.448258	0.888541
1498	10	10	0.507393	0.430785	0.883422
1499	19	20	0.600872	0.365748	0.766035
1500	21	30	0.625283	0.371578	0.774665
1501	25	30	0.65827	0.386212	0.793987
1502	32	40	0.659088	0.409207	0.65757
1503	22	30	0.793322	0.796648	0.881457
1504	27	30	0.851746	0.770632	0.648208
1505	24.1568	30	0.87271	0.678672	0.313159
1506	12	20	0.827102	0.67073	0.865608
1507	22	30	0.928373	0.820813	0.761851
1508	28	30	0.916466	0.856485	0.419725
1509	19.8168	20	0.911377	0.649644	0.144339
1510	22	30	0.894982	0.799084	0.883149
1511	28	30	0.880913	0.898353	0.607993
1512	19.8168	20	0.901675	0.820977	0.328681
1513	26	30	0.870797	0.788606	0.80851
1514	33	40	0.815922	0.868959	0.454199
1515	23.3178	30	0.849013	0.863483	0.437386
1516	14	20	0.854152	0.667363	0.908492
1517	19	20	0.839178	0.747087	0.675961
1518	24	30	0.801415	0.717348	0.685368
1519	16.876	20	0.752829	0.618362	0.490397
1520	14	20	0.858591	0.687765	0.87653
1521	16.876	20	0.727566	0.654271	0.607541
1522	9	10	0.83377	0.82553	0.908459
1523	21	30	0.96023	0.709218	0.891398
1524	26	30	0.899593	0.792039	0.674253
1525	18.8357	20	0.849477	0.639751	0.288187
1526	10	10	0.858242	0.674985	0.928396
1527	15	20	0.870127	0.804034	0.67298
1528	17.8571	20	0.786178	0.620135	0.460875
1529	15	20	0.880278	0.739095	0.837726
1530	17.8571	20	0.809883	0.648931	0.530276
1531	14	20	0.89115	0.748796	0.800116
1532	19	20	0.860453	0.787951	0.742154
1533	16.7375	20	0.724955	0.597473	0.442433
1534	21.2171	30	0.875003	0.766263	0.739768
1535	26	30	0.858134	0.82622	0.831057
1536	18.6971	20	0.874824	0.832871	0.706594
1537	25	30	0.829295	0.834242	0.819643
1538	19	20	0.652708	0.652281	0.63769
1539	27	30	0.408761	0.545719	0.522252
1540	35	40	0.206057	0.376463	0.431767
1541	58	60	0.245601	0.294898	0.437557
1542	66	70	0.27685	0.291246	0.438983
1543	11	20	0.971023	0.637048	0.972377
1544	18	20	0.925458	0.782822	0.75738
1545	26	30	0.850323	0.727435	0.785177
1546	26.5441	30	0.92149	0.645881	0.76946
1547	5	10	0.921338	0.721775	0.712059
1548	8	10	0.900194	0.769426	0.749981
1549	12	20	0.854463	0.759959	0.736442
1550	15	20	0.800831	0.736196	0.707769
1551	18	20	0.74372	0.721359	0.677531
1552	22	30	0.674072	0.700475	0.687888
1553	25	30	0.601332	0.671885	0.687067
1554	29	30	0.522115	0.641652	0.672043
1555	32	40	0.461772	0.605766	0.145894
1556	12.0468	20	0.907783	0.658839	0.570286
1557	12	20	0.880866	0.746693	0.737727
1558	28.8534	30	0.695422	0.570591	0.600379
1559	9	10	0.815345	0.753918	0.816305
1560	22	30	0.729365	0.448958	0.477627
1561	37	40	0.879172	0.69897	0.865038
1562	52	60	0.820354	0.751108	0.889235
1563	67	70	0.731933	0.772342	0.829233
1564	82	90	0.657554	0.758407	0.743175
1565	4	10	0.93255
1566	13	20	0.83214
1567	22	30	0.883373
1568	40	40	0.894561
1569	49	50	0.87663
1570	59	60	0.82859
1571	31.8005	40	0.847591
1572	21	30	0.765858	0.708469	0.861574
1573	13.5121	20	0.333147	0.386384	0.215315
1574	17	20	0.697136	0.589248	0.500419
1575	23	30	0.537991	0.610791	0.493319
1576	20.523	30	0.504033	0.42849	0.450881
1577	2	10	0.787389	0.362054	0.666945
1578	12	20	0.763911	0.273495	0.990638
1579	18	20	0.550427	0.234263	0.621244
1580	27	30	0.299744	0.158726	0.443965
1581	36	40	0.22924	0.163873	0.311951
1582	31.8673	40	0.27369	0.0808778	0.138044
1583	7	10	0.965825	0.626178	0.775462
1584	9	10	0.96458	0.696216	0.833884
1585	12	20	0.948778	0.736568	0.849921
1586	6	10	0.95809	0.730606	0.993523
1587	9	10	0.938884	0.750373	0.987152
1588	14	20	0.884304	0.774982	0.922742
1589	16.7383	20	0.616869	0.461834	0.442297
1590	17	20	0.813233	0.77397	0.827083
1591	22	30	0.803418	0.812542	0.692862
1592	19.9566	20	0.705349	0.65621	0.452835
1593	19	20	0.760721	0.682347	0.644417
1594	26	30	0.64854	0.664671	0.632514
1595	22.9708	30	0.736349	0.621174	0.614484
1596	8	10	0.935594	0.738328	0.985605
1597	12	20	0.897231	0.805079	0.897849
1598	18	20	0.824448	0.73554	0.598676
1599	25	30	0.834109	0.6899	0.579504
1600	31	40	0.798067	0.696394	0.361017
1601	22.0586	30	0.809576	0.61848	0.516159
1602	13	20	0.939033	0.651225	0.968569
1603	19	20	0.931086	0.815704	0.680811
1604	26	30	0.88255	0.775203	0.654325
1605	32	40	0.823378	0.75832	0.413033
1606	23.0397	30	0.905136	0.709563	0.610538
1607	19	20	0.814978	0.672757	0.791665
1608	7	10	0.834311	0.584197	0.888732
1609	10	10	0.824153	0.693364	0.785272
1610	5	10	0.871875	0.624616	0.836924
1611	8	10	0.872528	0.727959	0.719393
1612	11	20	0.86893	0.79851	0.559298
1613	17	20	0.850839	0.814018	0.650703
1614	21.0775	30	0.809119	0.730941	0.529151
1615	17	20	0.925878	0.823139	0.731608
1616	19.9578	20	0.859673	0.70987	0.600847
1617	10	10	0.897845	0.536592	0.882926
1618	16	20	0.757209	0.572333	0.687857
1619	21	30	0.650748	0.530231	0.672419
1620	26	30	0.655398	0.510276	0.644608
1621	18.8382	20	0.60239	0.400215	0.490475
1622	22	30	0.814505	0.718302	0.81683
1623	16	20	0.896152	0.80354	0.811542
1624	18	20	0.825	0.617565	0.902306
1625	25	30	0.814391	0.77521	0.620101
1626	21.9175	30	0.823118	0.610365	0.318546
1627	18.6971	20	0.810736	0.807043	0.755225
1628	13	20	0.882704	0.805201	0.924807
1629	20	20	0.823601	0.875697	0.554971
1630	27	30	0.77372	0.807909	0.47941
1631	34	40	0.732436	0.747213	0.303547
1632	24.1593	30	0.791304	0.779814	0.559866
1633	22	30	0.825651	0.770299	0.666223
1634	14.2149	20	0.591566	0.604161	0.267113
1635	18	20	0.92868	0.807062	0.77522
1636	26	30	0.903738	0.838748	0.712288
1637	26.2601	30	0.895799	0.755896	0.626943
1638	9	10	0.920725	0.798454	0.817234
1639	13	20	0.903332	0.822561	0.836601
1640	17	20	0.864015	0.835015	0.467855
1641	21	30	0.777869	0.820905	0.433421
1642	14	20	0.967369	0.872077	0.976621
1643	18	20	0.931037	0.889605	0.77326
1644	14.356	20	0.887875	0.655116	0.395497
1645	15	20	0.83932	0.75148	0.844373
1646	11.8335	20	0.652124	0.663509	0.250947
1647	13	20	0.886361	0.83781	0.882094
1648	16	20	0.794468	0.810416	0.610296
1649	23.1859	30	0.805245	0.55332	0.343732
1650	18	20	0.799171	0.772601	0.560921
1651	21	30	0.716423	0.851709	0.483399
1652	21.4301	30	0.635165	0.831754	0.206194
1653	4	10	0.918003	0.537928	0.767973
1654	8	10	0.921664	0.733656	0.862437
1655	13	20	0.886349	0.800421	0.834373
1656	17	20	0.866023	0.822297	0.670461
1657	22	30	0.83791	0.812546	0.673112
1658	26	30	0.811462	0.797388	0.673967
1659	30	30	0.803961	0.81774	0.669553
1660	35	40	0.779496	0.82989	0.589457
1661	44	50	0.726169	0.748678	0.671331
1662	30.9503	40	0.878904	0.688319	0.339058
1663	10.0124	20	0.523675	0.483744	0.715886
1664	10	10	0.720353	0.773545	0.857549
1665	13	20	0.668866	0.784063	0.717354
1666	11	20	0.648943	0.677953	0.924748
1667	12	20	0.671679	0.736562	0.887014
1668	13	20	0.637631	0.73355	0.873425
1669	14	20	0.652735	0.786995	0.796596
1670	16	20	0.644515	0.81161	0.645011
1671	19	20	0.592856	0.780378	0.573794
1672	12.9539	20	0.670473	0.694764	0.181522
1673	7	10	0.765822	0.58541	0.891052
1674	8	10	0.768414	0.64902	0.872095
1675	10	10	0.720563	0.69517	0.812725
1676	12	20	0.679494	0.732527	0.714494
1677	12.3969	20	0.761343	0.408709	0.329827
1678	4	10	0.950587	0.716132	0.957328
1679	7	10	0.952275	0.809236	0.996074
1680	9	10	0.934063	0.874338	0.957342
1681	11	20	0.904587	0.869041	0.875803
1682	14	20	0.887631	0.844403	0.778989
1683	16	20	0.869482	0.834815	0.826933
1684	18	20	0.860526	0.813205	0.763073
1685	18.202	20	0.896342	0.686599	0.909678
1686	3	10	0.95104	0.714786	0.285921
1687	4	10	0.977908	0.802962	0.421983
1688	6	10	0.985759	0.878012	0.565978
1689	7	10	0.995145	0.933128	0.70948
1690	9	10	0.994532	0.960095	0.838696
1691	10	10	0.98448	0.955671	0.92088
1692	12	20	0.975187	0.924993	0.969899
1693	13	20	0.955728	0.88311	0.982377
1694	15	20	0.951933	0.836872	0.974699
1695	18	20	0.939202	0.749467	0.961773
1696	23	30	0.948596	0.672722	0.977023
1697	7	10	0.891786	0.719149	0.902957
1698	9	10	0.838254	0.743126	0.845653
1699	9	10	0.847615	0.806381	0.669944
1700	12	20	0.856573	0.862988	0.712438
1701	14	20	0.802634	0.831018	0.673263
1702	7	10	0.939386	0.74235	0.979629
1703	9	10	0.951163	0.826633	0.978263
1704	11	20	0.925082	0.883796	0.918947
1705	13	20	0.862861	0.902256	0.795661
1706	15	20	0.782225	0.880584	0.670025
1707	13.4497	20	0.935013	0.711163	0.565862
1708	2	10	0.916814	0.770344	0.384074
1709	4	10	0.932856	0.835737	0.502951
1710	5	10	0.954558	0.879752	0.620734
1711	6	10	0.962029	0.904792	0.723463
1712	8	10	0.957143	0.912032	0.821552
1713	9	10	0.943085	0.90173	0.887813
1714	10	10	0.919038	0.879667	0.931148
1715	12	20	0.903641	0.853159	0.954691
1716	13	20	0.879827	0.824218	0.965302
1717	16	20	0.853928	0.778618	0.897266
1718	20	20	0.8401	0.742922	0.911762
1719	24	30	0.852873	0.743099	0.914115
1720	29	30	0.861379	0.760044	0.915023
1721	34	40	0.846086	0.76225	0.0585096
1722	9.38313	10	0.945984	0.77215	0.835212
1723	13	20	0.844823	0.867873	0.935198
1724	15	20	0.836838	0.843493	0.941715
1725	19	20	0.840456	0.848472	0.630265
1726	23	30	0.837564	0.867879	0.672916
1727	8.61387	10	0.839422	0.791567	0.624803
1728	2	10	0.875231	0.68497	0.844663
1729	5	10	0.688533	0.700978	0.69333
1730	8	10	0.481115	0.675532	0.534529
1731	11	20	0.368402	0.611825	0.41874
1732	19.3259	20	0.651677	0.46082	0.498958
1733	11	20	0.619808	0.686913	0.795715
1734	14	20	0.522653	0.629605	0.63435
1735	17	20	0.461778	0.53422	0.714239
1736	20	20	0.413655	0.414767	0.644942
1737	24	30	0.41604	0.344209	0.559656
1738	5	10	0.742815	0.790386	0.644175
1739	6	10	0.670526	0.784357	0.721391
1740	7	10	0.582974	0.775386	0.797928
1741	8	10	0.474956	0.728616	0.847095
1742	8.97004	10	0.0946918	0.538926	0.875042
1743	15	20	0.372601	0.608232	0.730819
1744	17	20	0.846106	0.638342	0.932445
1745	20	20	0.847728	0.739713	0.832771
1746	22	30	0.845629	0.791765	0.704287
1747	25	30	0.828826	0.799984	0.54369
1748	30	30	0.785493	0.751169	0.289573
1749	38	40	0.73261	0.689069	0.135872
1750	17.7851	20	0.678009	0.759039	0.317838
1751	21	30	0.82306	0.791189	0.73433
1752	27	30	0.780486	0.754201	0.436737
1753	32	40	0.769244	0.691873	0.342102
1754	12.7467	20	0.749911	0.659115	0.167151
1755	11	20	0.910978	0.734184	0.933759
1756	12	20	0.923571	0.748792	0.91014
1757	14	20	0.930276	0.759755	0.825841
1758	18	20	0.890961	0.722281	0.640989
1759	8.61642	10	0.87174	0.522952	0.404938
1760	10	10	0.889688	0.646263	0.735295
1761	12	20	0.880032	0.747644	0.7572
1762	15	20	0.845097	0.78542	0.716612
1763	17	20	0.805541	0.777151	0.642958
1764	20	20	0.783786	0.747913	0.674842
1765	22	30	0.76633	0.722216	0.680718
1766	25	30	0.776464	0.706987	0.681599
1767	30	30	0.7836	0.67106	0.668209
1768	37	40	0.815577	0.645823	0.660997
1769	45	50	0.841882	0.633133	0.664693
1770	55	60	0.825417	0.611812	0.646079
1771	17.5797	20	0.618069	0.592007	0.459044
1772	9	10	0.86618	0.739249	0.874787
1773	11	20	0.834912	0.81301	0.840432
1774	13	20	0.774947	0.848471	0.779886
1775	15	20	0.695325	0.848369	0.671418
1776	17	20	0.60588	0.819959	0.6703
1777	13.2394	20	0.719171	0.690381	0.483212
1778	2	10	0.941412	0.618618	0.57496
1779	4	10	0.920172	0.634222	0.604337
1780	7	10	0.916359	0.705669	0.71584
1781	9	10	0.912336	0.729435	0.766187
1782	11	20	0.889059	0.720324	0.762979
1783	14	20	0.861779	0.688466	0.72039
1784	16	20	0.83304	0.650565	0.813242
1785	16.5984	20	0.826648	0.460175	0.745921
1786	26	30	0.707875	0.634976	0.738717
1787	13	20	0.842014	0.731764	0.933173
1788	16	20	0.854451	0.791464	0.591861
1789	18	20	0.880574	0.827388	0.689877
1790	20	20	0.866573	0.815674	0.762535
1791	22	30	0.843491	0.768804	0.794882
1792	27	30	0.74014	0.634973	0.783478
1793	17.7812	20	0.602293	0.509742	0.689776
1794	7	10	0.887675	0.473069	0.702196
1795	10	10	0.904867	0.525099	0.509707
1796	14	20	0.838841	0.489329	0.262416
1797	17	20	0.798836	0.448795	0.275734
1798	21	30	0.801054	0.447656	0.286444
1799	25	30	0.817349	0.469412	0.332012
1800	28	30	0.844798	0.515029	0.41241
1801	32	40	0.864272	0.556538	0.473388
1802	35	40	0.874238	0.588191	0.536246
1803	43	50	0.867426	0.620584	0.60798
1804	53	60	0.827763	0.614881	0.640307
1805	25.1328	30	0.878546	0.469147	0.28987
1806	2	10	0.895339	0.918891	0.914665
1807	4	10	0.889817	0.921353	0.944851
1808	6	10	0.887648	0.908819	0.97885
1809	8	10	0.858545	0.869832	0.978065
1810	10	10	0.84173	0.849873	0.971847
1811	12	20	0.772408	0.843429	0.943453
1812	11	20	0.78817	0.655969	0.801876
1813	12	20	0.800403	0.691848	0.847859
1814	15	20	0.757904	0.740409	0.905553
1815	16	20	0.724077	0.753407	0.729365
1816	18	20	0.619566	0.719948	0.767186
1817	21	30	0.552845	0.684687	0.771648
1818	25	30	0.424564	0.600579	0.761135
1819	29	30	0.352272	0.540733	0.730074
1820	29.552	30	0.533139	0.537093	0.707678
1821	3	10	0.770037	0.904146	0.5838
1822	5	10	0.685459	0.944545	0.742684
1823	6	10	0.611837	0.942481	0.849587
1824	8	10	0.537052	0.915661	0.932953
1825	10	10	0.476954	0.880757	0.978826
1826	12.1879	20	0.632508	0.797051	0.654346
1827	2	10	0.864925	0.881403	0.118765
1828	4	10	0.853314	0.901865	0.128055
1829	6	10	0.84013	0.912339	0.136854
1830	8	10	0.835006	0.891669	0.12617
1831	10	10	0.805252	0.853065	0.123247
1832	12	20	0.794151	0.817266	0.0995771
1833	14	20	0.793567	0.792986	0.0757863
1834	16	20	0.793124	0.772224	0.59437
1835	20	20	0.786156	0.732766	0.646694
1836	25	30	0.777726	0.723857	0.672449
1837	14.6341	20	0.612767	0.739606	0.114891
1838	6	10	0.754387	0.607025	0.863055
1839	9	10	0.770871	0.81551	0.830853
1840	12	20	0.766741	0.891162	0.711091
1841	15	20	0.760026	0.887587	0.606748
1842	18	20	0.759988	0.859819	0.668299
1843	21	30	0.76768	0.826793	0.647209
1844	24	30	0.775055	0.80497	0.651319
1845	27	30	0.77965	0.7871	0.649654
1846	21.0086	30	0.657534	0.778882	0.532999
1847	15	20	0.833501	0.60369	0.72356
1848	18	20	0.852033	0.789572	0.321009
1849	22	30	0.816305	0.829914	0.349646
1850	26	30	0.780661	0.801434	0.36238
1851	26.5456	30	0.680353	0.781809	0.400629
1852	7	10	0.842905	0.788754	0.711399
1853	13	20	0.941732	0.738331	0.977605
1854	18	20	0.884745	0.75047	0.756559
1855	23	30	0.860911	0.715882	0.751925
1856	27	30	0.861767	0.715303	0.746684
1857	32	40	0.844189	0.759333	0.466121
1858	32.2136	40	0.893559	0.65682	0.290737
1859	9	10	0.828653	0.749761	0.990112
1860	12	20	0.869326	0.847439	0.950478
1861	14	20	0.892999	0.87929	0.856514
1862	17	20	0.871619	0.854552	0.804707
1863	19	20	0.821201	0.793509	0.830495
1864	22	30	0.744062	0.712953	0.811271
1865	24	30	0.651022	0.622867	0.765414
1866	17.3622	20	0.84341	0.761682	0.75385
1867	15	20	0.817196	0.700435	0.909704
1868	19	20	0.717793	0.714021	0.774382
1869	23	30	0.58968	0.690547	0.690236
1870	11.1314	20	0.91439	0.733264	0.541585
1871	5	10	0.957658	0.694852	0.878986
1872	7	10	0.9212	0.789198	0.710843
1873	10	10	0.854081	0.814792	0.502604
1874	12	20	0.784654	0.795174	0.315207
1875	15	20	0.756574	0.760167	0.182324
1876	18	20	0.765983	0.738164	0.0925371
1877	20	20	0.773323	0.719388	0.0492843
1878	23	30	0.796975	0.703876	0
1879	25	30	0.824828	0.70938	0
1880	31	40	0.870268	0.715833	0.159071
1881	38	40	0.88042	0.719501	0.208012
1882	46	50	0.846773	0.690901	0.261542
1883	18.133	20	0.749823	0.709618	0
1884	13	20	0.863679	0.853439	0.911996
1885	14	20	0.662667	0.673904	0.808712
1886	8	10	0.867556	0.694268	0.913724
1887	26	30	0.782556	0.782292	0.791484
1888	8	10	0.725229	0.772002	0.671915
1889	31.0168	40	0.65919	0.591303	0.236891
1890	12	20	0.677022	0.547834	0.532117
1891	18	20	0.972991	0.899968	0.827409
1892	23	30	0.955177	0.85977	0.826463
1893	55	60	0.911904	0.79469	0.560864
1894	13	20	0.944831	0.752727	0.852706
1895	18	20	0.965051	0.784923	0.621093
1896	23	30	0.954736	0.723931	0.644556
1897	27	30	0.943546	0.669128	0.632236
1898	46	50	0.868079	0.63401	0.504764
1899	13	20	0.832269	0.602505	0.932689
1900	17	20	0.805366	0.652501	0.580652
1901	20	20	0.751857	0.686671	0.622937
1902	24.1568	30	0.758834	0.466603	0.521125
1903	9	10	0.976444	0.860914	0.988345
1904	13	20	0.971759	0.862971	0.94668
1905	18	20	0.960785	0.798635	0.793507
1906	37	40	0.911913	0.722726	0.387159
1907	8	10	0.906465	0.652712	0.733762
1908	12	20	0.830689	0.626243	0.643837
1909	16	20	0.795829	0.587095	0.377334
1910	20	20	0.74446	0.561401	0.37194
1911	24	30	0.6722	0.552618	0.358768
1912	28.4994	30	0.860987	0.546904	0.360402
1913	22	30	0.808471	0.777535	0.866332
1914	26	30	0.752088	0.867375	0.702147
1915	26.3961	30	0.844401	0.736063	0.0791683
1916	21	30	0.857668	0.804021	0.889114
1917	25	30	0.782494	0.875496	0.722453
1918	28	30	0.654148	0.844372	0.509005
1919	25.2764	30	0.85639	0.731832	0.0803091
1920	6	10	0.937956	0.84692	0.944052
1921	9	10	0.943789	0.888724	0.961615
1922	12	20	0.882695	0.851043	0.894551
1923	6	10	0.910815	0.864145	0.916093
1924	9	10	0.866567	0.898727	0.886998
1925	12	20	0.786853	0.876516	0.811719
1926	6	10	0.607186	0.82666	0.555109
1927	15.2	20	0.651064	0.791357	0.153748
1928	7	10	0.667902	0.703577	0.589019
1929	10	10	0.667855	0.784851	0.709509
1930	2	10	0.891825	0.877115	0.798916
1931	4	10	0.884608	0.898518	0.77992
1932	6	10	0.833775	0.898392	0.673411
1933	8	10	0.853411	0.88093	0.670755
1934	11	20	0.86777	0.855162	0.661412
1935	13	20	0.857143	0.838121	0.612041
1936	15	20	0.840658	0.835189	0.552561
1937	17	20	0.813628	0.828606	0.352143
1938	19	20	0.759961	0.798279	0.335598
1939	22	30	0.717332	0.764838	0.326848
1940	15.5479	20	0.842252	0.75424	0.316227
1941	3	10	0.986612	0.639924	0.910507
1942	5	10	0.988007	0.656134	0.922848
1943	7	10	0.984451	0.669622	0.948257
1944	8	10	0.979509	0.675648	0.963423
1945	9	10	0.95869	0.7098	0.993545
1946	10	10	0.96373	0.710933	0.994678
1947	11	20	0.953311	0.719443	0.996434
1948	12	20	0.965592	0.72124	0.996176
1949	13	20	0.94775	0.725559	0.982607
1950	14	20	0.937558	0.721703	0.961844
1951	15	20	0.94898	0.725209	0.954581
1952	16	20	0.946798	0.716853	0.702857
1953	17	20	0.933076	0.700175	0.726306
1954	19	20	0.936721	0.677712	0.737459
1955	21	30	0.95065	0.666062	0.737626
1956	23	30	0.949033	0.635112	0.736446
1957	26	30	0.954294	0.615	0.727777
1958	29	30	0.949142	0.587256	0.719905
1959	32	40	0.950814	0.583185	0.830967
1960	35	40	0.936482	0.578649	0.83337
1961	39	40	0.911781	0.57567	0.831243
1962	43	50	0.874909	0.553928	0.817588
1963	57	60	0.677889	0.52639	0.704183
1964	13.9344	20	0.819845	0.559058	0.80116
1965	14.9144	20	0.90848	0.63667	0.324056
1966	9	10	0.685478	0.810217	0.654016
1967	12	20	0.636218	0.821624	0.736323
1968	21.6444	30	0.621274	0.620408	0.394082
1969	21	30	0.955149	0.762905	0.938394
1970	25	30	0.95767	0.857367	0.962149
1971	28	30	0.941452	0.885157	0.901836
1972	32	40	0.91362	0.861637	0.533866
1973	35	40	0.910287	0.84063	0.566904
1974	25.0726	30	0.936804	0.780409	0.630973
1975	20	20	0.925125	0.658111	0.841532
1976	23	30	0.936885	0.776018	0.937433
1977	27	30	0.905736	0.829008	0.954074
1978	30	30	0.901599	0.853622	0.892091
1979	34	40	0.856465	0.811823	0.488554
1980	41	50	0.813755	0.751228	0.5406
1981	23.953	30	0.929794	0.77328	0.682047
1982	20	20	0.954961	0.736742	0.760548
1983	23	30	0.955243	0.842478	0.899347
1984	27	30	0.910183	0.863006	0.942927
1985	30	30	0.898026	0.853568	0.930064
1986	34	40	0.883593	0.825341	0.671742
1987	23.953	30	0.95077	0.793312	0.797161
1988	22	30	0.948695	0.715878	0.862977
1989	25	30	0.954403	0.83177	0.905508
1990	29	30	0.928883	0.867088	0.866955
1991	33	40	0.90505	0.863057	0.626537
1992	37	40	0.883014	0.848742	0.664481
1993	44	50	0.832438	0.81772	0.71317
1994	25.9152	30	0.958239	0.819137	0.647733
1995	20	20	0.621392	0.550714	0.240387
1996	5	10	0.918354	0.758287	0.806368
1997	7	10	0.930085	0.803565	0.858637
1998	9	10	0.94811	0.866814	0.906333
[truncated: 5,439 more rows]

## Sheet: Supplementary Figure 10
	Coverage	Collision Energy	Binned Collision Energy
0	0.94537	4	10
1	0.924221	6	10
2	0.928558	8	10
3	0.943947	10	10
4	0.921166	12	20
5	0.957643	14	20
6	0.974341	16	20
7	0.912561	20	20
8	0.967138	23	30
9	0.933474	25	30
10	0.906284	27	30
11	0.887236	30	30
12	0.939617	35	40
13	0.904719	15	20
14	0.878221	15	20
15	0.979505	16	20
16	0.888719	20	20
17	1	23	30
18	0.971606	25	30
19	0.941598	30	30
20	0.947479	35	40
21	0.903621	10	10
22	0.920167	15	20
23	0.910942	30	30
24	0.885802	40	40
25	0.990864	2	10
26	0.989918	4	10
27	0.979793	6	10
28	0.985337	8	10
29	0.972753	10	10
30	0.949313	12	20
31	0.935544	14	20
32	0.926044	16	20
33	0.912408	18	20
34	0.904074	20	20
35	0.881135	23	30
36	0.850673	25	30
37	0.803683	30	30
38	0.790944	35	40
39	0.991437	2	10
40	0.984151	6	10
41	0.986292	8	10
42	0.992558	10	10
43	0.993264	12	20
44	0.980367	14	20
45	0.96386	16	20
46	0.988826	18	20
47	0.970707	20	20
48	0.984712	23	30
49	0.97855	27	30
50	0.957671	30	30
51	0.934244	35	40
52	0.667051	7	10
53	0.951597	3	10
54	0.946623	4	10
55	0.931899	5	10
56	0.88832	7	10
57	0.772872	10	10
58	0.904948	3	10
59	0.910111	4	10
60	0.88738	5	10
61	0.822716	7	10
62	0.660119	10	10
63	0.810174	4	10
64	0.763203	5	10
65	0.628781	7	10
66	0.885581	7	10
67	0.985191	7	10
68	0.972612	10	10
69	0.964859	15	20
70	0.970981	17	20
71	0.967919	20	20
72	0.973768	23	30
73	0.963921	25	30
74	0.977026	27	30
75	0.966831	30	30
76	0.952839	33	40
77	0.930199	35	40
78	0.867349	40	40
79	0.757818	45	50
80	0.977782	7	10
81	0.979553	10	10
82	0.987294	15	20
83	0.986262	17	20
84	0.974242	20	20
85	0.973681	23	30
86	0.956416	25	30
87	0.949035	27	30
88	0.930097	30	30
89	0.893721	33	40
90	0.87301	35	40
91	0.81595	40	40
92	0.78192	45	50
93	0.962671	3	10
94	0.972789	4	10
95	0.973017	5	10
96	0.979426	7	10
97	0.97814	10	10
98	0.956656	15	20
99	0.95568	17	20
100	0.92429	20	20
101	0.887692	23	30
102	0.83576	25	30
103	0.792527	27	30
104	0.615715	35	40
105	0.991118	3	10
106	1	4	10
107	1	5	10
108	1	7	10
109	1	10	10
110	0.989954	23	30
111	0.985422	25	30
112	0.978717	27	30
113	0.963766	30	30
114	0.941989	33	40
115	0.923546	35	40
116	0.848432	40	40
117	0.841222	3	10
118	0.821731	4	10
119	0.787071	5	10
120	0.724896	7	10
121	0.607789	10	10
122	0.91078	4	10
123	0.921137	5	10
124	0.946528	7	10
125	0.944068	10	10
126	0.953312	15	20
127	0.817237	15	20
128	0.775105	17	20
129	0.503514	33	40
130	0.856091	10	10
131	0.992145	4	10
132	0.991984	5	10
133	0.991052	7	10
134	0.992176	10	10
135	1	15	20
136	1	17	20
137	1	20	20
138	0.977777	23	30
139	0.953873	25	30
140	0.902967	27	30
141	0.841109	30	30
142	0.978763	4	10
143	0.974363	5	10
144	0.95189	7	10
145	0.918655	10	10
146	0.829052	15	20
147	0.785528	17	20
148	0.722295	20	20
149	0.663996	23	30
150	0.644921	25	30
151	0.615192	27	30
152	0.589618	30	30
153	0.555035	35	40
154	0.525993	40	40
155	0.841945	3	10
156	0.741755	5	10
157	0.674302	7	10
158	0.889833	5	10
159	0.791053	7	10
160	0.59883	10	10
161	0.808283	3	10
162	0.817772	4	10
163	0.785966	5	10
164	0.746632	7	10
165	0.730586	10	10
166	0.712408	15	20
167	0.661462	17	20
168	0.669412	20	20
169	0.593711	23	30
170	0.627309	25	30
171	0.564447	27	30
172	0.560301	30	30
173	0.52799	33	40
174	0.586904	35	40
175	0.538343	40	40
176	0.572691	45	50
177	0.805393	3	10
178	0.811567	4	10
179	0.786132	5	10
180	0.755811	7	10
181	0.74429	10	10
182	0.694816	15	20
183	0.669069	17	20
184	0.665629	20	20
185	0.638293	23	30
186	0.584801	25	30
187	0.547887	27	30
188	0.587016	30	30
189	0.572834	33	40
190	0.572758	35	40
191	0.58032	40	40
192	0.550466	45	50
193	0.969944	4	10
194	0.957116	5	10
195	0.940137	7	10
196	0.894611	10	10
197	0.761817	15	20
198	0.69323	17	20
199	0.574966	20	20
200	0.762114	10	10
201	0.794203	15	20
202	0.760719	17	20
203	0.66205	20	20
204	0.675726	23	30
205	0.601285	27	30
206	0.990151	3	10
207	0.982696	4	10
208	0.986143	5	10
209	0.962932	7	10
210	0.938873	10	10
211	0.838881	15	20
212	0.788902	17	20
213	0.721141	20	20
214	0.614309	23	30
215	0.762904	7	10
216	0.706221	10	10
217	0.888676	3	10
218	0.731042	4	10
219	0.822972	5	10
220	0.513752	10	10
221	0.868266	3	10
222	0.950017	4	10
223	0.940517	5	10
224	0.896691	7	10
225	0.792848	10	10
226	0.564301	15	20
227	0.995445	3	10
228	1	4	10
229	1	5	10
230	1	7	10
231	1	10	10
232	1	15	20
233	1	17	20
234	0.994351	20	20
235	1	23	30
236	0.987498	25	30
237	0.994448	27	30
238	0.993079	30	30
239	0.982552	33	40
240	0.976771	35	40
241	0.99223	40	40
242	0.980605	45	50
243	0.896894	10	10
244	0.515449	17	20
245	1	7	10
246	1	10	10
247	1	15	20
248	1	17	20
249	1	20	20
250	1	23	30
251	1	25	30
252	0.991238	27	30
253	0.98134	30	30
254	0.955452	33	40
255	0.939037	35	40
256	0.914434	40	40
257	0.881911	45	50
258	0.983476	4	10
259	0.985486	5	10
260	0.975528	7	10
261	0.954027	10	10
262	0.911864	15	20
263	0.874887	17	20
264	0.815937	20	20
265	0.6064	27	30
266	0.523921	30	30
267	0.836431	4	10
268	0.926756	5	10
269	0.901088	7	10
270	0.828849	10	10
271	0.692496	15	20
272	0.612023	25	30
273	0.583337	27	30
274	1	2	10
275	1	4	10
276	0.952052	6	10
277	0.905455	8	10
278	1	2	10
279	1	4	10
280	1	6	10
281	0.994668	8	10
282	0.992258	10	10
283	0.987429	12	20
284	0.979475	14	20
285	0.953296	16	20
286	0.942081	18	20
287	0.915688	20	20
288	0.873332	23	30
289	0.839978	25	30
290	0.792256	27	30
291	0.727247	30	30
292	0.516931	20	20
293	0.540622	22	30
294	0.683812	24	30
295	0.784595	2	10
296	0.769518	4	10
297	0.664609	6	10
298	0.538788	8	10
299	0.955681	2	10
300	0.880136	2	10
301	0.864151	4	10
302	0.788045	6	10
303	0.677987	8	10
304	0.55791	10	10
305	0.85127	2	10
306	1	2	10
307	0.993352	4	10
308	0.991807	6	10
309	0.982872	8	10
310	0.97296	10	10
311	0.960427	12	20
312	0.951369	14	20
313	0.935941	16	20
314	0.917387	18	20
315	0.891526	20	20
316	0.852612	22	30
317	0.811046	24	30
318	0.753124	26	30
319	0.651937	30	30
320	0.537026	35	40
321	0.882483	2	10
322	0.83217	4	10
323	0.752194	6	10
324	0.657562	8	10
325	0.55236	10	10
326	0.865	2	10
327	0.818335	4	10
328	0.727715	6	10
329	0.599575	8	10
330	0.946302	17	20
331	0.874706	20	20
332	0.799804	23	30
333	0.727259	25	30
334	0.617503	30	30
335	0.672552	33	40
336	0.85724	17	20
337	0.501126	5	10
338	0.816343	20	20
339	0.821951	23	30
340	0.844955	25	30
341	0.845849	27	30
342	0.933316	4	10
343	0.9441	5	10
344	0.934484	7	10
345	0.885503	10	10
346	0.743162	15	20
347	0.662325	17	20
348	0.520994	20	20
349	0.952148	7	10
350	0.89917	10	10
351	0.731329	15	20
352	0.637667	17	20
353	0.511792	20	20
354	0.974909	3	10
355	0.984583	7	10
356	0.988682	10	10
357	0.949073	15	20
358	0.919177	17	20
359	0.829464	20	20
360	0.566037	4	10
361	0.552356	5	10
362	0.508878	7	10
363	0.937861	4	10
364	0.921985	5	10
365	0.94556	7	10
366	0.84277	10	10
367	0.90751	3	10
368	0.974474	4	10
369	0.979173	5	10
370	0.990259	7	10
371	1	10	10
372	1	30	30
373	1	33	40
374	1	35	40
375	0.984225	40	40
376	0.951344	45	50
377	0.734688	23	30
378	0.659276	25	30
379	0.563668	27	30
380	0.94393	3	10
381	0.933761	4	10
382	0.914608	5	10
383	0.883679	7	10
384	0.788769	10	10
385	0.617089	15	20
386	0.543892	17	20
387	0.923164	3	10
388	0.905955	4	10
389	0.87364	5	10
390	0.776312	7	10
391	0.578934	10	10
392	0.992024	3	10
393	0.749969	17	20
394	0.640504	20	20
395	0.583495	35	40
396	0.86998	3	10
397	0.871533	4	10
398	0.842947	5	10
399	0.953784	3	10
400	0.936757	4	10
401	0.930222	5	10
402	0.892708	7	10
403	0.845894	10	10
404	0.715709	15	20
405	0.763938	5	10
406	0.840522	7	10
407	0.77243	10	10
408	0.585535	15	20
409	0.707032	4	10
410	0.524268	10	10
411	0.971647	4	10
412	0.93257	6	10
413	0.886218	8	10
414	0.853815	10	10
415	0.870122	12	20
416	0.824941	14	20
417	0.644952	16	20
418	0.723011	18	20
419	0.68383	20	20
420	0.582302	26	30
421	0.727547	10	10
422	0.564868	15	20
423	0.868959	10	10
424	0.874316	15	20
425	0.88573	20	20
426	0.804001	30	30
427	0.672633	40	40
428	0.992654	4	10
429	0.990286	6	10
430	0.986945	8	10
431	0.979527	10	10
432	0.961262	12	20
433	0.927701	14	20
434	0.929968	16	20
435	0.890327	18	20
436	0.835644	20	20
437	0.92452	4	10
438	0.893235	6	10
439	0.828947	8	10
440	0.714786	10	10
441	0.60397	12	20
442	0.927951	4	10
443	0.872031	6	10
444	0.77101	8	10
445	0.635559	10	10
446	0.856689	10	10
447	0.894781	15	20
448	0.848087	20	20
449	0.663673	30	30
450	0.802936	10	10
451	0.800096	15	20
452	0.793954	20	20
453	0.801111	30	30
454	0.803107	40	40
455	0.93594	2	10
456	0.868942	4	10
457	0.795965	6	10
458	0.686848	8	10
459	0.581989	10	10
460	0.760789	10	10
461	0.75536	15	20
462	0.975481	5	10
463	0.83395	10	10
464	0.763211	15	20
465	0.511039	20	20
466	0.914222	10	10
467	0.913583	10	10
468	0.902157	10	10
469	0.859288	10	10
470	0.864051	5	10
471	0.825796	10	10
472	0.866908	5	10
473	0.787424	10	10
474	0.964839	10	10
475	0.867313	5	10
476	0.803617	10	10
477	0.736305	5	10
478	0.694429	10	10
479	0.635846	15	20
480	0.929973	10	10
481	0.849027	15	20
482	0.867505	5	10
483	0.767192	10	10
484	0.765152	10	10
485	0.877858	10	10
486	0.899481	10	10
487	0.714426	10	10
488	0.836779	10	10
489	0.6682	15	20
490	0.990084	10	10
491	0.888792	15	20
492	0.804894	10	10
493	0.739698	15	20
494	0.534814	30	30
495	0.962263	10	10
496	0.883134	15	20
497	0.769083	20	20
498	0.976095	10	10
499	0.85545	15	20
500	0.934963	10	10
501	0.771692	15	20
502	0.832211	10	10
503	0.925157	5	10
504	0.984614	10	10
505	0.928488	15	20
506	0.852364	20	20
507	0.806058	15	20
508	0.845433	10	10
509	0.790471	30	30
510	0.828088	40	40
511	0.971745	15	20
512	0.877156	20	20
513	0.944348	10	10
514	0.891085	15	20
515	0.762214	20	20
516	0.976838	10	10
517	0.922488	15	20
518	0.832794	30	30
519	0.798596	40	40
520	0.903902	10	10
521	0.876465	15	20
522	0.893303	20	20
523	0.96098	30	30
524	0.950492	40	40
525	0.945943	10	10
526	0.920462	15	20
527	0.981627	10	10
528	0.905633	15	20
529	0.864523	20	20
530	0.581377	30	30
531	0.966912	10	10
532	0.871237	15	20
533	1	5	10
534	0.986383	10	10
535	0.830197	40	40
536	0.938494	10	10
537	0.852788	15	20
538	0.924235	10	10
539	0.9126	10	10
540	0.910731	15	20
541	0.825163	10	10
542	0.978748	5	10
543	0.918258	10	10
544	0.795927	15	20
545	0.866101	15	20
546	0.833934	10	10
547	0.624121	15	20
548	0.909367	10	10
549	0.843795	15	20
550	0.766453	20	20
551	0.665743	30	30
552	0.722829	10	10
553	0.917327	10	10
554	0.778378	15	20
555	0.597483	20	20
556	0.789266	10	10
557	0.577935	15	20
558	0.888903	10	10
559	0.750018	15	20
560	0.805967	10	10
561	0.649685	15	20
562	0.984671	10	10
563	0.92199	15	20
564	0.839436	20	20
565	0.942268	5	10
566	0.866809	10	10
567	0.702196	15	20
568	0.93887	15	20
569	0.80442	20	20
570	0.96768	10	10
571	0.912049	15	20
572	0.980724	10	10
573	0.990884	15	20
574	0.953357	5	10
575	0.886218	10	10
576	0.80226	15	20
577	0.702552	20	20
578	0.939816	10	10
579	0.821679	15	20
580	0.944873	10	10
581	0.820125	15	20
582	0.957046	10	10
583	0.713421	10	10
584	0.630899	15	20
585	0.798099	10	10
586	0.944418	10	10
587	0.78661	15	20
588	0.744945	10	10
589	0.769722	5	10
590	0.755437	10	10
591	0.94555	10	10
592	0.847403	10	10
593	0.736077	15	20
594	0.602117	20	20
595	1	15	20
596	0.915224	20	20
597	0.838782	15	20
598	0.788869	20	20
599	0.970504	10	10
600	0.906683	15	20
601	0.829416	20	20
602	0.990209	10	10
603	0.915831	15	20
604	1	2	10
605	1	3	10
606	1	4	10
607	0.993758	5	10
608	0.990649	7	10
609	0.983136	10	10
610	0.964151	12	20
611	0.929136	15	20
612	0.904093	17	20
613	0.857727	20	20
614	0.889156	14	20
615	0.978513	13	20
616	0.871888	21	30
617	0.746062	29	30
618	0.68997	37	40
619	1	5	10
620	1	7	10
621	0.973721	10	10
622	0.868859	15	20
623	1	3	10
624	1	4	10
625	0.990336	5	10
626	0.978641	7	10
627	0.939529	10	10
628	0.892111	15	20
629	0.870306	17	20
630	0.865585	20	20
631	0.827054	23	30
632	0.944687	4	10
633	0.93065	5	10
634	0.897337	7	10
635	0.768006	10	10
636	0.974004	3	10
637	0.977232	4	10
638	0.971143	5	10
639	0.951297	7	10
640	0.913914	10	10
641	0.974085	3	10
642	0.982248	4	10
643	0.988718	5	10
644	0.992711	7	10
645	1	10	10
646	0.985958	15	20
647	0.981561	17	20
648	0.975545	20	20
649	0.967202	23	30
650	0.958802	25	30
651	0.949969	27	30
652	0.936005	30	30
653	0.925125	33	40
654	0.901573	35	40
655	0.876844	40	40
656	0.829627	45	50
657	0.936096	3	10
658	0.957782	4	10
659	0.963546	5	10
660	0.958207	7	10
661	0.952227	10	10
662	0.946954	15	20
663	0.954585	17	20
664	0.961732	20	20
665	0.957879	23	30
666	0.957941	25	30
667	0.953122	27	30
668	0.952672	30	30
669	0.946135	33	40
670	0.937058	35	40
671	0.915163	40	40
672	0.896872	45	50
673	0.916273	3	10
674	0.953193	4	10
675	0.957445	5	10
676	0.948859	7	10
677	0.954542	10	10
678	0.962153	15	20
679	0.96492	17	20
680	0.982316	20	20
681	0.988031	23	30
682	0.990729	25	30
683	1	27	30
684	0.991512	30	30
685	0.990416	33	40
686	0.987861	35	40
687	0.983717	40	40
688	0.981348	45	50
689	0.958442	3	10
690	0.962877	4	10
691	0.963996	5	10
692	0.960591	7	10
693	0.860292	10	10
694	0.809904	3	10
695	0.837962	4	10
696	0.877464	5	10
697	0.941649	7	10
698	0.973427	10	10
699	0.977643	15	20
700	0.967451	17	20
701	0.978247	20	20
702	0.978555	23	30
703	0.976026	25	30
704	0.974282	27	30
705	0.971475	30	30
706	0.933987	33	40
707	0.925028	35	40
708	0.849777	40	40
709	0.740142	45	50
710	0.847172	15	20
711	0.858875	17	20
712	0.870781	20	20
713	0.882362	23	30
714	0.886115	25	30
715	0.890486	27	30
716	0.879476	30	30
717	0.854078	33	40
718	0.837826	35	40
719	0.739824	40	40
720	0.873651	10	10
721	0.755907	15	20
722	0.683253	17	20
723	0.527384	20	20
724	0.825336	5	10
725	1	5	10
726	1	7	10
727	0.986154	10	10
728	0.954277	15	20
729	0.935263	17	20
730	0.884401	20	20
731	0.800889	23	30
732	0.735173	25	30
733	0.665865	27	30
734	0.556051	30	30
735	1	3	10
736	1	4	10
737	1	5	10
738	0.990047	7	10
739	0.955095	10	10
740	0.501122	23	30
741	0.67336	7	10
742	0.776112	17	20
743	0.694221	20	20
744	0.595143	23	30
745	0.786272	17	20
746	0.936008	4	10
747	0.932828	5	10
748	0.927001	7	10
749	0.917779	10	10
750	0.89046	15	20
751	0.860847	17	20
752	0.973068	4	10
753	0.961759	5	10
754	0.928657	7	10
755	0.834591	10	10
756	0.518651	15	20
757	0.800824	5	10
758	0.821014	7	10
759	0.840662	10	10
760	0.871297	15	20
761	0.801649	7	10
762	0.821834	10	10
763	0.860821	15	20
764	0.86783	17	20
765	0.631548	7	10
766	0.678564	10	10
767	0.791466	15	20
768	0.997784	8	10
769	0.959359	12	20
770	0.989374	22.3459	30
771	0.581258	89	90
772	0.923068	7	10
773	0.595976	11	20
774	0.812224	3	10
775	0.835629	5	10
776	0.814376	8	10
777	0.778403	12	20
778	0.739645	17	20
779	0.683764	21	30
780	0.545142	27	30
781	0.882289	14.9875	20
782	0.977604	10	10
783	0.951647	13	20
784	0.882824	16	20
785	0.777178	19	20
786	0.594192	23	30
787	0.978701	12	20
788	0.894866	16	20
789	0.716185	20	20
790	0.547422	24	30
791	0.91766	28.2826	30
792	0.987939	3	10
793	0.994608	4	10
794	0.986506	5	10
795	0.991675	6	10
796	0.99024	7	10
797	0.993797	8	10
798	0.992598	9	10
799	0.992404	10	10
800	0.998084	11	20
801	0.996189	12	20
802	0.994964	13	20
803	0.994966	15	20
804	0.995248	16	20
805	0.995298	18	20
806	0.984947	20	20
807	0.968344	22	30
808	0.935556	25	30
809	0.89955	27	30
810	0.99752	11.8318	20
811	0.833677	23	30
812	0.969247	23.8842	30
813	0.964966	3	10
814	0.933903	5	10
815	0.897071	7	10
816	0.822127	9	10
817	0.887948	13.2378	20
818	0.600987	20	20
819	0.99823	15	20
820	0.997005	18	20
821	0.984357	21	30
822	0.934508	24	30
823	0.806122	27	30
824	1	9	10
825	0.992212	12	20
826	0.981344	15	20
827	0.966909	18	20
828	0.954283	21	30
829	0.945425	24	30
830	0.938734	27	30
831	0.936397	30	30
832	0.929159	36	40
833	1	2	10
834	0.995086	4	10
835	1	7	10
836	1	9	10
837	0.98263	12	20
838	0.937156	14	20
839	0.847472	17	20
840	0.718206	19	20
841	1	17	20
842	1	20	20
843	0.998834	23	30
844	0.998147	26	30
845	0.993198	29	30
846	0.945067	35	40
847	0.722129	44	50
848	0.516096	13	20
849	0.677474	14	20
850	0.808058	19	20
851	0.811108	27	30
852	0.886323	34	40
853	0.892409	41	50
854	0.874896	47	50
855	0.848603	54	60
856	0.799001	61	70
857	0.7401	68	70
858	0.986786	20	20
859	1	27	30
860	0.947572	34	40
861	1	37	40
862	0.953051	40	40
863	0.969688	47	50
864	0.960345	53	60
865	0.918988	54	60
866	0.864968	60	60
867	0.858924	61	70
868	0.787692	68	70
869	0.670467	81	90
870	0.836005	26	30
871	0.907814	29	30
872	0.913172	32	40
873	0.92456	36	40
874	0.917518	43	50
875	0.891781	51	60
876	0.847332	58	60
877	0.805509	65	70
878	1	15	20
879	1	20	20
880	0.99551	26	30
881	0.989336	31	40
882	0.969947	36	40
883	0.937275	41	50
884	0.894795	47	50
885	0.845409	52	60
886	0.750118	62	70
887	0.661807	78	80
888	0.628805	94	100
889	0.995792	36.706	40
890	1	16	20
891	0.997966	22	30
892	0.992937	27	30
893	0.984672	33	40
894	0.964739	38	40
895	0.939765	44	50
896	0.896522	49	50
897	0.837961	55	60
898	0.747704	66	70
899	0.653435	82	90
900	0.625673	99	100
901	0.994593	38.6682	40
902	1	9	10
903	0.992257	13	20
904	0.973191	18	20
905	0.946642	22	30
906	0.907628	27	30
907	0.858235	31	40
908	0.750301	36	40
909	0.664088	45	50
910	0.608927	54	60
911	0.983151	31.8005	40
912	1	7	10
913	0.974082	11	20
914	0.86569	15	20
915	0.651745	19	20
916	0.9765	26.759	30
917	0.964587	14	20
918	0.824303	19	20
919	0.644298	24	30
920	0.885188	33.9131	40
921	0.992002	3	10
922	0.957988	7	10
923	0.887349	11	20
924	0.818045	15	20
925	0.764793	19	20
926	0.730369	23	30
927	0.69864	27	30
928	0.676846	31	40
929	0.645299	35	40
930	0.7818	27.3899	30
931	0.94697	3	10
932	0.875581	4	10
933	0.562302	7	10
934	0.870905	2	10
935	0.883903	3	10
936	0.901453	4	10
937	0.881179	5	10
938	0.885629	6	10
939	0.901614	7	10
940	0.89519	8	10
941	0.890182	9	10
942	0.849497	12	20
943	0.820538	14	20
944	0.664646	19	20
945	1	3	10
946	0.973453	5	10
947	0.938771	7	10
948	0.738777	11	20
949	1	13.4448	20
950	0.939149	24	30
951	0.938074	27	30
952	0.907231	30	30
953	0.97094	21.0749	30
954	0.998542	12	20
955	1	18	20
956	0.991829	24	30
957	0.988697	30	30
958	0.985353	36	40
959	0.973535	42	50
960	0.831701	54	60
961	0.958991	42.6427	50
962	0.99476	2	10
963	0.987578	5	10
964	0.968775	8	10
965	0.961766	10	10
966	0.96211	13	20
967	0.954687	16	20
968	0.932579	18	20
969	0.900442	21	30
970	0.795383	24	30
971	0.681358	27	30
972	0.817107	2	10
973	0.768886	4	10
974	0.821235	18	20
975	0.916219	19	20
976	0.963068	21	30
977	0.943027	22	30
978	0.86488	24	30
979	0.82774	25	30
980	0.786049	24.7919	30
981	0.88892	17	20
982	0.716015	4	10
983	0.800588	10	10
984	0.872586	13	20
985	0.877792	15	20
986	0.910029	17	20
987	0.857896	19	20
988	0.766891	21	30
989	0.531525	26	30
990	0.871475	15.3346	20
991	1	17	20
992	0.996038	21	30
993	0.995881	25	30
994	0.994392	30	30
995	0.993742	34	40
996	0.987789	38	40
997	0.956334	43	50
998	0.858765	25	30
999	1	2	10
1000	1	3	10
1001	0.998567	5	10
1002	0.980554	7	10
1003	0.92353	10	10
1004	0.823856	13	20
1005	0.6259	17	20
1006	1	9.24459	10
1007	0.988621	5	10
1008	0.995202	11	20
1009	0.989096	14	20
1010	0.983411	18	20
1011	0.91144	23	30
1012	0.76448	29	30
1013	0.623041	34	40
1014	0.534602	40	40
1015	0.984885	12.8851	20
1016	0.647129	81	90
1017	0.987823	15	20
1018	0.979911	18	20
1019	0.884899	23	30
1020	0.796694	24	30
1021	0.97849	26.9676	30
1022	0.951342	3	10
1023	0.913482	4	10
1024	0.826027	7	10
1025	0.547162	10	10
1026	0.953415	17	20
1027	0.874559	22	30
1028	0.757953	26	30
1029	0.828026	8	10
1030	0.532857	11	20
1031	0.974789	8	10
1032	0.948533	11	20
1033	0.930407	17	20
1034	0.96065	6	10
1035	0.834429	10	10
1036	0.611717	14	20
1037	0.877723	26.1163	30
1038	0.924296	3	10
1039	0.97423	26	30
1040	0.869141	32	40
1041	0.957093	22.7608	30
1042	0.903308	24	30
1043	0.999319	9	10
1044	0.995937	21	30
1045	0.954346	40	40
1046	0.966934	2	10
1047	0.953718	3	10
1048	1	5	10
1049	1	14.4956	20
1050	0.963875	18	20
1051	0.784548	26	30
1052	0.570858	39	40
1053	0.733182	51.4128	60
1054	0.905793	10	10
1055	0.86178	14	20
1056	0.988693	16	20
1057	0.873339	28.1443	30
1058	0.974308	3	10
1059	0.97251	5	10
1060	0.97138	7	10
1061	0.910225	11	20
1062	0.832454	15	20
1063	0.767922	19	20
1064	0.828063	31	40
1065	0.852774	37	40
1066	0.981802	13.9358	20
1067	0.993756	6	10
1068	0.978496	10	10
1069	0.976594	14	20
1070	0.986551	21	30
1071	0.983355	29	30
1072	0.970345	36	40
1073	0.90469	47	50
1074	0.963391	25.4878	30
1075	1	6	10
1076	1	10	10
1077	1	14	20
1078	1	21	30
1079	0.985973	29	30
1080	0.920562	36	40
1081	0.697049	47	50
1082	0.975062	25.5601	30
1083	0.994336	3	10
1084	0.988669	5	10
1085	0.988228	7	10
1086	0.991546	10	10
1087	0.985551	14	20
1088	0.939729	18	20
1089	0.743439	23	30
1090	0.998854	5	10
1091	0.993343	8	10
1092	0.96883	11	20
1093	0.846392	17	20
1094	0.578758	23	30
1095	0.967807	20.9359	30
1096	0.998225	14	20
1097	0.992845	18	20
1098	0.996995	22	30
1099	0.98796	28	30
1100	0.97438	29	30
1101	0.729632	54	60
1102	0.668399	59	60
1103	0.740138	60	60
1104	0.664868	74	80
1105	0.636427	88	90
1106	1	12	20
1107	1	13	20
1108	0.998883	18	20
1109	0.997976	20	20
1110	0.992572	24	30
1111	0.969604	27	30
1112	1	23.7363	30
1113	1	8	10
1114	1	11	20
1115	0.995944	17	20
1116	0.933994	23	30
1117	0.609862	37	40
1118	0.618836	46	50
1119	0.583072	55	60
1120	1	4	10
1121	1	7	10
1122	1	10	10
1123	1	16	20
1124	0.998424	21	30
1125	0.987164	26	30
1126	0.882247	34	40
1127	0.996383	18.703	20
1128	0.992593	9	10
1129	0.984788	14	20
1130	0.987379	19	20
1131	0.990903	24	30
1132	0.992983	31	40
1133	0.960893	39	40
1134	0.825836	46	50
1135	0.955062	17.2214	20
1136	0.992989	9	10
1137	0.987646	10	10
1138	0.976962	14	20
1139	0.981828	15	20
1140	0.994565	21	30
1141	0.991106	23	30
1142	0.963668	28	30
1143	0.921064	31	40
1144	0.818954	35	40
1145	0.609642	39	40
1146	0.970554	27.3835	30
1147	0.893246	18	20
1148	0.724918	22	30
1149	0.897044	16	20
1150	0.919407	15	20
1151	0.965638	20	20
1152	0.920234	23	30
1153	0.815247	27	30
1154	1	14	20
1155	0.980311	19	20
1156	0.96248	21	30
1157	0.88875	25	30
1158	0.81291	28	30
1159	0.694955	31	40
1160	0.574048	35	40
1161	0.997571	24.6524	30
1162	1	20	20
1163	0.982988	26	30
1164	0.918463	33	40
1165	0.750603	43	50
1166	0.564727	53	60
1167	0.995468	23.3966	30
1168	0.943323	25	30
1169	0.896837	30	30
1170	0.87483	35	40
1171	0.502612	57	60
1172	0.974314	21	30
1173	0.917923	24.8641	30
1174	0.934591	8	10
1175	0.824793	11	20
1176	0.645854	14	20
1177	0.707042	10.4367	20
1178	0.915463	3	10
1179	0.915259	7	10
1180	0.955838	11	20
1181	0.890609	15	20
1182	0.969061	13.2361	20
1183	0.995656	3	10
1184	0.997049	6	10
1185	0.99365	9	10
1186	0.998109	13	20
1187	0.966773	20	20
1188	0.878384	27	30
1189	0.702283	33	40
1190	0.977587	23.7452	30
1191	0.901637	2	10
1192	0.904651	5	10
1193	0.925656	7	10
1194	0.938841	11	20
1195	0.953326	16	20
1196	0.867244	22	30
1197	0.679831	28	30
1198	0.992614	19.8208	20
1199	0.906311	13	20
1200	0.970425	18	20
1201	0.983405	28	30
1202	0.986178	8	10
1203	0.961688	10	10
1204	0.91574	12	20
1205	0.853503	14	20
1206	0.773257	16	20
1207	0.673949	17	20
1208	0.95727	12.4711	20
1209	1	6	10
1210	0.988584	9	10
1211	0.982896	10	10
1212	0.945453	12	20
1213	0.92955	13	20
1214	0.888445	15	20
1215	0.852995	16	20
1216	0.825093	18	20
1217	0.78861	20	20
1218	0.765441	21	30
1219	0.757233	23	30
1220	0.73924	24	30
1221	1	23.6637	30
1222	0.865875	19	20
1223	0.751727	21	30
1224	0.697115	22	30
1225	0.577837	21.8494	30
1226	0.946091	16	20
1227	0.887084	19	20
1228	0.853634	22	30
1229	0.855255	26	30
1230	0.863081	29	30
1231	0.564262	22.8236	30
1232	0.996183	2	10
1233	0.987367	4	10
1234	0.955678	5	10
1235	0.904175	7	10
1236	0.7996	8	10
1237	0.659526	10	10
1238	0.50966	11	20
1239	0.990685	10.2953	20
1240	1	2	10
1241	0.996319	3	10
1242	0.985505	4	10
1243	0.96583	5	10
1244	0.94138	6	10
1245	0.890005	7	10
1246	0.83948	8	10
1247	0.773753	9	10
1248	0.547046	12	20
1249	0.968598	8.40459	10
1250	0.944373	22	30
1251	1	16	20
1252	0.995731	18	20
1253	0.984782	20	20
1254	0.947037	24	30
1255	0.864437	30	30
1256	0.776085	36	40
1257	0.607315	44	50
1258	0.855744	14.0075	20
1259	0.729672	20	20
1260	0.683328	26	30
1261	1	2	10
1262	1	6	10
1263	1	8	10
1264	1	10	10
1265	1	12	20
1266	1	15	20
1267	1	17	20
1268	1	19	20
1269	0.994778	21	30
1270	0.990126	25	30
1271	0.995397	32	40
1272	0.963687	38	40
1273	0.859864	47	50
1274	0.500392	68	70
1275	0.994249	15.0557	20
1276	0.983607	12	20
1277	0.911582	16	20
1278	0.826177	18	20
1279	0.736687	20	20
1280	0.906808	14.4333	20
1281	0.938492	2	10
1282	0.93894	6	10
1283	0.888254	8	10
1284	0.904811	11	20
1285	0.865745	13	20
1286	0.741339	15	20
1287	0.568939	17	20
1288	1	2	10
1289	0.99736	3	10
1290	1	4	10
1291	1	5	10
1292	1	6	10
1293	0.996086	8	10
1294	1	9	10
1295	0.993569	10	10
1296	1	12	20
1297	0.989503	13	20
1298	0.994489	9.38313	10
1299	0.987877	21	30
1300	0.962669	23	30
1301	0.953501	24	30
1302	0.912094	27	30
1303	0.860305	30	30
1304	0.814441	34	40
1305	0.773814	36	40
1306	0.707005	41	50
1307	0.620187	46	50
1308	0.883892	23.9504	30
1309	0.98678	12	20
1310	0.963242	14	20
1311	0.93552	17	20
1312	0.905212	19	20
1313	0.929563	21	30
1314	0.800197	24	30
1315	0.924636	17.0153	20
1316	0.97964	3	10
1317	0.880834	7	10
1318	0.987467	2	10
1319	0.963712	4	10
1320	0.950775	7	10
1321	0.961997	9	10
1322	0.978028	11	20
1323	0.989929	14	20
1324	0.991552	16	20
1325	0.987271	19	20
1326	0.974457	21	30
1327	0.960228	23	30
1328	0.927409	28	30
1329	0.862849	35	40
1330	0.718329	43	50
1331	0.994961	16.7284	20
1332	0.980762	11	20
1333	0.966047	14	20
1334	0.942384	16	20
1335	0.912195	18	20
1336	0.866836	21	30
1337	0.830554	23	30
1338	0.600219	35	40
1339	0.512855	42	50
1340	0.781942	16.5955	20
1341	0.986854	5	10
1342	0.966951	8	10
1343	0.953302	11	20
1344	0.94654	14	20
1345	0.945527	16	20
1346	0.94164	19	20
1347	0.939374	22	30
1348	0.928173	25	30
1349	0.922275	28	30
1350	0.893811	33	40
1351	0.83003	42	50
1352	0.884991	6	10
1353	0.744631	10	10
1354	0.715105	13	20
1355	0.750631	16	20
1356	0.78483	20	20
1357	0.775633	23	30
1358	0.818323	26	30
1359	0.822436	30	30
1360	0.840955	33	40
1361	0.85349	40	40
1362	0.831352	50	50
1363	0.810916	60	60
1364	0.995536	14	20
1365	0.987764	16	20
1366	0.979145	19	20
1367	0.951463	21	30
1368	0.907171	24	30
1369	0.733449	28	30
1370	0.95667	16.808	20
1371	1	9	10
1372	0.995217	11	20
1373	0.979	12	20
1374	0.961305	14	20
1375	0.916835	16	20
1376	0.807617	21	30
1377	0.649714	25	30
1378	0.991406	9.8037	10
1379	0.757952	20	20
1380	0.882673	24	30
1381	0.91536	27	30
1382	0.915684	30	30
1383	0.938123	36	40
1384	0.928487	42	50
1385	0.89642	48	50
1386	0.850303	54	60
1387	0.791487	61	70
1388	0.607019	73	80
1389	0.929421	47.4955	50
1390	0.971944	10	10
1391	0.93977	13	20
1392	0.904617	16	20
1393	0.863328	18	20
1394	0.829273	21	30
1395	0.788137	24	30
1396	0.754661	26	30
1397	0.682304	32	40
1398	0.581934	40	40
1399	0.88419	18.7088	20
1400	0.968124	22	30
1401	0.925854	55.1966	60
1402	0.980955	46	50
1403	0.911067	61	70
1404	0.833385	77	80
1405	0.722088	100	100
1406	0.950904	54.0835	60
1407	0.995711	32.7816	40
1408	0.969598	48	50
1409	0.858619	65	70
1410	0.783412	81	90
1411	0.920159	45.5451	50
1412	0.927532	12	20
1413	0.839363	15	20
1414	0.691904	25	30
1415	0.609488	28	30
1416	0.985157	21.9234	30
1417	1	7	10
1418	1	8	10
1419	1	9	10
1420	1	11	20
1421	1	12	20
1422	1	14	20
1423	1	18	20
1424	0.921964	22	30
1425	1	8.61642	10
1426	0.993792	4	10
1427	0.973851	5	10
1428	0.945748	6	10
1429	0.907223	8	10
1430	0.840696	9	10
1431	0.745082	11	20
1432	0.667387	12	20
1433	0.594188	13	20
1434	0.988059	9.66385	10
1435	0.935736	6	10
1436	0.867774	8	10
1437	0.996099	6	10
1438	0.985008	8	10
1439	0.961767	10	10
1440	0.92134	11	20
1441	0.873554	13	20
1442	0.817489	15	20
1443	0.998088	11.762	20
1444	0.856017	13.4392	20
1445	1	6	10
1446	1	8	10
1447	1	10	10
1448	1	12	20
1449	1	14	20
1450	0.99505	17	20
1451	0.9964	19	20
1452	1	21	30
1453	1	25	30
1454	1	32	40
1455	1	38	40
1456	0.992025	47	50
1457	0.980746	14.9977	20
1458	0.932877	4	10
1459	0.912219	6	10
1460	0.908072	8	10
1461	0.911525	10	10
1462	0.926201	13	20
1463	0.92688	15	20
1464	0.887386	17	20
1465	0.818655	19	20
1466	0.726822	21	30
1467	0.594312	26	30
1468	0.897902	15.1954	20
1469	0.746127	2	10
1470	0.768037	6	10
1471	1	24	30
1472	0.993677	26	30
1473	0.969484	29	30
1474	0.977576	17.1641	20
1475	0.996284	7	10
1476	0.995985	8	10
1477	0.989572	9	10
1478	0.993018	11	20
1479	0.979355	12	20
1480	0.983645	13	20
1481	0.971731	14	20
1482	0.9693	16	20
1483	0.955997	17	20
1484	0.90858	19	20
1485	0.808405	22	30
1486	0.991032	19.3929	20
1487	0.992583	15	20
1488	0.97328	18	20
1489	0.942993	22	30
1490	0.899223	25	30
1491	0.858052	28	30
1492	0.902224	22.0564	30
1493	0.816002	34.3756	40
1494	0.996554	2	10
1495	0.994318	4	10
1496	0.997806	6	10
1497	0.998046	8	10
1498	0.998523	10	10
1499	0.998104	19	20
1500	0.995825	21	30
1501	0.938328	25	30
1502	0.768465	32	40
1503	0.991279	22	30
1504	0.872026	27	30
1505	0.947769	24.1568	30
1506	0.981439	12	20
1507	0.988598	22	30
1508	0.921194	28	30
1509	0.986876	19.8168	20
1510	0.995842	22	30
1511	0.943589	28	30
1512	0.980453	19.8168	20
1513	0.952631	26	30
1514	0.785359	33	40
1515	0.887691	23.3178	30
1516	0.946627	14	20
1517	0.883277	19	20
1518	0.872342	24	30
1519	0.669787	16.876	20
1520	0.907876	14	20
1521	0.568515	16.876	20
1522	0.89833	9	10
1523	0.981469	21	30
1524	0.891056	26	30
1525	0.887365	18.8357	20
1526	0.990058	10	10
1527	0.959727	15	20
1528	0.960674	17.8571	20
1529	0.979475	15	20
1530	0.94153	17.8571	20
1531	0.956608	14	20
1532	0.921435	19	20
1533	0.900357	16.7375	20
1534	0.840169	21.2171	30
1535	0.875238	26	30
1536	0.880088	18.6971	20
1537	0.816997	25	30
1538	0.952242	19	20
1539	0.668433	27	30
1540	0.524654	35	40
1541	0.505959	58	60
1542	0.500227	66	70
1543	0.998595	11	20
1544	0.965199	18	20
1545	0.876942	26	30
1546	0.991606	26.5441	30
1547	0.922297	5	10
1548	0.876103	8	10
1549	0.846888	12	20
1550	0.811323	15	20
1551	0.757782	18	20
1552	0.696084	22	30
1553	0.624126	25	30
1554	0.56619	29	30
1555	0.502164	32	40
1556	0.834153	12.0468	20
1557	0.961602	12	20
1558	0.828544	28.8534	30
1559	0.953136	9	10
1560	0.619912	22	30
1561	0.901916	37	40
1562	0.860636	52	60
1563	0.7394	67	70
1564	0.620392	82	90
1565	0.980368	4	10
1566	0.987473	13	20
1567	0.990197	22	30
1568	0.998017	40	40
1569	0.98954	49	50
1570	0.945604	59	60
1571	1	31.8005	40
1572	0.830016	21	30
1573	0.735784	13.5121	20
1574	0.906396	17	20
1575	0.662237	23	30
1576	0.791197	20.523	30
1577	0.809439	2	10
1578	0.998942	12	20
1579	0.999516	18	20
1580	0.973921	27	30
1581	0.935025	36	40
1582	0.96508	31.8673	40
1583	0.970604	7	10
1584	0.969277	9	10
1585	0.962177	12	20
1586	0.958378	6	10
1587	0.927228	9	10
1588	0.893662	14	20
1589	0.773007	16.7383	20
1590	0.983718	17	20
1591	0.984221	22	30
1592	0.992028	19.9566	20
1593	0.952788	19	20
1594	0.959938	26	30
1595	0.973828	22.9708	30
1596	0.995446	8	10
1597	0.989262	12	20
1598	0.99008	18	20
1599	0.981009	25	30
1600	0.889599	31	40
1601	0.972014	22.0586	30
1602	0.995021	13	20
1603	0.985424	19	20
1604	0.968108	26	30
1605	0.846563	32	40
1606	0.965576	23.0397	30
1607	0.894096	19	20
1608	0.884614	7	10
1609	0.818332	10	10
1610	0.923677	5	10
1611	0.956003	8	10
1612	0.971063	11	20
1613	0.951486	17	20
1614	0.931766	21.0775	30
1615	0.956427	17	20
1616	0.837026	19.9578	20
1617	0.999177	10	10
1618	0.996908	16	20
1619	0.992972	21	30
1620	0.955706	26	30
1621	0.98931	18.8382	20
1622	0.928465	22	30
1623	0.948684	16	20
1624	0.9888	18	20
1625	0.898708	25	30
1626	0.933251	21.9175	30
1627	0.814663	18.6971	20
1628	0.997684	13	20
1629	0.985368	20	20
1630	0.952699	27	30
1631	0.893273	34	40
1632	0.963624	24.1593	30
1633	0.801738	22	30
1634	0.736621	14.2149	20
1635	0.989981	18	20
1636	0.982449	26	30
1637	0.986373	26.2601	30
1638	0.998982	9	10
1639	0.994558	13	20
1640	0.963168	17	20
1641	0.841855	21	30
1642	0.991881	14	20
1643	0.934163	18	20
1644	0.992599	14.356	20
1645	0.936578	15	20
1646	1	11.8335	20
1647	0.995377	13	20
1648	0.941748	16	20
1649	0.991781	23.1859	30
1650	0.898731	18	20
1651	0.767223	21	30
1652	0.688541	21.4301	30
1653	0.986763	4	10
1654	0.973966	8	10
1655	0.954928	13	20
1656	0.927554	17	20
1657	0.9126	22	30
1658	0.903461	26	30
1659	0.864618	30	30
1660	0.793655	35	40
1661	0.616029	44	50
1662	0.890803	30.9503	40
1663	0.978667	10.0124	20
1664	0.946285	10	10
1665	0.858947	13	20
1666	0.978425	11	20
1667	0.976847	12	20
1668	0.957221	13	20
1669	0.9388	14	20
1670	0.898935	16	20
1671	0.819177	19	20
1672	0.90353	12.9539	20
1673	0.969432	7	10
1674	0.914932	8	10
1675	0.829828	10	10
1676	0.710288	12	20
1677	0.929036	12.3969	20
1678	0.998205	4	10
1679	0.99886	7	10
1680	0.988619	9	10
1681	0.980752	11	20
1682	0.982248	14	20
1683	0.944663	16	20
1684	0.895115	18	20
1685	1	18.202	20
1686	1	3	10
1687	1	4	10
1688	1	6	10
1689	1	7	10
1690	1	9	10
1691	1	10	10
1692	1	12	20
1693	1	13	20
1694	1	15	20
1695	1	18	20
1696	0.995939	23	30
1697	0.928835	7	10
1698	0.885666	9	10
1699	0.94594	9	10
1700	0.920569	12	20
1701	0.814105	14	20
1702	0.979402	7	10
1703	0.965443	9	10
1704	0.907443	11	20
1705	0.792388	13	20
1706	0.649662	15	20
1707	0.967556	13.4497	20
1708	1	2	10
1709	0.998768	4	10
1710	0.997633	5	10
1711	0.996111	6	10
1712	0.994291	8	10
1713	0.99155	9	10
1714	0.987889	10	10
1715	0.984694	12	20
1716	0.97983	13	20
1717	0.967737	16	20
1718	0.954441	20	20
1719	0.94576	24	30
1720	0.933491	29	30
1721	0.926587	34	40
1722	0.99277	9.38313	10
1723	0.997764	13	20
1724	0.99449	15	20
1725	0.977497	19	20
1726	0.95691	23	30
1727	0.80982	8.61387	10
1728	0.954367	2	10
1729	0.836787	5	10
1730	0.724536	8	10
1731	0.587397	11	20
1732	0.992484	19.3259	20
1733	0.975875	11	20
1734	0.949659	14	20
1735	0.921202	17	20
1736	0.895521	20	20
1737	0.865313	24	30
1738	0.972622	5	10
1739	0.93995	6	10
1740	0.887831	7	10
1741	0.798796	8	10
1742	0.903345	8.97004	10
1743	1	15	20
1744	0.981352	17	20
1745	0.979588	20	20
1746	0.972056	22	30
1747	0.951356	25	30
1748	0.917638	30	30
1749	0.872127	38	40
1750	0.91161	17.7851	20
1751	0.870469	21	30
1752	0.837168	27	30
1753	0.844504	32	40
1754	0.746673	12.7467	20
1755	0.968822	11	20
1756	0.961127	12	20
1757	0.933496	14	20
1758	0.868413	18	20
1759	0.997503	8.61642	10
1760	0.994499	10	10
1761	0.99007	12	20
1762	0.987482	15	20
1763	0.983564	17	20
1764	0.980593	20	20
1765	0.971871	22	30
1766	0.963072	25	30
1767	0.946966	30	30
1768	0.938833	37	40
1769	0.915505	45	50
1770	0.821558	55	60
1771	0.950225	17.5797	20
1772	0.983349	9	10
1773	0.942305	11	20
1774	0.870802	13	20
1775	0.761179	15	20
1776	0.623891	17	20
1777	0.934648	13.2394	20
1778	0.975628	2	10
1779	0.977083	4	10
1780	0.965974	7	10
1781	0.975681	9	10
1782	0.946516	11	20
1783	0.896003	14	20
1784	0.83522	16	20
1785	0.986791	16.5984	20
1786	0.665484	26	30
1787	0.964293	13	20
1788	0.929563	16	20
1789	0.903607	18	20
1790	0.847945	20	20
1791	0.795085	22	30
1792	0.682953	27	30
1793	0.563533	17.7812	20
1794	0.999034	7	10
1795	1	10	10
1796	0.999191	14	20
1797	0.99876	17	20
1798	0.998542	21	30
1799	0.998054	25	30
1800	0.995118	28	30
1801	0.990681	32	40
1802	0.984374	35	40
1803	0.907856	43	50
1804	0.707699	53	60
1805	0.997872	25.1328	30
1806	0.851759	2	10
1807	0.863667	4	10
1808	0.910451	6	10
1809	0.928997	8	10
1810	0.929812	10	10
1811	0.823362	12	20
1812	0.838116	11	20
1813	0.878082	12	20
1814	0.893739	15	20
1815	0.923884	16	20
1816	0.957275	18	20
1817	0.982324	21	30
1818	0.989875	25	30
1819	0.922926	29	30
1820	1	29.552	30
1821	0.933651	3	10
1822	0.876386	5	10
1823	0.812584	6	10
1824	0.717685	8	10
1825	0.594534	10	10
1826	0.916864	12.1879	20
1827	0.92213	2	10
1828	0.90461	4	10
1829	0.898034	6	10
1830	0.929123	8	10
1831	0.918386	10	10
1832	0.921511	12	20
1833	0.919574	14	20
1834	0.902421	16	20
1835	0.823319	20	20
1836	0.674938	25	30
1837	0.900201	14.6341	20
1838	0.983018	6	10
1839	0.918933	9	10
1840	0.829117	12	20
1841	0.759906	15	20
1842	0.721101	18	20
1843	0.704952	21	30
1844	0.696059	24	30
1845	0.680957	27	30
1846	0.978515	21.0086	30
1847	0.986958	15	20
1848	0.962291	18	20
1849	0.925181	22	30
1850	0.861481	26	30
1851	0.9413	26.5456	30
1852	0.916488	7	10
1853	0.976346	13	20
1854	0.975165	18	20
1855	0.977284	23	30
1856	0.971374	27	30
1857	0.933145	32	40
1858	0.945547	32.2136	40
1859	0.991857	9	10
1860	0.982207	12	20
1861	0.957396	14	20
1862	0.902833	17	20
1863	0.801318	19	20
1864	0.666059	22	30
1865	0.508826	24	30
1866	0.976951	17.3622	20
1867	0.972735	15	20
1868	0.910074	19	20
1869	0.711384	23	30
1870	1	11.1314	20
1871	1	5	10
1872	0.996857	7	10
1873	0.993022	10	10
1874	0.987988	12	20
1875	0.982407	15	20
1876	0.984172	18	20
1877	0.987892	20	20
1878	0.989843	23	30
1879	0.992633	25	30
1880	0.996501	31	40
1881	0.969064	38	40
1882	0.882183	46	50
1883	0.99121	18.133	20
1884	0.869974	13	20
1885	0.769719	14	20
1886	0.840327	8	10
1887	0.896759	26	30
1888	0.6723	8	10
1889	0.7735	31.0168	40
1890	0.688361	12	20
1891	0.998886	18	20
1892	0.995391	23	30
1893	0.860529	55	60
1894	0.990677	13	20
1895	0.978172	18	20
1896	0.976963	23	30
1897	0.977725	27	30
1898	0.877642	46	50
1899	0.988768	13	20
1900	0.943038	17	20
1901	0.849242	20	20
1902	0.81487	24.1568	30
1903	0.996608	9	10
1904	0.991956	13	20
1905	0.989997	18	20
1906	0.861122	37	40
1907	0.989211	8	10
1908	0.954088	12	20
1909	0.917588	16	20
1910	0.810707	20	20
1911	0.637554	24	30
1912	0.971556	28.4994	30
1913	0.910286	22	30
1914	0.745636	26	30
1915	0.708636	26.3961	30
1916	0.937212	21	30
1917	0.775859	25	30
1918	0.526003	28	30
1919	0.728309	25.2764	30
1920	0.982752	6	10
1921	0.93063	9	10
1922	0.808062	12	20
1923	0.951976	6	10
1924	0.812778	9	10
1925	0.661499	12	20
1926	0.746158	6	10
1927	0.820762	15.2	20
1928	0.91387	7	10
1929	0.857025	10	10
1930	0.884321	2	10
1931	0.881351	4	10
1932	0.861063	6	10
1933	0.913134	8	10
1934	0.949869	11	20
1935	0.943219	13	20
1936	0.898835	15	20
1937	0.813925	17	20
1938	0.701452	19	20
1939	0.586827	22	30
1940	0.98553	15.5479	20
1941	0.998678	3	10
1942	0.99777	5	10
1943	0.998226	7	10
1944	0.999303	8	10
1945	0.998904	9	10
1946	0.998984	10	10
1947	1	11	20
1948	0.999165	12	20
1949	1	13	20
1950	0.998453	14	20
1951	1	15	20
1952	0.99901	16	20
1953	0.997512	17	20
1954	0.998318	19	20
1955	0.997281	21	30
1956	0.994749	23	30
1957	0.987895	26	30
1958	0.976234	29	30
1959	0.964835	32	40
1960	0.933443	35	40
1961	0.889618	39	40
1962	0.822227	43	50
1963	0.552597	57	60
1964	1	13.9344	20
1965	0.857051	14.9144	20
1966	0.787424	9	10
1967	0.692359	12	20
1968	0.671424	21.6444	30
1969	0.986713	21	30
1970	0.979365	25	30
1971	0.964588	28	30
1972	0.907095	32	40
1973	0.843156	35	40
1974	0.925043	25.0726	30
1975	0.984146	20	20
1976	0.959549	23	30
1977	0.922443	27	30
1978	0.885677	30	30
1979	0.820799	34	40
1980	0.654686	41	50
1981	0.909628	23.953	30
1982	0.986164	20	20
1983	0.97002	23	30
1984	0.927512	27	30
1985	0.889595	30	30
1986	0.828387	34	40
1987	0.929543	23.953	30
1988	0.992848	22	30
1989	0.994337	25	30
1990	0.990873	29	30
1991	0.9401	33	40
1992	0.866771	37	40
1993	0.643031	44	50
1994	0.923565	25.9152	30
1995	0.966271	20	20
1996	0.9655	5	10
1997	0.965566	7	10
1998	0.956861	9	10
[truncated: 5,445 more rows]

## Sheet: Supplementary Figure 11
	Collision Energy	Binned Collision Energy	Cosine Similarity (w/o Precursor)	Cosine Similarity (w/o Precursor; ICEBERG)	Cosine Similarity (w/o Precursor; CFM-ID)
0	4	10	0.732189	0.615412	0.528205
1	6	10	0.72999	0.724302	0.505267
2	8	10	0.744436	0.748895	0.510246
3	10	10	0.79244	0.769428	0.539235
4	12	20	0.763816	0.763302	0.508872
5	14	20	0.793043	0.809404	0.517426
6	16	20	0.81204	0.76035	0.608589
7	20	20	0.788561	0.817125	0.574809
8	23	30	0.836907	0.769234	0.61523
9	25	30	0.831218	0.782347	0.584949
10	27	30	0.837895	0.827925	0.600477
11	30	30	0.81802	0.791893	0.594835
12	35	40	0.873536	0.870251	0.851415
13	15	20	0.555213	0.497657	0.356674
14	15	20	0.666667	0.535077	0.444822
15	16	20	0.828898	0.708082	0.550984
16	20	20	0.783175	0.650501	0.525277
17	23	30	0.858627	0.722584	0.560609
18	25	30	0.851255	0.793451	0.561009
19	30	30	0.83227	0.742551	0.569629
20	35	40	0.840668	0.799649	0.793955
21	10	10	0.66015	0.57588	0.470832
22	15	20	0.767973	0.748984	0.56647
23	30	30	0.828094	0.83162	0.813403
24	40	40	0.811074	0.852308	0.819876
25	2	10	0.707359	0.774126	0.776089
26	4	10	0.703605	0.77194	0.766049
27	6	10	0.687028	0.763415	0.769312
28	8	10	0.705366	0.778777	0.796446
29	10	10	0.683728	0.77266	0.791369
30	12	20	0.702151	0.757146	0.777626
31	14	20	0.701465	0.766318	0.777366
32	16	20	0.71236	0.750345	0.72193
33	18	20	0.688962	0.715912	0.734791
34	20	20	0.664932	0.669914	0.720663
35	23	30	0.672836	0.658028	0.728469
36	25	30	0.647652	0.62606	0.694522
37	30	30	0.616086	0.582294	0.675351
38	35	40	0.55209	0.498418	0.75169
39	2	10	0.744118	0.558263	0.378546
40	6	10	0.836101	0.625305	0.424006
41	8	10	0.811368	0.605852	0.410816
42	10	10	0.845916	0.701979	0.415617
43	12	20	0.845209	0.628723	0.426324
44	14	20	0.865286	0.668699	0.472092
45	16	20	0.858057	0.756363	0.754006
46	18	20	0.891056	0.681997	0.757858
47	20	20	0.869724	0.761078	0.753036
48	23	30	0.899696	0.780366	0.776157
49	27	30	0.881483	0.801356	0.742401
50	30	30	0.886078	0.807722	0.774903
51	35	40	0.894849	0.831845	0.757712
52	7	10	0.719975	0.76779	0.859556
53	3	10	0.761674	0.543536	0
54	4	10	0.771226	0.549648	0
55	5	10	0.763765	0.548327	0
56	7	10	0.741324	0.542868	0
57	10	10	0.681712	0.524457	0.0915644
58	3	10	0.823032	0.67734	0.798617
59	4	10	0.864949	0.71153	0.84047
60	5	10	0.855693	0.708865	0.839167
61	7	10	0.829269	0.700128	0.831926
62	10	10	0.744726	0.664787	0.769828
63	4	10	0.755957	0.726378	0.177267
64	5	10	0.736744	0.708256	0.190302
65	7	10	0.683597	0.649307	0.211675
66	7	10	0.69515	0.845516	0.493401
67	7	10	0.858308	0.572734	0.953549
68	10	10	0.845699	0.574061	0.944738
69	15	20	0.845495	0.610506	0.86796
70	17	20	0.840808	0.633906	0.66042
71	20	20	0.808494	0.636426	0.682173
72	23	30	0.747711	0.642695	0.637317
73	25	30	0.701587	0.608834	0.577436
74	27	30	0.633815	0.561661	0.518268
75	30	30	0.541326	0.501031	0.413808
76	33	40	0.466404	0.448512	0.626731
77	35	40	0.42607	0.430792	0.623354
78	40	40	0.338128	0.364866	0.59289
79	45	50	0.305527	0.348955	0.585339
80	7	10	0.818128	0.735329	0.568144
81	10	10	0.828525	0.78808	0.563332
82	15	20	0.842001	0.806277	0.539639
83	17	20	0.845141	0.815825	0.784415
84	20	20	0.8341	0.816381	0.781466
85	23	30	0.84343	0.847561	0.784435
86	25	30	0.844734	0.859837	0.786401
87	27	30	0.841556	0.870502	0.772581
88	30	30	0.840441	0.876671	0.750713
89	33	40	0.816183	0.86287	0.839319
90	35	40	0.813331	0.863488	0.853524
91	40	40	0.787587	0.870905	0.879733
92	45	50	0.754165	0.846998	0.89148
93	3	10	0.864125	0.72653	0.783306
94	4	10	0.870444	0.734274	0.786285
95	5	10	0.870216	0.771862	0.787282
96	7	10	0.89117	0.809798	0.845139
97	10	10	0.890875	0.832457	0.854885
98	15	20	0.878342	0.857558	0.876071
99	17	20	0.872956	0.85907	0.689757
100	20	20	0.861412	0.876022	0.699549
101	23	30	0.836556	0.88762	0.699533
102	25	30	0.806466	0.889019	0.681677
103	27	30	0.781037	0.890946	0.67334
104	35	40	0.707668	0.822574	0.662103
105	3	10	0.887564	0.745804	0.718931
106	4	10	0.902607	0.77368	0.75491
107	5	10	0.907106	0.801961	0.788384
108	7	10	0.92778	0.869154	0.871885
109	10	10	0.951265	0.93112	0.959146
110	23	30	0.882557	0.816546	0.814465
111	25	30	0.887727	0.813644	0.810444
112	27	30	0.891772	0.808569	0.803831
113	30	30	0.892831	0.798853	0.791887
114	33	40	0.886274	0.785953	0.952415
115	35	40	0.879301	0.774757	0.954545
116	40	40	0.840323	0.743484	0.940826
117	3	10	0.845244	0.903381	0.426519
118	4	10	0.841921	0.907999	0.444326
119	5	10	0.82727	0.907422	0.476153
120	7	10	0.793259	0.898	0.53194
121	10	10	0.722937	0.861506	0.625906
122	4	10	0.649507	0.582772	0.809057
123	5	10	0.671325	0.591635	0.829117
124	7	10	0.706686	0.602528	0.859168
125	10	10	0.744789	0.639642	0.87655
126	15	20	0.782136	0.650409	0.889513
127	15	20	0.593626	0.466524	0.673821
128	17	20	0.610374	0.478458	0.617451
129	33	40	0.619615	0.50725	0.526007
130	10	10	0.530378	0.792746	0.614549
131	4	10	0.715009	0.648996	0.768134
132	5	10	0.837671	0.750318	0.897895
133	7	10	0.868143	0.763235	0.93377
134	10	10	0.88822	0.766922	0.956685
135	15	20	0.896491	0.78591	0.958266
136	17	20	0.894938	0.791347	0.77333
137	20	20	0.886941	0.801607	0.771468
138	23	30	0.860278	0.824488	0.756399
139	25	30	0.855386	0.825481	0.742574
140	27	30	0.815639	0.82719	0.704577
141	30	30	0.748873	0.800272	0.643296
142	4	10	0.613427	0.741577	0.523094
143	5	10	0.615151	0.741869	0.523632
144	7	10	0.597055	0.72178	0.511028
145	10	10	0.57782	0.762323	0.52533
146	15	20	0.532672	0.786529	0.527605
147	17	20	0.509744	0.783643	0.419056
148	20	20	0.468149	0.756361	0.405674
149	23	30	0.429511	0.742744	0.386352
150	25	30	0.406139	0.72823	0.362342
151	27	30	0.372305	0.693302	0.327739
152	30	30	0.354684	0.673761	0.320547
153	35	40	0.319434	0.630252	0.489848
154	40	40	0.297677	0.604899	0.482332
155	3	10	0.720332	0.811423	0.743169
156	5	10	0.652986	0.803592	0.73623
157	7	10	0.603735	0.820206	0.739687
158	5	10	0.541152	0.842201	0.434466
159	7	10	0.511306	0.845016	0.412433
160	10	10	0.49737	0.842677	0.401115
161	3	10	0.763997	0.788885	0.834649
162	4	10	0.787543	0.801493	0.85269
163	5	10	0.784802	0.826852	0.857998
164	7	10	0.79096	0.838068	0.844629
165	10	10	0.780173	0.885116	0.85918
166	15	20	0.745405	0.911422	0.821707
167	17	20	0.723979	0.916299	0.715167
168	20	20	0.716363	0.907823	0.729052
169	23	30	0.697049	0.893549	0.739119
170	25	30	0.689815	0.881273	0.728926
171	27	30	0.680673	0.876783	0.727603
172	30	30	0.67415	0.853873	0.712595
173	33	40	0.651121	0.822053	0.804828
174	35	40	0.653028	0.812973	0.81021
175	40	40	0.643704	0.751941	0.793329
176	45	50	0.644117	0.703206	0.791773
177	3	10	0.749562	0.701913	0.786716
178	4	10	0.786495	0.783606	0.844128
179	5	10	0.781555	0.822204	0.852399
180	7	10	0.773155	0.850182	0.852739
181	10	10	0.76744	0.879802	0.856511
182	15	20	0.750621	0.921729	0.837683
183	17	20	0.706426	0.911375	0.708531
184	20	20	0.693698	0.909401	0.728289
185	23	30	0.67693	0.891509	0.736513
186	25	30	0.667165	0.886939	0.728972
187	27	30	0.641095	0.871365	0.698615
188	30	30	0.637316	0.85068	0.680311
189	33	40	0.615178	0.823935	0.77846
190	35	40	0.617159	0.809282	0.797326
191	40	40	0.623672	0.752057	0.813501
192	45	50	0.61034	0.704799	0.793673
193	4	10	0.703761	0.61597	0
194	5	10	0.742799	0.666369	0.147444
195	7	10	0.744305	0.676088	0.147711
196	10	10	0.727072	0.701634	0.14841
197	15	20	0.670559	0.71868	0.139092
198	17	20	0.640815	0.7154	0.499074
199	20	20	0.584501	0.708437	0.534385
200	10	10	0.373323	0.141999	0
201	15	20	0.57547	0.241555	0.0977665
202	17	20	0.558855	0.214718	0.544249
203	20	20	0.601936	0.28983	0.516222
204	23	30	0.583541	0.293952	0.536861
205	27	30	0.606274	0.329518	0.61756
206	3	10	0.852208	0.673571	0.572228
207	4	10	0.861174	0.835299	0.541493
208	5	10	0.872107	0.797213	0.547884
209	7	10	0.884539	0.857012	0.652435
210	10	10	0.89001	0.859631	0.661461
211	15	20	0.845183	0.871804	0.611626
212	17	20	0.821322	0.878425	0.53112
213	20	20	0.790718	0.863077	0.497013
214	23	30	0.725995	0.837606	0.494522
215	7	10	0.35704	0.31461	0
216	10	10	0.40639	0.404121	0
217	3	10	0.751757	0.871922	0.840509
218	4	10	0.655081	0.77139	0.729548
219	5	10	0.734918	0.866668	0.840354
220	10	10	0.620556	0.83206	0.813655
221	3	10	0.810187	0.701679	0.852742
222	4	10	0.876328	0.755967	0.912744
223	5	10	0.868242	0.75886	0.911722
224	7	10	0.836366	0.787127	0.892132
225	10	10	0.751425	0.79164	0.832421
226	15	20	0.581662	0.722585	0.637532
227	3	10	0.909939	0.910096	0.59591
228	4	10	0.916098	0.927386	0.621576
229	5	10	0.922395	0.942682	0.639385
230	7	10	0.923364	0.959711	0.671121
231	10	10	0.930377	0.962276	0.707678
232	15	20	0.920703	0.904502	0.713991
233	17	20	0.922274	0.885048	0.846923
234	20	20	0.923572	0.863065	0.856968
235	23	30	0.93545	0.816723	0.861179
236	25	30	0.93578	0.804245	0.857023
237	27	30	0.935141	0.764139	0.861968
238	30	30	0.93116	0.718568	0.843938
239	33	40	0.929506	0.704555	0.847798
240	35	40	0.924628	0.69028	0.847917
241	40	40	0.930679	0.650845	0.869449
242	45	50	0.913714	0.611405	0.853452
243	10	10	0	0.127658	0
244	17	20	0.150269	0.285887	0.66027
245	7	10	0.869844	0.788377	0.973413
246	10	10	0.869523	0.786341	0.963034
247	15	20	0.86897	0.7864	0.96891
248	17	20	0.898197	0.827146	0.963676
249	20	20	0.899126	0.829377	0.948987
250	23	30	0.895111	0.822315	0.923474
251	25	30	0.890354	0.814255	0.894678
252	27	30	0.845989	0.760285	0.850886
253	30	30	0.814715	0.71915	0.761233
254	33	40	0.782966	0.684841	0.678572
255	35	40	0.735585	0.627217	0.673852
256	40	40	0.607724	0.457094	0.637004
257	45	50	0.525917	0.342685	0.573738
258	4	10	0.901921	0.704965	0.841161
259	5	10	0.892902	0.702731	0.869987
260	7	10	0.880596	0.711281	0.89913
261	10	10	0.860755	0.72422	0.927721
262	15	20	0.833233	0.716758	0.936768
263	17	20	0.818275	0.721446	0.935303
264	20	20	0.79511	0.718321	0.901682
265	27	30	0.685826	0.659957	0.762577
266	30	30	0.639214	0.615626	0.689911
267	4	10	0.746117	0.713684	0.795429
268	5	10	0.845087	0.772413	0.913188
269	7	10	0.846124	0.776002	0.893668
270	10	10	0.8365	0.778091	0.817802
271	15	20	0.769725	0.712685	0.585881
272	25	30	0.630767	0.53409	0.61001
273	27	30	0.610442	0.515136	0.596506
274	2	10	0.798564	0.873548	0.806404
275	4	10	0.798045	0.87557	0.803944
276	6	10	0.778292	0.876847	0.852955
277	8	10	0.762969	0.867928	0.851826
278	2	10	0.931745	0.375408	0.9749
279	4	10	0.937726	0.372512	0.977969
280	6	10	0.933331	0.372733	0.977745
281	8	10	0.91818	0.388804	0.966239
282	10	10	0.905266	0.395652	0.957079
283	12	20	0.881443	0.407508	0.936545
284	14	20	0.855007	0.417213	0.913595
285	16	20	0.816971	0.451117	0.715991
286	18	20	0.787757	0.482821	0.691947
287	20	20	0.750685	0.488623	0.658948
288	23	30	0.694944	0.501424	0.6052
289	25	30	0.654861	0.50189	0.566006
290	27	30	0.600635	0.510788	0.509415
291	30	30	0.512022	0.499904	0.407598
292	20	20	0.381407	0.558402	0.641996
293	22	30	0.354178	0.472387	0.503225
294	24	30	0.318606	0.430918	0.454029
295	2	10	0.671513	0.795584	0.936082
296	4	10	0.701441	0.829659	0.949367
297	6	10	0.664254	0.818619	0.951541
298	8	10	0.610107	0.798193	0.952063
299	2	10	0.418024	0.0849579	0
300	2	10	0.875383	0.893394	0.84277
301	4	10	0.829424	0.863985	0.795482
302	6	10	0.769468	0.858686	0.794739
303	8	10	0.696348	0.853881	0.767601
304	10	10	0.622861	0.834605	0.741035
305	2	10	0.718198	0.764991	0.717935
306	2	10	0.743425	0.583003	0.872085
307	4	10	0.7422	0.604467	0.864129
308	6	10	0.763501	0.62478	0.905364
309	8	10	0.797104	0.662591	0.897563
310	10	10	0.81326	0.701739	0.894243
311	12	20	0.825603	0.725049	0.886661
312	14	20	0.825794	0.731298	0.872425
313	16	20	0.819757	0.754755	0.692164
314	18	20	0.816251	0.761389	0.6802
315	20	20	0.79415	0.755585	0.650683
316	22	30	0.776955	0.755042	0.627156
317	24	30	0.75793	0.757166	0.607042
318	26	30	0.730557	0.761692	0.589734
319	30	30	0.672882	0.75212	0.542155
320	35	40	0.5907	0.756187	0.456381
321	2	10	0.864558	0.682514	0.874674
322	4	10	0.845839	0.723236	0.868777
323	6	10	0.793871	0.743579	0.862711
324	8	10	0.722566	0.755264	0.836284
325	10	10	0.63419	0.750177	0.790322
326	2	10	0.606061	0.565944	0.543497
327	4	10	0.591504	0.58375	0.548772
328	6	10	0.541427	0.575596	0.532371
329	8	10	0.465886	0.545766	0.488834
330	17	20	0.553852	0.551956	0
331	20	20	0.591802	0.644646	0.180455
332	23	30	0.614717	0.686944	0.167723
333	25	30	0.583217	0.701478	0.153713
334	30	30	0.549956	0.69192	0.116234
335	33	40	0.537633	0.629029	0.249454
336	17	20	0.455444	0.471557	0.620922
337	5	10	0.449728	0.599339	0.296425
338	20	20	0.656047	0.739735	0.42299
339	23	30	0.690351	0.732604	0.422472
340	25	30	0.718575	0.733236	0.423903
341	27	30	0.708888	0.714575	0.417888
342	4	10	0.63879	0.653083	0
343	5	10	0.679129	0.662691	0
344	7	10	0.70011	0.683083	0
345	10	10	0.70835	0.734625	0
346	15	20	0.657871	0.718302	0
347	17	20	0.627751	0.711055	0.401619
348	20	20	0.549104	0.681243	0.366019
349	7	10	0.596826	0.786619	0
350	10	10	0.680703	0.803989	0.129847
351	15	20	0.618816	0.807212	0.162945
352	17	20	0.614102	0.813265	0.37642
353	20	20	0.564232	0.796033	0.40086
354	3	10	0.820926	0.706053	0.742519
355	7	10	0.855872	0.755187	0.778236
356	10	10	0.862107	0.76174	0.781313
357	15	20	0.836076	0.771292	0.829618
358	17	20	0.823991	0.775159	0.817664
359	20	20	0.773113	0.763532	0.806021
360	4	10	0.189804	0.315574	0.552951
361	5	10	0.193834	0.302471	0.529085
362	7	10	0.195939	0.29853	0.500858
363	4	10	0.563943	0.565976	0.375214
364	5	10	0.507927	0.544793	0.403084
365	7	10	0.463257	0.529253	0.433058
366	10	10	0.349452	0.472515	0.444802
367	3	10	0.269822	0.556957	0.687289
368	4	10	0.347478	0.693383	0.872787
369	5	10	0.365386	0.717271	0.905543
370	7	10	0.386165	0.736027	0.932627
371	10	10	0.403823	0.738927	0.945969
372	30	30	0.451343	0.748076	0.67452
373	33	40	0.448037	0.735443	0.91119
374	35	40	0.447598	0.735302	0.917837
375	40	40	0.436006	0.721991	0.907416
376	45	50	0.418395	0.669731	0.863182
377	23	30	0.263212	0.45143	0.120195
378	25	30	0.255098	0.454412	0.11518
379	27	30	0.24095	0.488365	0.184111
380	3	10	0.544938	0.670937	0.186868
381	4	10	0.560005	0.67664	0.243895
382	5	10	0.555073	0.673193	0.238679
383	7	10	0.557565	0.684819	0.260946
384	10	10	0.590547	0.706016	0.263821
385	15	20	0.573061	0.701564	0.265768
386	17	20	0.548503	0.680554	0.410608
387	3	10	0.595375	0.81019	0.891215
388	4	10	0.570941	0.810797	0.902479
389	5	10	0.575994	0.823281	0.907991
390	7	10	0.541902	0.834892	0.92283
391	10	10	0.469399	0.837349	0.922585
392	3	10	0.75869	0.930501	0.981204
393	17	20	0.585984	0.800396	0.659296
394	20	20	0.464325	0.666597	0.621676
395	35	40	0.108349	0.18319	0.825435
396	3	10	0.651166	0.892928	0.80466
397	4	10	0.660871	0.912206	0.828642
398	5	10	0.646464	0.911795	0.837144
399	3	10	0.619622	0.855365	0.829865
400	4	10	0.596262	0.875752	0.869326
401	5	10	0.585254	0.882235	0.883998
402	7	10	0.546087	0.886172	0.896429
403	10	10	0.477875	0.879729	0.9073
404	15	20	0.376075	0.823114	0.833337
405	5	10	0.547809	0.625794	0.438141
406	7	10	0.704124	0.794929	0.537124
407	10	10	0.682939	0.79726	0.538551
408	15	20	0.602221	0.805365	0.498025
409	4	10	0.662296	0.76035	0.97684
410	10	10	0.619748	0.788651	0.769058
411	4	10	0.872768	0.888065	0.842171
412	6	10	0.846866	0.885902	0.815372
413	8	10	0.827491	0.869642	0.796829
414	10	10	0.832754	0.897988	0.788169
415	12	20	0.851601	0.938393	0.813935
416	14	20	0.83571	0.939612	0.798081
417	16	20	0.742685	0.914069	0.738922
418	18	20	0.797578	0.918216	0.768271
419	20	20	0.77653	0.883516	0.755161
420	26	30	0.686843	0.829207	0.736222
421	10	10	0.679465	0.830308	0.678845
422	15	20	0.634358	0.821213	0.692073
423	10	10	0.802383	0.717456	0.783259
424	15	20	0.821218	0.75537	0.791531
425	20	20	0.830992	0.740702	0.736381
426	30	30	0.803238	0.770985	0.776717
427	40	40	0.742576	0.793211	0.807551
428	4	10	0.926657	0.845181	0.679334
429	6	10	0.925678	0.842928	0.68898
430	8	10	0.921453	0.840536	0.698066
431	10	10	0.915042	0.839318	0.703165
432	12	20	0.906916	0.838654	0.701881
433	14	20	0.867742	0.843463	0.698795
434	16	20	0.873863	0.821952	0.703995
435	18	20	0.858925	0.841641	0.739006
436	20	20	0.834285	0.835946	0.742145
437	4	10	0.541901	0.706342	0.331867
438	6	10	0.614528	0.774833	0.387759
439	8	10	0.581965	0.769144	0.37687
440	10	10	0.555249	0.802998	0.409228
441	12	20	0.526333	0.811067	0.397759
442	4	10	0.701546	0.870163	0.778888
443	6	10	0.664453	0.860869	0.760537
444	8	10	0.62461	0.873594	0.735181
445	10	10	0.570877	0.864627	0.707555
446	10	10	0.75403	0.862303	0.650688
447	15	20	0.77659	0.894609	0.686784
448	20	20	0.738592	0.864818	0.662969
449	30	30	0.633115	0.7495	0.588181
450	10	10	0.768402	0.864179	0.490898
451	15	20	0.815974	0.888339	0.523834
452	20	20	0.793076	0.844	0.823363
453	30	30	0.818107	0.843423	0.80851
454	40	40	0.820278	0.837599	0.870968
455	2	10	0.792092	0.748436	0.453937
456	4	10	0.766977	0.791145	0.432231
457	6	10	0.751844	0.812941	0.45845
458	8	10	0.703614	0.828867	0.422661
459	10	10	0.652527	0.834357	0.371611
460	10	10	0.7535	0.793093	0.614008
461	15	20	0.742056	0.792524	0.612131
462	5	10	0.640174	0.671202	0.652592
463	10	10	0.737983	0.874976	0.620237
464	15	20	0.707144	0.878132	0.550645
465	20	20	0.625615	0.891775	0.59847
466	10	10	0.764283	0.785981	0.484829
467	10	10	0.672876	0.805963	0.270989
468	10	10	0.552126	0.393935	0.301459
469	10	10	0.739215	0.798997	0.518067
470	5	10	0.476944	0.418702	0.340868
471	10	10	0.647502	0.625132	0.467477
472	5	10	0.565433	0.566171	0.435376
473	10	10	0.645688	0.729747	0.501229
474	10	10	0.775633	0.716254	0.474844
475	5	10	0.533479	0.628229	0.255453
476	10	10	0.638884	0.745917	0.273776
477	5	10	0.389965	0.611298	0.332387
478	10	10	0.557349	0.71638	0.523194
479	15	20	0.625533	0.828532	0.568424
480	10	10	0.747869	0.7109	0.577858
481	15	20	0.781616	0.792636	0.535489
482	5	10	0.591435	0.509311	0.0945948
483	10	10	0.669335	0.674789	0.270232
484	10	10	0.722421	0.785401	0.426572
485	10	10	0.631193	0.616324	0.438507
486	10	10	0.699003	0.815352	0.464643
487	10	10	0.681408	0.837723	0.491003
488	10	10	0.354884	0.347466	0.213355
489	15	20	0.491991	0.573878	0.291532
490	10	10	0.754177	0.699464	0.340138
491	15	20	0.7352	0.831638	0.401177
492	10	10	0.765938	0.841591	0.456282
493	15	20	0.758426	0.902043	0.456842
494	30	30	0.670524	0.846435	0.50571
495	10	10	0.791919	0.794658	0.540788
496	15	20	0.79685	0.873668	0.55612
497	20	20	0.766536	0.873359	0.384373
498	10	10	0.724314	0.746655	0.315438
499	15	20	0.771672	0.824324	0.401703
500	10	10	0.637995	0.597138	0.215879
501	15	20	0.696852	0.765442	0.338663
502	10	10	0.670759	0.724697	0.403776
503	5	10	0.552434	0.437338	0.393088
504	10	10	0.733088	0.626368	0.580732
505	15	20	0.741634	0.724209	0.653478
506	20	20	0.747679	0.801564	0.518311
507	15	20	0.598061	0.570592	0.310162
508	10	10	0.707994	0.66915	0.461016
509	30	30	0.822468	0.827232	0.398867
510	40	40	0.856523	0.750237	0.698952
511	15	20	0.752223	0.694296	0.415721
512	20	20	0.777276	0.753104	0.269773
513	10	10	0.8028	0.861777	0.334471
514	15	20	0.801483	0.867611	0.33414
515	20	20	0.696093	0.673648	0.467069
516	10	10	0.806389	0.881481	0.234551
517	15	20	0.79467	0.91167	0.208772
518	30	30	0.750098	0.873065	0.538924
519	40	40	0.757546	0.75706	0.608283
520	10	10	0.881542	0.89685	0
521	15	20	0.895939	0.926169	0
522	20	20	0.887779	0.93221	0.695885
523	30	30	0.838808	0.853413	0.681605
524	40	40	0.809138	0.749718	0.625776
525	10	10	0.423262	0.387271	0.407243
526	15	20	0.536294	0.511753	0.187176
527	10	10	0.784274	0.709807	0.634231
528	15	20	0.805602	0.863835	0.678032
529	20	20	0.795636	0.882503	0.677257
530	30	30	0.640675	0.859988	0.676684
531	10	10	0.568603	0.691804	0.626126
532	15	20	0.664568	0.854352	0.589346
533	5	10	0.740023	0.619143	0.596684
534	10	10	0.844595	0.818519	0.724842
535	40	40	0.789506	0.719567	0.549119
536	10	10	0.71671	0.700521	0
537	15	20	0.745883	0.827074	0.118487
538	10	10	0.661672	0.768358	0.292002
539	10	10	0.476817	0.447571	0.342192
540	15	20	0.675656	0.689487	0.471771
541	10	10	0.719931	0.860667	0.280104
542	5	10	0.759985	0.802431	0.686809
543	10	10	0.765131	0.847239	0.684028
544	15	20	0.731865	0.873936	0.624024
545	15	20	0.579018	0.579733	0.208157
546	10	10	0.456808	0.396753	0.226336
547	15	20	0.507276	0.602004	0.190069
548	10	10	0.847453	0.845968	0.378249
549	15	20	0.84262	0.88366	0.316931
550	20	20	0.806375	0.906157	0.339387
551	30	30	0.704473	0.856705	0.299589
552	10	10	0.707628	0.8532	0.75309
553	10	10	0.596454	0.700386	0.179235
554	15	20	0.730993	0.864941	0.299152
555	20	20	0.692823	0.862534	0.493015
556	10	10	0.733629	0.870023	0.210021
557	15	20	0.686549	0.887115	0.168222
558	10	10	0.616142	0.72607	0.352796
559	15	20	0.624969	0.803189	0.290446
560	10	10	0.612322	0.688881	0.387004
561	15	20	0.591125	0.684764	0.228263
562	10	10	0.692331	0.615031	0.615177
563	15	20	0.631084	0.633588	0.549951
564	20	20	0.596839	0.658775	0.216591
565	5	10	0.717892	0.748129	0.563601
566	10	10	0.737972	0.818967	0.621145
567	15	20	0.712049	0.861342	0.637751
568	15	20	0.680107	0.589397	0.381839
569	20	20	0.704199	0.766567	0.455556
570	10	10	0.568021	0.630748	0.227385
571	15	20	0.596324	0.742857	0.397936
572	10	10	0.596016	0.533167	0.265736
573	15	20	0.611688	0.594304	0.245413
574	5	10	0.628855	0.732468	0.092816
575	10	10	0.764675	0.827232	0.207684
576	15	20	0.735922	0.83998	0.20472
577	20	20	0.708406	0.865836	0.334013
578	10	10	0.793421	0.839025	0.45165
579	15	20	0.770098	0.83954	0.4599
580	10	10	0.615303	0.64474	0.269187
581	15	20	0.666573	0.763438	0.228923
582	10	10	0.782463	0.801227	0.441957
583	10	10	0.587217	0.737377	0.545385
584	15	20	0.601086	0.810373	0.584444
585	10	10	0.625803	0.617995	0.252724
586	10	10	0.705423	0.756925	0.168046
587	15	20	0.756885	0.829827	0.199629
588	10	10	0.55586	0.68672	0.28169
589	5	10	0.544291	0.65058	0
590	10	10	0.723044	0.831209	0.076129
591	10	10	0.767059	0.792465	0.305167
592	10	10	0.761716	0.872983	0.457994
593	15	20	0.752467	0.911053	0.458887
594	20	20	0.691144	0.917823	0.604728
595	15	20	0.718566	0.693463	0.447958
596	20	20	0.717814	0.773829	0.265487
597	15	20	0.496193	0.477777	0.155041
598	20	20	0.646873	0.698166	0.20345
599	10	10	0.733495	0.757721	0.236468
600	15	20	0.767245	0.822452	0.30127
601	20	20	0.774718	0.842525	0.264456
602	10	10	0.83036	0.743177	0.716241
603	15	20	0.834931	0.838003	0.7057
604	2	10	0.835677	0.747277	0.613388
605	3	10	0.842989	0.746792	0.61394
606	4	10	0.889213	0.779519	0.676214
607	5	10	0.889035	0.797657	0.672073
608	7	10	0.897268	0.79635	0.673356
609	10	10	0.904255	0.794157	0.673265
610	12	20	0.898818	0.821966	0.666285
611	15	20	0.869177	0.804794	0.654264
612	17	20	0.861114	0.805142	0.723515
613	20	20	0.820888	0.777839	0.71694
614	14	20	0.638682
615	13	20	0.851237	0.814781	0.661701
616	21	30	0.816901	0.834398	0.748267
617	29	30	0.753659	0.799872	0.823497
618	37	40	0.703144	0.764465	0.350487
619	5	10	0.794452	0.543159	0.992581
620	7	10	0.78999	0.544173	0.991023
621	10	10	0.769219	0.55234	0.973629
622	15	20	0.710161	0.544965	0.919133
623	3	10	0.54325
624	4	10	0.551733
625	5	10	0.553589
626	7	10	0.637228
627	10	10	0.632698
628	15	20	0.640342
629	17	20	0.638994
630	20	20	0.63176
631	23	30	0.617395
632	4	10	0.513913
633	5	10	0.513191
634	7	10	0.596563
635	10	10	0.585546
636	3	10	0.776851	0.866383	0.647077
637	4	10	0.786103	0.859381	0.646471
638	5	10	0.784682	0.855397	0.658048
639	7	10	0.780063	0.86607	0.645884
640	10	10	0.773944	0.885983	0.643863
641	3	10	0.921257	0.557137	0.594909
642	4	10	0.925007	0.534603	0.549252
643	5	10	0.933235	0.536571	0.555953
644	7	10	0.941775	0.52826	0.557725
645	10	10	0.944251	0.495589	0.531187
646	15	20	0.904153	0.411383	0.45117
647	17	20	0.91539	0.415236	0.622327
648	20	20	0.925845	0.409243	0.619527
649	23	30	0.931514	0.403555	0.614978
650	25	30	0.92789	0.399729	0.60801
651	27	30	0.926045	0.392077	0.602552
652	30	30	0.920946	0.376848	0.59266
653	33	40	0.919283	0.35932	0.5861
654	35	40	0.906096	0.34414	0.577005
655	40	40	0.889117	0.319052	0.562916
656	45	50	0.852022	0.305724	0.582749
657	3	10	0.837864	0.717562	0.583787
658	4	10	0.840566	0.715671	0.618848
659	5	10	0.843076	0.731583	0.607122
660	7	10	0.830162	0.755668	0.591711
661	10	10	0.820865	0.76583	0.544947
662	15	20	0.828201	0.758573	0.40893
663	17	20	0.842111	0.740611	0.633189
664	20	20	0.852032	0.705271	0.578226
665	23	30	0.888142	0.675204	0.548176
666	25	30	0.888668	0.649855	0.520111
667	27	30	0.896655	0.633345	0.505254
668	30	30	0.910751	0.603622	0.477537
669	33	40	0.912619	0.592328	0.443091
670	35	40	0.908635	0.544772	0.400759
671	40	40	0.903193	0.542538	0.403189
672	45	50	0.898651	0.53638	0.401281
673	3	10	0.8609	0.515295	0.425759
674	4	10	0.804948	0.521539	0.36819
675	5	10	0.807161	0.53	0.371774
676	7	10	0.80268	0.528038	0.398583
677	10	10	0.798181	0.497283	0.386987
678	15	20	0.796688	0.382155	0.394652
679	17	20	0.802546	0.345476	0.446528
680	20	20	0.816933	0.295045	0.433136
681	23	30	0.844552	0.267249	0.438237
682	25	30	0.855725	0.246888	0.441293
683	27	30	0.874487	0.224666	0.427155
684	30	30	0.882755	0.205214	0.424919
685	33	40	0.888321	0.162894	0.432108
686	35	40	0.892618	0.156378	0.430309
687	40	40	0.89565	0.105257	0.394333
688	45	50	0.905682	0.106501	0.401489
689	3	10	0.318879	0.842918	0.887968
690	4	10	0.324146	0.851256	0.895309
691	5	10	0.318997	0.858294	0.903849
692	7	10	0.306162	0.876004	0.926709
693	10	10	0.270769	0.887847	0.939073
694	3	10	0.757017	0.624095	0.684189
695	4	10	0.768365	0.641315	0.711916
696	5	10	0.804657	0.67164	0.750249
697	7	10	0.860814	0.693987	0.778097
698	10	10	0.886924	0.71839	0.802581
699	15	20	0.884676	0.739736	0.824896
700	17	20	0.89214	0.771415	0.761008
701	20	20	0.882663	0.772336	0.776389
702	23	30	0.863479	0.7666	0.783977
703	25	30	0.865741	0.768595	0.78414
704	27	30	0.870647	0.783609	0.791972
705	30	30	0.871585	0.775622	0.79272
706	33	40	0.857944	0.792374	0.677328
707	35	40	0.853676	0.791277	0.671749
708	40	40	0.804522	0.788711	0.653025
709	45	50	0.727373	0.759531	0.623138
710	15	20	0.582434	0.464423	0.602921
711	17	20	0.665472	0.580611	0.366411
712	20	20	0.75047	0.700115	0.41395
713	23	30	0.805216	0.756464	0.439434
714	25	30	0.832302	0.781895	0.449935
715	27	30	0.846636	0.803405	0.45692
716	30	30	0.854521	0.82368	0.45868
717	33	40	0.849162	0.83736	0.603908
718	35	40	0.844307	0.841977	0.611866
719	40	40	0.793913	0.846635	0.613622
720	10	10	0.511144	0.827545	0.0878948
721	15	20	0.471708	0.801653	0.0685119
722	17	20	0.447148	0.776605	0.121907
723	20	20	0.397942	0.724382	0.113669
724	5	10	0.543949	0.577926	0.277335
725	5	10	0.458508	0.658678	0.947343
726	7	10	0.452759	0.655462	0.956432
727	10	10	0.482079	0.732409	0.91405
728	15	20	0.504234	0.763722	0.880212
729	17	20	0.509811	0.775419	0.631073
730	20	20	0.506706	0.794958	0.60147
731	23	30	0.487941	0.78776	0.546349
732	25	30	0.451851	0.763877	0.513204
733	27	30	0.454959	0.750335	0.459122
734	30	30	0.424948	0.714372	0.420776
735	3	10	0.258424	0.771667	0.987636
736	4	10	0.260393	0.773023	0.989371
737	5	10	0.262679	0.775875	0.993022
738	7	10	0.263603	0.777018	0.987342
739	10	10	0.272507	0.799836	0.976785
740	23	30	0.320989	0.707256	0.671918
741	7	10	0.657243	0.788054	0.888787
742	17	20	0.285237	0.472962	0.106781
743	20	20	0.284999	0.473099	0.105464
744	23	30	0.28492	0.472279	0.112377
745	17	20	0.444428	0.474862	0.293983
746	4	10	0.35544	0.34691	0.610686
747	5	10	0.366536	0.354407	0.617963
748	7	10	0.388698	0.417148	0.638261
749	10	10	0.416225	0.4337	0.666318
750	15	20	0.483135	0.511226	0.676883
751	17	20	0.468467	0.509814	0.425375
752	4	10	0.858118	0.55989	0.84682
753	5	10	0.875006	0.613606	0.822078
754	7	10	0.853673	0.621037	0.794039
755	10	10	0.805432	0.657005	0.738919
756	15	20	0.648268	0.728862	0.53768
757	5	10	0.716758	0.726741	0.788505
758	7	10	0.772637	0.778543	0.847149
759	10	10	0.828781	0.827958	0.900531
760	15	20	0.866433	0.85466	0.931816
761	7	10	0.592263	0.600506	0.744831
762	10	10	0.664384	0.680611	0.82552
763	15	20	0.737275	0.726933	0.910863
764	17	20	0.74605	0.746365	0.646936
765	7	10	0.687156	0.643296	0.495129
766	10	10	0.696615	0.667632	0.536545
767	15	20	0.482648	0.472539	0.386104
768	8	10	0.797305	0.667122	0.716155
769	12	20	0.762036	0.718316	0.77325
770	22.3459	30	0.809757	0.684303	0.272306
771	89	90	0.530353	0.292618	0.730881
772	7	10	0.223685	0.503362	0.590595
773	11	20	0.174449	0.473388	0.545017
774	3	10	0.738613	0.761444	0.827276
775	5	10	0.756406	0.740558	0.820343
776	8	10	0.773271	0.757381	0.820863
777	12	20	0.771299	0.805347	0.8275
778	17	20	0.759006	0.838872	0.670031
779	21	30	0.706389	0.847466	0.693906
780	27	30	0.638377	0.843315	0.715639
781	14.9875	20	0.621008	0.68053	0.810127
782	10	10	0.538498	0.455467	0.109175
783	13	20	0.616692	0.54108	0.125669
784	16	20	0.665969	0.620102	0.279371
785	19	20	0.655417	0.664518	0.375781
786	23	30	0.584336	0.676262	0.487469
787	12	20	0.561522	0.664781	0.220635
788	16	20	0.607509	0.718891	0.411445
789	20	20	0.626143	0.733891	0.463033
790	24	30	0.585011	0.695501	0.453407
791	28.2826	30	0.51089	0.59113	0.246848
792	3	10	0.891046	0.776168	0.783547
793	4	10	0.89866	0.783078	0.787374
794	5	10	0.901847	0.783781	0.781296
795	6	10	0.918131	0.791632	0.778797
796	7	10	0.929669	0.794238	0.771046
797	8	10	0.941915	0.796687	0.762141
798	9	10	0.948763	0.794835	0.749989
799	10	10	0.958639	0.786553	0.722947
800	11	20	0.964262	0.7604	0.66769
801	12	20	0.961862	0.751848	0.65372
802	13	20	0.945982	0.707623	0.586052
803	15	20	0.912118	0.639676	0.493633
804	16	20	0.863932	0.563036	0
805	18	20	0.830562	0.502668	0
806	20	20	0.781268	0.424673	0.0182985
807	22	30	0.726322	0.342146	0.0368026
808	25	30	0.70904	0.298328	0.0749809
809	27	30	0.693423	0.269582	0.0903089
810	11.8318	20	0.915153	0.787671	0.788541
811	23	30	0.261007	0.644721	0.310644
812	23.8842	30	0.415394	0.702	0.35959
813	3	10	0.669296	0.57951	0.620765
814	5	10	0.62862	0.569669	0.670994
815	7	10	0.573077	0.550959	0.737357
816	9	10	0.52155	0.521277	0.804701
817	13.2378	20	0.546419	0.591165	0.741281
818	20	20	0.372068	0.588048	0.580319
819	15	20	0.778921	0.498552	0.996969
820	18	20	0.79127	0.502913	0.850217
821	21	30	0.790744	0.518637	0.858374
822	24	30	0.764205	0.529633	0.851
823	27	30	0.684344	0.514961	0.78886
824	9	10	0.875755	0.659906	0.803831
825	12	20	0.87995	0.680007	0.800649
826	15	20	0.88703	0.696908	0.812097
827	18	20	0.896268	0.734677	0.726368
828	21	30	0.893889	0.748464	0.746788
829	24	30	0.893477	0.765301	0.776914
830	27	30	0.890555	0.780669	0.793167
831	30	30	0.887369	0.787327	0.80699
832	36	40	0.87921	0.796309	0.748059
833	2	10	0.995687	0.857415	0.583391
834	4	10	0.992954	0.858537	0.610613
835	7	10	0.998086	0.87109	0.676319
836	9	10	0.993796	0.873301	0.727644
837	12	20	0.97904	0.905408	0.755346
838	14	20	0.952139	0.925307	0.754852
839	17	20	0.905518	0.929919	0.766574
840	19	20	0.836767	0.914182	0.716973
841	17	20	0.873328	0.767434	0.999059
842	20	20	0.869944	0.769283	0.998104
843	23	30	0.867437	0.773168	0.996119
844	26	30	0.871956	0.781547	0.989808
845	29	30	0.880589	0.791597	0.973716
846	35	40	0.876622	0.772913	0.610608
847	44	50	0.737931	0.5773	0.644329
848	13	20	0.311049	0.351752	0.204563
849	14	20	0.486912	0.528588	0.324461
850	19	20	0.590523	0.674379	0.203374
851	27	30	0.819238	0.673905	0.525983
852	34	40	0.872133	0.752506	0.750866
853	41	50	0.870495	0.77734	0.769858
854	47	50	0.856282	0.815757	0.790894
855	54	60	0.822106	0.836414	0.800877
856	61	70	0.799352	0.86255	0.809566
857	68	70	0.762267	0.855177	0.79078
858	20	20	0.871092	0.647495	0.602912
859	27	30	0.899482	0.693881	0.61094
860	34	40	0.868686	0.693474	0.738805
861	37	40	0.897491	0.72742	0.756268
862	40	40	0.896382	0.758525	0.789276
863	47	50	0.887122	0.806157	0.822552
864	53	60	0.858193	0.818401	0.816106
865	54	60	0.870226	0.846918	0.836681
866	60	60	0.807856	0.84786	0.815593
867	61	70	0.838754	0.859429	0.832645
868	68	70	0.809079	0.861508	0.82062
869	81	90	0.740265	0.811926	0.74788
870	26	30	0.836538	0.67375	0.528255
871	29	30	0.872404	0.693938	0.567535
872	32	40	0.885018	0.73071	0.83804
873	36	40	0.890137	0.754069	0.855205
874	43	50	0.884907	0.806023	0.877968
875	51	60	0.866686	0.862712	0.883246
876	58	60	0.846024	0.90292	0.869007
877	65	70	0.819743	0.905346	0.836349
878	15	20	0.836235	0.709423	0.593758
879	20	20	0.859416	0.744316	0.702138
880	26	30	0.860458	0.782322	0.736556
881	31	40	0.856372	0.804345	0.62663
882	36	40	0.851967	0.835763	0.705587
883	41	50	0.856887	0.863751	0.780676
884	47	50	0.849369	0.874547	0.842587
885	52	60	0.832713	0.877787	0.886183
886	62	70	0.780438	0.845479	0.916946
887	78	80	0.690784	0.763656	0.861364
888	94	100	0.627456	0.675663	0.733173
889	36.706	40	0.604606	0.508599	0.168301
890	16	20	0.849814	0.714456	0.701836
891	22	30	0.865302	0.779367	0.752079
892	27	30	0.863264	0.794528	0.766702
893	33	40	0.852326	0.816258	0.650709
894	38	40	0.852918	0.849688	0.731078
895	44	50	0.854034	0.870257	0.792091
896	49	50	0.849103	0.894061	0.848502
897	55	60	0.827296	0.887833	0.895437
898	66	70	0.77098	0.862187	0.920933
899	82	90	0.680142	0.769601	0.860967
900	99	100	0.618347	0.680365	0.732395
901	38.6682	40	0.588899	0.492857	0.168569
902	9	10	0.786034	0.823053	0.757101
903	13	20	0.781565	0.830613	0.763457
904	18	20	0.773108	0.804997	0.593216
905	22	30	0.734277	0.747409	0.59827
906	27	30	0.752451	0.739871	0.632474
907	31	40	0.755623	0.729922	0.346558
908	36	40	0.691594	0.662051	0.409167
909	45	50	0.551331	0.497859	0.471167
910	54	60	0.416913	0.353382	0.424687
911	31.8005	40	0.724394	0.709419	0.0705867
912	7	10	0.0370499	0.683747	0.586574
913	11	20	0.0548908	0.73506	0.631824
914	15	20	0.0489292	0.742355	0.631002
915	19	20	0.0450914	0.706216	0.513771
916	26.759	30	0.0908238	0.755097	0.497033
917	14	20	0.829011	0.748853	0.752573
918	19	20	0.761201	0.798569	0.6069
919	24	30	0.67954	0.805154	0.598692
920	33.9131	40	0.859468	0.773947	0.129055
921	3	10	0.694733	0.640816	0.487649
922	7	10	0.639749	0.653062	0.370581
923	11	20	0.545256	0.65145	0.259161
924	15	20	0.466788	0.633756	0.175848
925	19	20	0.416364	0.601732	0.371788
926	23	30	0.415141	0.599141	0.352649
927	27	30	0.437813	0.60141	0.345329
928	31	40	0.455846	0.600576	0.313489
929	35	40	0.467464	0.603138	0.30682
930	27.3899	30	0.642088	0.545877	0.521557
931	3	10	0.841285	0.902369	0.97939
932	4	10	0.809722	0.911612	0.993123
933	7	10	0.655932	0.897575	0.983117
934	2	10	0.585157	0.540418	0.727985
935	3	10	0.582733	0.528377	0.72637
936	4	10	0.531754	0.47671	0.656032
937	5	10	0.597655	0.529806	0.731386
938	6	10	0.59278	0.517472	0.721241
939	7	10	0.572163	0.504111	0.687045
940	8	10	0.593927	0.520243	0.720377
941	9	10	0.597466	0.51961	0.713673
942	12	20	0.581914	0.4915	0.6851
943	14	20	0.58438	0.476199	0.65813
944	19	20	0.560125	0.438515	0.552465
945	3	10	0.760743	0.546026	0.506659
946	5	10	0.717762	0.596876	0.547705
947	7	10	0.690297	0.599279	0.586401
948	11	20	0.567381	0.60863	0.651923
949	13.4448	20	0.782714	0.51011	0.373009
950	24	30	0.776621	0.691404	0
951	27	30	0.821586	0.787836	0
952	30	30	0.815245	0.844045	0
953	21.0749	30	0.883234	0.765423	0.0520217
954	12	20	0.909747	0.751227	0.812882
955	18	20	0.924037	0.745034	0.67032
956	24	30	0.924758	0.738902	0.670408
957	30	30	0.925442	0.723212	0.661611
958	36	40	0.915751	0.698253	0.27088
959	42	50	0.907574	0.69747	0.269695
960	54	60	0.805216	0.659611	0.251604
961	42.6427	50	0.911126	0.766439	0.249831
962	2	10	0.847403	0.672511	0.957332
963	5	10	0.855797	0.703343	0.948311
964	8	10	0.851221	0.721284	0.92218
965	10	10	0.883026	0.760834	0.893315
966	13	20	0.877357	0.770288	0.885269
967	16	20	0.867955	0.776104	0.873457
968	18	20	0.856847	0.788818	0.865486
969	21	30	0.822049	0.795789	0.873343
970	24	30	0.751312	0.781954	0.834117
971	27	30	0.679945	0.757208	0.790425
972	2	10	0.696474	0.714972	0.264478
973	4	10	0.749955	0.682747	0.259515
974	18	20	0.641877	0.695162	0.473477
975	19	20	0.701536	0.631479	0.161302
976	21	30	0.847448	0.803377	0.276351
977	22	30	0.859944	0.819651	0.333046
978	24	30	0.77381	0.792679	0.369013
979	25	30	0.770708	0.794084	0.411175
980	24.7919	30	0.797219	0.789145	0.396538
981	17	20	0.803537	0.497704	0
982	4	10	0.565641	0.493149	0.567487
983	10	10	0.714164	0.566387	0.718292
984	13	20	0.803417	0.605293	0.809722
985	15	20	0.841001	0.620951	0.846757
986	17	20	0.865964	0.632116	0.870267
987	19	20	0.819749	0.632263	0.849091
988	21	30	0.758034	0.625891	0.811346
989	26	30	0.553985	0.549328	0.641656
990	15.3346	20	0.867491	0.630522	0.839103
991	17	20	0.978037	0.669858	0.867732
992	21	30	0.977513	0.682378	0.867881
993	25	30	0.975562	0.67956	0.868313
994	30	30	0.972069	0.685777	0.867191
995	34	40	0.965475	0.680298	0.457452
996	38	40	0.967186	0.693237	0.462688
997	43	50	0.942952	0.695731	0.468355
998	25	30	0.549483	0.684804	0
999	2	10	0.954016	0.615358	0.868777
1000	3	10	0.952475	0.622136	0.878833
1001	5	10	0.954864	0.660991	0.90033
1002	7	10	0.925464	0.737724	0.92922
1003	10	10	0.856538	0.797728	0.91419
1004	13	20	0.754823	0.800609	0.843577
1005	17	20	0.586957	0.739635	0.695149
1006	9.24459	10	0.952158	0.610247	0.835343
1007	5	10	0.797672	0.37842	0.10369
1008	11	20	0.840141	0.338633	0.0976947
1009	14	20	0.859774	0.340486	0.114982
1010	18	20	0.867958	0.347816	0.794221
1011	23	30	0.840686	0.388387	0.795221
1012	29	30	0.76332	0.423087	0.754229
1013	34	40	0.657383	0.434712	0.564555
1014	40	40	0.555247	0.424115	0.572497
1015	12.8851	20	0.711219	0.285221	0.0953646
1016	81	90	0.708726	0.537605	0.597492
1017	15	20	0.612704
1018	18	20	0.613707
1019	23	30	0.549345
1020	24	30	0.522338
1021	26.9676	30	0.704686
1022	3	10	0.739634	0.565063	0.543055
1023	4	10	0.740538	0.577271	0.55934
1024	7	10	0.70867	0.587159	0.566314
1025	10	10	0.575943	0.566824	0.524223
1026	17	20	0.174943	0.3986	0.55133
1027	22	30	0.223006	0.47432	0.553175
1028	26	30	0.257868	0.538846	0.569868
1029	8	10	0.533444	0.570739	0.594207
1030	11	20	0.432542	0.560224	0.510526
1031	8	10	0.621537	0.672044	0.383607
1032	11	20	0.621761	0.674791	0.397108
1033	17	20	0.601416	0.660062	0.330142
1034	6	10	0.769942	0.722253	0.46256
1035	10	10	0.729138	0.74851	0.336622
1036	14	20	0.616603	0.713138	0.210867
1037	26.1163	30	0.788091	0.70703	0.792604
1038	3	10	0.375489	0.570363	0.527459
1039	26	30	0.215113	0.547766	0.648721
1040	32	40	0.230956	0.590134	0.341184
1041	22.7608	30	0.197214	0.511984	0.620095
1042	24	30	0.397439	0.32683	0
1043	9	10	0.964645	0.899101	0.839171
1044	21	30	0.980504	0.9006	0.897856
1045	40	40	0.475104	0.599539	0.0391688
1046	2	10	0.50947	0.199404	0.406084
1047	3	10	0.481297	0.210179	0.36271
1048	5	10	0.584628	0.330856	0.400072
1049	14.4956	20	0.634316	0.288111	0.465154
1050	18	20	0.839636	0.673777	0.552337
1051	26	30	0.77379	0.731069	0.495197
1052	39	40	0.651002	0.64741	0.408308
1053	51.4128	60	0.483011	0.434755	0.0686679
1054	10	10	0.623881	0.171609	0
1055	14	20	0.610855	0.179157	0
1056	16	20	0.826299	0.388655	0.713635
1057	28.1443	30	0.81532	0.400241	0.717303
1058	3	10	0.808311	0.169804	0.541541
1059	5	10	0.797913	0.164893	0.52787
1060	7	10	0.792876	0.178584	0.553373
1061	11	20	0.757975	0.217736	0.639811
1062	15	20	0.668313	0.249433	0.701774
1063	19	20	0.550974	0.2502	0.530641
1064	31	40	0.350646	0.179733	0.405502
1065	37	40	0.358847	0.157823	0.478136
1066	13.9358	20	0.79007	0.169467	0.519364
1067	6	10	0.903293	0.827355	0.395828
1068	10	10	0.929965	0.850841	0.47248
1069	14	20	0.91623	0.816262	0.528773
1070	21	30	0.903653	0.730091	0.725331
1071	29	30	0.923147	0.701903	0.678277
1072	36	40	0.93185	0.707202	0.716129
1073	47	50	0.904252	0.698227	0.713079
1074	25.4878	30	0.725327	0.574995	0.191576
1075	6	10	0.797427	0.542537	0.908555
1076	10	10	0.750564	0.54424	0.908327
1077	14	20	0.759642	0.618369	0.889637
1078	21	30	0.874241	0.801146	0.717964
1079	29	30	0.87254	0.777171	0.648211
1080	36	40	0.815795	0.710047	0.428599
1081	47	50	0.635788	0.640382	0.476048
1082	25.5601	30	0.874828	0.532535	0.529895
1083	3	10	0.988336	0.742744	0.780411
1084	5	10	0.98993	0.723496	0.761863
1085	7	10	0.990847	0.724795	0.763232
1086	10	10	0.987643	0.724108	0.762508
1087	14	20	0.986475	0.765765	0.797838
1088	18	20	0.963337	0.791929	0.529951
1089	23	30	0.860211	0.822311	0.63561
1090	5	10	0.565518	0.411422	0.432902
1091	8	10	0.505063	0.426969	0.473387
1092	11	20	0.399088	0.418098	0.519101
1093	17	20	0.349243	0.408354	0.497159
1094	23	30	0.307754	0.384671	0.427871
1095	20.9359	30	0.625432	0.407966	0.329709
1096	14	20	0.839711	0.701886	0.635975
1097	18	20	0.861841	0.761242	0.745103
1098	22	30	0.857303	0.747787	0.767042
1099	28	30	0.860631	0.79777	0.778732
1100	29	30	0.862712	0.82306	0.779995
1101	54	60	0.752012	0.783852	0.871524
1102	59	60	0.712323	0.752397	0.879663
1103	60	60	0.779385	0.824771	0.89709
1104	74	80	0.700895	0.743704	0.831413
1105	88	90	0.634462	0.652954	0.698803
1106	12	20	0.953987	0.352976	0.992519
1107	13	20	0.949076	0.36847	0.991039
1108	18	20	0.922745	0.38571	0.817515
1109	20	20	0.910311	0.396024	0.811652
1110	24	30	0.870486	0.435643	0.776301
1111	27	30	0.815887	0.4706	0.725213
1112	23.7363	30	0.96169	0.321778	0.830083
1113	8	10	0.947472	0.735598	0.996736
1114	11	20	0.91889	0.73548	0.995773
1115	17	20	0.859641	0.759811	0.551067
1116	23	30	0.829265	0.833356	0.648747
1117	37	40	0.76145	0.653732	0.451649
1118	46	50	0.749115	0.541847	0.485833
1119	55	60	0.724727	0.505421	0.506815
1120	4	10	0.733542	0.698291	0.986059
1121	7	10	0.714987	0.694686	0.989371
1122	10	10	0.706186	0.690189	0.991213
1123	16	20	0.678473	0.682982	0.980371
1124	21	30	0.670947	0.685306	0.978442
1125	26	30	0.693058	0.685254	0.961742
1126	34	40	0.748051	0.646634	0.78042
1127	18.703	20	0.715036	0.698863	0.974801
1128	9	10	0.635861	0.477906	0.939228
1129	14	20	0.645569	0.504198	0.942053
1130	19	20	0.664096	0.536282	0.562465
1131	24	30	0.700319	0.573426	0.571858
1132	31	40	0.748824	0.613424	0.625983
1133	39	40	0.768707	0.632936	0.676144
1134	46	50	0.735449	0.611141	0.654568
1135	17.2214	20	0.419539	0.466709	0.266005
1136	9	10	0.672089	0.596706	0.962039
1137	10	10	0.692362	0.616114	0.958697
1138	14	20	0.684772	0.618513	0.963676
1139	15	20	0.68322	0.624136	0.97037
1140	21	30	0.650545	0.613784	0.986908
1141	23	30	0.663602	0.637629	0.983705
1142	28	30	0.644246	0.644817	0.971327
1143	31	40	0.60995	0.63468	0.807345
1144	35	40	0.59814	0.630269	0.776911
1145	39	40	0.51865	0.574515	0.677541
1146	27.3835	30	0.66631	0.622293	0.953289
1147	18	20	0.692209	0.682236	0.474244
1148	22	30	0.692814	0.736478	0.522783
1149	16	20	0.561511	0.763217	0.70985
1150	15	20	0.574754	0.343928	0.534221
1151	20	20	0.714817	0.458283	0.571066
1152	23	30	0.711839	0.503025	0.580109
1153	27	30	0.666712	0.523199	0.564501
1154	14	20	0.787904	0.285746	0
1155	19	20	0.800584	0.300678	0.713003
1156	21	30	0.787821	0.287965	0.71989
1157	25	30	0.780731	0.290096	0.722925
1158	28	30	0.774849	0.299903	0.733752
1159	31	40	0.721641	0.279586	0.419969
1160	35	40	0.683885	0.2883	0.457606
1161	24.6524	30	0.866508	0.412664	0.633577
1162	20	20	0.564756	0.589867	0.540747
1163	26	30	0.637235	0.670205	0.570162
1164	33	40	0.642817	0.714808	0.53936
1165	43	50	0.562142	0.68437	0.505819
1166	53	60	0.457916	0.623363	0.435161
1167	23.3966	30	0.770951	0.717417	0.569931
1168	25	30	0.773773	0.834452	0.72253
1169	30	30	0.813161	0.87626	0.720809
1170	35	40	0.824529	0.897744	0.64342
1171	57	60	0.642029	0.847329	0.75493
1172	21	30	0.506666	0.733748	0.760176
1173	24.8641	30	0.566242	0.73763	0.764311
1174	8	10	0.47345	0.454547	0.405749
1175	11	20	0.434431	0.486084	0.375442
1176	14	20	0.398808	0.519016	0.339683
1177	10.4367	20	0.539098	0.470205	0.428126
1178	3	10	0.71291	0.516465	0.884706
1179	7	10	0.752884	0.515478	0.92147
1180	11	20	0.800795	0.508839	0.959193
1181	15	20	0.785685	0.473857	0.933236
1182	13.2361	20	0.655593	0.55763	0.949158
1183	3	10	0.561217	0.424077	0.219394
1184	6	10	0.671188	0.576869	0.306683
1185	9	10	0.675862	0.62533	0.312996
1186	13	20	0.725913	0.705855	0.377496
1187	20	20	0.811372	0.814568	0.54665
1188	27	30	0.809633	0.826498	0.592898
1189	33	40	0.734578	0.757993	0.585543
1190	23.7452	30	0.802273	0.605894	0.443591
1191	2	10	0.510623	0.358577	0.30641
1192	5	10	0.573554	0.489296	0.311471
1193	7	10	0.650759	0.577607	0.370078
1194	11	20	0.709782	0.659378	0.405742
1195	16	20	0.803669	0.799601	0.584627
1196	22	30	0.79526	0.84389	0.653348
1197	28	30	0.703266	0.797667	0.679728
1198	19.8208	20	0.788121	0.573208	0.4365
1199	13	20	0.807142	0.686146	0.780233
1200	18	20	0.894643	0.774339	0.464079
1201	28	30	0.907661	0.825024	0.519324
1202	8	10	0.962422	0.696718	0.964435
1203	10	10	0.946664	0.711506	0.946984
1204	12	20	0.924217	0.733969	0.922686
1205	14	20	0.895589	0.759618	0.891051
1206	16	20	0.858465	0.792106	0.835989
1207	17	20	0.805528	0.823267	0.852863
1208	12.4711	20	0.974756	0.646277	0.977668
1209	6	10	0.255467
1210	9	10	0.293845
1211	10	10	0.347001
1212	12	20	0.411434
1213	13	20	0.416328
1214	15	20	0.496671
1215	16	20	0.520557
1216	18	20	0.563325
1217	20	20	0.595838
1218	21	30	0.604866
1219	23	30	0.646133
1220	24	30	0.675733
1221	23.6637	30	0.248659
1222	19	20	0.617529	0.532273	0.270606
1223	21	30	0.537578	0.479283	0.151673
1224	22	30	0.517833	0.507699	0.14289
1225	21.8494	30	0.68563	0.672929	0.308501
1226	16	20	0.845652	0.777515	0
1227	19	20	0.8607	0.794396	0.0327816
1228	22	30	0.87165	0.805557	0.0441332
1229	26	30	0.883146	0.819256	0.0503735
1230	29	30	0.887486	0.827282	0.0508371
1231	22.8236	30	0.699641	0.633893	0.0826156
1232	2	10	0.6934	0.727735	0.80141
1233	4	10	0.683001	0.756286	0.833015
1234	5	10	0.662028	0.796674	0.879319
1235	7	10	0.637554	0.820396	0.907799
1236	8	10	0.592699	0.842673	0.937215
1237	10	10	0.535936	0.846734	0.946793
1238	11	20	0.487186	0.841674	0.934772
1239	10.2953	20	0.69137	0.687789	0.759113
1240	2	10	0.696334	0.805977	0.571799
1241	3	10	0.680668	0.842224	0.653185
1242	4	10	0.652429	0.853122	0.725402
1243	5	10	0.631951	0.873841	0.76555
1244	6	10	0.601909	0.873816	0.815355
1245	7	10	0.571513	0.877305	0.853892
1246	8	10	0.547643	0.872238	0.877307
1247	9	10	0.51173	0.868563	0.902799
1248	12	20	0.395408	0.807023	0.937788
1249	8.40459	10	0.72798	0.876536	0.620184
1250	22	30	0.966679	0.919537	0.970141
1251	16	20	0.921348	0.882336	0
1252	18	20	0.93282	0.903705	0
1253	20	20	0.932703	0.902861	0
1254	24	30	0.921873	0.916633	0
1255	30	30	0.87438	0.894963	0
1256	36	40	0.824151	0.870506	0.287344
1257	44	50	0.713393	0.79663	0.377049
1258	14.0075	20	0.867566	0.878823	0
1259	20	20	0.485084	0.360756	0.217966
1260	26	30	0.599203	0.654456	0.331982
1261	2	10	0.577984	0.566803	0
1262	6	10	0.626167	0.615768	0
1263	8	10	0.607341	0.596073	0
1264	10	10	0.646783	0.626775	0
1265	12	20	0.694783	0.669183	0
1266	15	20	0.693118	0.671899	0
1267	17	20	0.679695	0.672638	0
1268	19	20	0.685167	0.688176	0
1269	21	30	0.64575	0.666745	0
1270	25	30	0.553095	0.590597	0
1271	32	40	0.361692	0.36712	0.00604528
1272	38	40	0.200805	0.18526	0.0921815
1273	47	50	0.155294	0.140114	0.181954
1274	68	70	0.191799	0.131729	0.279644
1275	15.0557	20	0.757772	0.689408	0
1276	12	20	0.804814	0.50605	0.870949
1277	16	20	0.782478	0.535411	0.58875
1278	18	20	0.745935	0.566758	0.59982
1279	20	20	0.715725	0.596309	0.616112
1280	14.4333	20	0.864124	0.438484	0.920887
1281	2	10	0.698729	0.490083	0.842062
1282	6	10	0.727891	0.512082	0.915577
1283	8	10	0.723367	0.525357	0.930124
1284	11	20	0.733016	0.549011	0.945418
1285	13	20	0.711609	0.553038	0.92308
1286	15	20	0.649623	0.533878	0.842035
1287	17	20	0.56727	0.496083	0.725253
1288	2	10	0.561697	0.801993	0.808314
1289	3	10	0.550423	0.815466	0.834052
1290	4	10	0.520585	0.829635	0.868008
1291	5	10	0.482032	0.841875	0.906847
1292	6	10	0.451862	0.848311	0.934042
1293	8	10	0.407517	0.850854	0.967338
1294	9	10	0.366111	0.842628	0.983433
1295	10	10	0.337812	0.829948	0.985547
1296	12	20	0.297246	0.808449	0.985169
1297	13	20	0.235535	0.795958	0.957008
1298	9.38313	10	0.590189	0.836963	0.820076
1299	21	30	0.848665	0.701651	0.463234
1300	23	30	0.838312	0.726766	0.459426
1301	24	30	0.827989	0.721296	0.455306
1302	27	30	0.831476	0.749749	0.457587
1303	30	30	0.825392	0.769361	0.456197
1304	34	40	0.820774	0.794102	0.610009
1305	36	40	0.806559	0.801451	0.629075
1306	41	50	0.775445	0.812202	0.657569
1307	46	50	0.729762	0.806085	0.658874
1308	23.9504	30	0.792881	0.707614	0.502582
1309	12	20	0.854488	0.601674	0.144137
1310	14	20	0.788117	0.600325	0.12885
1311	17	20	0.733253	0.614802	0.77232
1312	19	20	0.778343	0.586116	0.682692
1313	21	30	0.79391	0.529185	0.553981
1314	24	30	0.67698	0.565552	0.578141
1315	17.0153	20	0.694227	0.600853	0.920731
1316	3	10	0.503182	0.672848	0.608752
1317	7	10	0.43991	0.799943	0.785664
1318	2	10	0.609248	0.507835	0.826137
1319	4	10	0.632963	0.495663	0.870798
1320	7	10	0.605442	0.443514	0.915356
1321	9	10	0.630378	0.431775	0.935605
1322	11	20	0.653425	0.412136	0.939972
1323	14	20	0.653097	0.388348	0.931249
1324	16	20	0.680298	0.391099	0.907628
1325	19	20	0.682505	0.382893	0.873137
1326	21	30	0.684543	0.377667	0.813381
1327	23	30	0.681587	0.365885	0.738615
1328	28	30	0.640242	0.324521	0.537546
1329	35	40	0.575613	0.263379	0.472088
1330	43	50	0.491206	0.217137	0.462213
1331	16.7284	20	0.685262	0.527813	0.923671
1332	11	20	0.731581	0.265746	0.607362
1333	14	20	0.73929	0.351196	0.639111
1334	16	20	0.745	0.402863	0.635731
1335	18	20	0.732737	0.444376	0.679549
1336	21	30	0.716374	0.468666	0.679373
1337	23	30	0.69423	0.477898	0.676364
1338	35	40	0.557743	0.411369	0.405039
1339	42	50	0.520821	0.334703	0.361026
1340	16.5955	20	0.753141	0.403104	0.39787
1341	5	10	0.627855	0.235497	0
1342	8	10	0.653767	0.238962	0
1343	11	20	0.662454	0.241603	0
1344	14	20	0.667425	0.24723	0
1345	16	20	0.667662	0.249641	0.509028
1346	19	20	0.663106	0.250962	0.507541
1347	22	30	0.656358	0.248939	0.506065
1348	25	30	0.643835	0.247584	0.50311
1349	28	30	0.630622	0.247222	0.501652
1350	33	40	0.595624	0.25173	0.396729
1351	42	50	0.517294	0.261481	0.404108
1352	6	10	0.26201	0.218253	0
1353	10	10	0.349171	0.209966	0
1354	13	20	0.394114	0.214717	0
1355	16	20	0.447005	0.213783	0
1356	20	20	0.505224	0.210721	0
1357	23	30	0.541919	0.204525	0
1358	26	30	0.600404	0.173118	0
1359	30	30	0.647994	0.137289	0
1360	33	40	0.69105	0.121109	0.0264235
1361	40	40	0.763184	0.0698808	0.00897702
1362	50	50	0.800733	0.055232	0
1363	60	60	0.804264	0.0503761	0
1364	14	20	0.818347	0.713517	0.873139
1365	16	20	0.822458	0.703264	0.63081
1366	19	20	0.825763	0.677559	0.610127
1367	21	30	0.815581	0.664549	0.615282
1368	24	30	0.795777	0.641231	0.600441
1369	28	30	0.71027	0.577105	0.55053
1370	16.808	20	0.651617	0.705014	0.489379
1371	9	10	0.688134	0.423474	0.181406
1372	11	20	0.713686	0.44716	0.238408
1373	12	20	0.722737	0.480247	0.243033
1374	14	20	0.728694	0.489912	0.256242
1375	16	20	0.733448	0.509289	0.113211
1376	21	30	0.681056	0.541698	0.0932788
1377	25	30	0.613302	0.56589	0.0719741
1378	9.8037	10	0.652631	0.434098	0.106679
1379	20	20	0.674695	0.579934	0.521242
1380	24	30	0.850082	0.653688	0.64734
1381	27	30	0.872843	0.6719	0.665361
1382	30	30	0.88308	0.725537	0.678844
1383	36	40	0.883305	0.733252	0.88933
1384	42	50	0.879729	0.777234	0.904754
1385	48	50	0.865273	0.834468	0.921445
1386	54	60	0.843059	0.872604	0.911415
1387	61	70	0.807232	0.883354	0.881341
1388	73	80	0.694282	0.810621	0.720666
1389	47.4955	50	0.23569	0.0876228	0
1390	10	10	0.591549	0.729993	0.729856
1391	13	20	0.582788	0.7588	0.727674
1392	16	20	0.575476	0.774689	0.787864
1393	18	20	0.560861	0.792184	0.813571
1394	21	30	0.554127	0.799463	0.824977
1395	24	30	0.533802	0.798527	0.832338
1396	26	30	0.525055	0.802664	0.834494
1397	32	40	0.511406	0.797255	0.80424
1398	40	40	0.497358	0.776164	0.849247
1399	18.7088	20	0.49608	0.673269	0.684162
1400	22	30	0.84184	0.640957	0.297531
1401	55.1966	60	0.830142	0.64669	0.0128641
1402	46	50	0.853962	0.803967	0.808664
1403	61	70	0.852883	0.88915	0.85107
1404	77	80	0.796863	0.867927	0.810712
1405	100	100	0.693809	0.770812	0.697734
1406	54.0835	60	0.551287	0.0462106	0
1407	32.7816	40	0.647754	0.524503	0.182657
1408	48	50	0.912839	0.835548	0.750177
1409	65	70	0.843598	0.840174	0.683074
1410	81	90	0.783263	0.780662	0.591637
1411	45.5451	50	0.81925	0.721447	0.104907
1412	12	20	0.778602	0.672069	0.815815
1413	15	20	0.789349	0.695066	0.77376
1414	25	30	0.792946	0.693234	0.668854
1415	28	30	0.740481	0.668089	0.589389
1416	21.9234	30	0.807802	0.592781	0.732696
1417	7	10	0.874243	0.719023	0.975862
1418	8	10	0.892255	0.736035	0.962384
1419	9	10	0.895962	0.741867	0.956553
1420	11	20	0.899442	0.750682	0.946181
1421	12	20	0.903745	0.757058	0.937203
1422	14	20	0.906633	0.765846	0.922023
1423	18	20	0.907214	0.782032	0.708581
1424	22	30	0.889972	0.80352	0.641096
1425	8.61642	10	0.856233	0.6648	0.997015
1426	4	10	0.872509	0.703402	0.933836
1427	5	10	0.86017	0.7042	0.897543
1428	6	10	0.854156	0.708324	0.863394
1429	8	10	0.831875	0.700021	0.826651
1430	9	10	0.797236	0.677818	0.771839
1431	11	20	0.74807	0.645183	0.700828
1432	12	20	0.70505	0.611129	0.620596
1433	13	20	0.663152	0.577226	0.557003
1434	9.66385	10	0.932337	0.737718	0.950612
1435	6	10	0.772309	0.632733	0.537634
1436	8	10	0.725455	0.610835	0.556286
1437	6	10	0.956107	0.809806	0.867244
1438	8	10	0.946983	0.774571	0.798122
1439	10	10	0.92835	0.699597	0.691249
1440	11	20	0.89176	0.603171	0.560673
1441	13	20	0.850462	0.50912	0.437791
1442	15	20	0.807169	0.425605	0.328221
1443	11.762	20	0.972125	0.840758	0.907254
1444	13.4392	20	0.546215	0.698491	0.904208
1445	6	10	0.811749	0.913881	0.615497
1446	8	10	0.809293	0.922198	0.616167
1447	10	10	0.829825	0.913666	0.627008
1448	12	20	0.838746	0.918469	0.619514
1449	14	20	0.856742	0.916006	0.617391
1450	17	20	0.871666	0.926085	0.728708
1451	19	20	0.874385	0.931603	0.731615
1452	21	30	0.876344	0.936585	0.734172
1453	25	30	0.867083	0.93929	0.719335
1454	32	40	0.854584	0.918499	0.623697
1455	38	40	0.832889	0.864681	0.640654
1456	47	50	0.792789	0.791214	0.632709
1457	14.9977	20	0.609566	0.779792	0.577784
1458	4	10	0.425609	0.553035	0.873198
1459	6	10	0.428108	0.556894	0.885405
1460	8	10	0.431304	0.552826	0.884985
1461	10	10	0.432345	0.555475	0.889843
1462	13	20	0.442258	0.554414	0.891143
1463	15	20	0.448449	0.540421	0.90188
1464	17	20	0.439124	0.524747	0.8694
1465	19	20	0.36712	0.446004	0.652762
1466	21	30	0.344975	0.416368	0.67247
1467	26	30	0.347821	0.410312	0.692676
1468	15.1954	20	0.395142	0.487604	0.944991
1469	2	10	0.370865	0.749989	0.693414
1470	6	10	0.463378	0.797308	0.712371
1471	24	30	0.773577	0.68633	0.337928
1472	26	30	0.761561	0.722353	0.400604
1473	29	30	0.745721	0.767953	0.437562
1474	17.1641	20	0.837912	0.618483	0.385871
1475	7	10	0.909539
1476	8	10	0.907895
1477	9	10	0.911919
1478	11	20	0.903079
1479	12	20	0.90134
1480	13	20	0.900434
1481	14	20	0.893777
1482	16	20	0.885364
1483	17	20	0.873241
1484	19	20	0.837678
1485	22	30	0.770969
1486	19.3929	20	0.819868
1487	15	20	0.800612	0.753027	0.549198
1488	18	20	0.824103	0.757271	0.73073
1489	22	30	0.817103	0.733048	0.68937
1490	25	30	0.795228	0.705461	0.635268
1491	28	30	0.771466	0.658989	0.563484
1492	22.0564	30	0.739354	0.666793	0.628665
1493	34.3756	40	0.826247	0.645853	0.0294484
1494	2	10	0.542241	0.468425	0.993076
1495	4	10	0.560922	0.478809	0.989662
1496	6	10	0.571237	0.463149	0.996074
1497	8	10	0.584992	0.46073	0.996763
1498	10	10	0.592428	0.448659	0.998701
1499	19	20	0.643352	0.449468	0.766035
1500	21	30	0.65466	0.456631	0.774665
1501	25	30	0.671699	0.474615	0.793987
1502	32	40	0.662114	0.502874	0.65757
1503	22	30	0.834405	0.682426	0
1504	27	30	0.825549	0.615519	0.195398
1505	24.1568	30	0.86862	0.657293	0.0567433
1506	12	20	0.788855	0.74659	0.249111
1507	22	30	0.898892	0.744117	0
1508	28	30	0.897408	0.823792	0
1509	19.8168	20	0.917031	0.689951	0
1510	22	30	0.86236	0.81023	0
1511	28	30	0.827251	0.845787	0
1512	19.8168	20	0.890933	0.812788	0
1513	26	30	0.802187	0.799148	0
1514	33	40	0.751888	0.821972	0.465047
1515	23.3178	30	0.813078	0.825142	0.0501607
1516	14	20	0.800954	0.670138	0.710695
1517	19	20	0.798677	0.694683	0.622693
1518	24	30	0.79096	0.704432	0.667014
1519	16.876	20	0.757376	0.669398	0.520705
1520	14	20	0.782172	0.730552	0.520485
1521	16.876	20	0.730943	0.705687	0.652469
1522	9	10	0.623949	0.665908	0.55986
1523	21	30	0.838565	0.574509	0
1524	26	30	0.793083	0.669274	0
1525	18.8357	20	0.85797	0.599222	0
1526	10	10	0.819413	0.711191	0.501736
1527	15	20	0.824827	0.749484	0.367292
1528	17.8571	20	0.790001	0.693788	0.493753
1529	15	20	0.857787	0.718816	0.428366
1530	17.8571	20	0.813093	0.721701	0.571078
1531	14	20	0.83151	0.737767	0.55815
1532	19	20	0.835046	0.752035	0.710148
1533	16.7375	20	0.72988	0.647065	0.465282
1534	21.2171	30	0.756936	0.61906	0.107209
1535	26	30	0.657851	0.722534	0.0779719
1536	18.6971	20	0.809978	0.712724	0.0987777
1537	25	30	0.536666	0.753503	0
1538	19	20	0.527446	0.501158	0.465122
1539	27	30	0.362877	0.471435	0.442445
1540	35	40	0.201654	0.401475	0.428975
1541	58	60	0.24562	0.337872	0.441609
1542	66	70	0.276855	0.333687	0.443048
1543	11	20	0.922205	0.692184	0.995959
1544	18	20	0.908553	0.731442	0.778236
1545	26	30	0.866205	0.74952	0.782151
1546	26.5441	30	0.922484	0.708561	0.783333
1547	5	10	0.882113	0.706238	0.667696
1548	8	10	0.870302	0.725396	0.694043
1549	12	20	0.842879	0.738533	0.712901
1550	15	20	0.799245	0.743462	0.717228
1551	18	20	0.739106	0.732411	0.683038
1552	22	30	0.668727	0.711614	0.692956
1553	25	30	0.597555	0.690092	0.689989
1554	29	30	0.518774	0.654559	0.675441
1555	32	40	0.459249	0.619706	0.146469
1556	12.0468	20	0.907756	0.698461	0.60983
1557	12	20	0.69097	0.638904	0.422674
1558	28.8534	30	0.696394	0.681498	0.619402
1559	9	10	0.714398	0.774154	0.797166
1560	22	30	0.516839	0.352267	0.377989
1561	37	40	0.876796	0.689331	0.877692
1562	52	60	0.821957	0.786708	0.889235
1563	67	70	0.732014	0.808949	0.829233
1564	82	90	0.657559	0.794353	0.743175
1565	4	10	0.851924
1566	13	20	0.907623
1567	22	30	0.910276
1568	40	40	0.898021
1569	49	50	0.877528
1570	59	60	0.828792
1571	31.8005	40	0.848881
1572	21	30	0.373566	0.484655	0.626752
1573	13.5121	20	0.338211	0.375627	0.211877
1574	17	20	0.511278	0.504405	0.472179
1575	23	30	0.45475	0.522148	0.419996
1576	20.523	30	0.500623	0.438032	0.451829
1577	2	10	0.396552	0.274819	0.409946
1578	12	20	0.273162	0.0777021	0.930479
1579	18	20	0.281292	0.0828481	0.435083
1580	27	30	0.278914	0.133178	0.450527
1581	36	40	0.23145	0.169894	0.314866
1582	31.8673	40	0.273981	0.0838491	0.139334
1583	7	10	0.899731	0.591679	0.66693
1584	9	10	0.916279	0.648101	0.740909
1585	12	20	0.912549	0.674602	0.764178
1586	6	10	0.73898	0.490359	0.964774
1587	9	10	0.738462	0.52561	0.94146
1588	14	20	0.730883	0.5862	0.877538
1589	16.7383	20	0.635104	0.597173	0.671278
1590	17	20	0.735975	0.732801	0.650866
1591	22	30	0.776281	0.780681	0.677125
1592	19.9566	20	0.705992	0.712724	0.641038
1593	19	20	0.576117	0.565431	0.560102
1594	26	30	0.594284	0.600595	0.569441
1595	22.9708	30	0.738947	0.703136	0.672618
1596	8	10	0.809095	0.711164	0.944819
1597	12	20	0.837684	0.733536	0.950999
1598	18	20	0.851654	0.753556	0.583479
1599	25	30	0.852804	0.772552	0.585143
1600	31	40	0.805311	0.798161	0.361017
1601	22.0586	30	0.810443	0.708861	0.526981
1602	13	20	0.921452	0.757924	0.865311
1603	19	20	0.908307	0.778412	0.647322
1604	26	30	0.886345	0.792374	0.648932
1605	32	40	0.8312	0.823114	0.41583
1606	23.0397	30	0.90627	0.770191	0.637121
1607	19	20	0.483473	0.524379	0.263418
1608	7	10	0.613946	0.52465	0.5073
1609	10	10	0.695557	0.635737	0.530424
1610	5	10	0.644548	0.609381	0
1611	8	10	0.733307	0.690882	0
1612	11	20	0.79283	0.747419	0
1613	17	20	0.841659	0.803503	0.620342
1614	21.0775	30	0.809825	0.765571	0.558334
1615	17	20	0.887936	0.801282	0.674714
1616	19.9578	20	0.861255	0.780556	0.651411
1617	10	10	0.603314	0.391319	0.157935
1618	16	20	0.618259	0.441013	0.609138
1619	21	30	0.619551	0.481745	0.64361
1620	26	30	0.659097	0.528632	0.671585
1621	18.8382	20	0.60244	0.428178	0.522494
1622	22	30	0.71278	0.639273	0
1623	16	20	0.87716	0.789843	0.752837
1624	18	20	0.747391	0.478744	0
1625	25	30	0.762088	0.683632	0.0517846
1626	21.9175	30	0.817765	0.551733	0.0646135
1627	18.6971	20	0.681659	0.689629	0
1628	13	20	0.790546	0.841767	0.890178
1629	20	20	0.797323	0.856525	0.510437
1630	27	30	0.773034	0.853301	0.475423
1631	34	40	0.734559	0.823118	0.303547
1632	24.1593	30	0.791868	0.859031	0.581247
1633	22	30	0.494892	0.55611	0.398327
1634	14.2149	20	0.64636	0.578179	0
1635	18	20	0.901995	0.783971	0.714962
1636	26	30	0.901237	0.845625	0.71503
1637	26.2601	30	0.896366	0.815399	0.695137
1638	9	10	0.826392	0.791465	0.997662
1639	13	20	0.831909	0.817715	0.987758
1640	17	20	0.798178	0.82305	0.876611
1641	21	30	0.664395	0.746917	0.699041
1642	14	20	0.928499	0.804136	0.983967
1643	18	20	0.883259	0.81243	0.692284
1644	14.356	20	0.960231	0.797965	0.996267
1645	15	20	0.79371	0.657423	0.524547
1646	11.8335	20	0.647483	0.729946	0.279898
1647	13	20	0.756148	0.714221	0.995184
1648	16	20	0.720339	0.740928	0.457953
1649	23.1859	30	0.80946	0.710806	0.423469
1650	18	20	0.609592	0.879111	0.221204
1651	21	30	0.556039	0.843911	0.190723
1652	21.4301	30	0.636769	0.906396	0.226491
1653	4	10	0.860393	0.702696	0.77475
1654	8	10	0.877594	0.721871	0.79473
1655	13	20	0.871949	0.777796	0.817301
1656	17	20	0.861965	0.810973	0.664966
1657	22	30	0.840803	0.824174	0.669102
1658	26	30	0.820554	0.836171	0.679166
1659	30	30	0.807725	0.857513	0.674717
1660	35	40	0.780698	0.870254	0.594004
1661	44	50	0.726321	0.785092	0.67651
1662	30.9503	40	0.879011	0.721798	0.341674
1663	10.0124	20	0.524635	0.533163	0.745917
1664	10	10	0.554076	0.590137	0
1665	13	20	0.540353	0.607747	0
1666	11	20	0.623116	0.724777	0.330512
1667	12	20	0.658091	0.75034	0.335704
1668	13	20	0.623277	0.719386	0.322449
1669	14	20	0.618727	0.741831	0.330878
1670	16	20	0.614178	0.746739	0.475844
1671	19	20	0.56328	0.727712	0.460495
1672	12.9539	20	0.668429	0.748945	0.322199
1673	7	10	0.674243	0.506604	0.614638
1674	8	10	0.652661	0.563886	0.639113
1675	10	10	0.610155	0.609684	0.629132
1676	12	20	0.595399	0.661998	0.59785
1677	12.3969	20	0.761388	0.429213	0.507662
1678	4	10	0.924171	0.809965	0.976334
1679	7	10	0.901572	0.802681	0.989786
1680	9	10	0.894	0.835524	0.979497
1681	11	20	0.893833	0.837733	0.970224
1682	14	20	0.895793	0.848646	0.959944
1683	16	20	0.887161	0.875402	0.837854
1684	18	20	0.881801	0.883105	0.766001
1685	18.202	20	0.897472	0.783258	0.909678
1686	3	10	0.986367	0.87909	0.843259
1687	4	10	0.98389	0.881852	0.847158
1688	6	10	0.983558	0.898727	0.871494
1689	7	10	0.992073	0.9243	0.910869
1690	9	10	0.99709	0.948203	0.954149
1691	10	10	0.997477	0.958252	0.984276
1692	12	20	0.990887	0.951193	0.9994
1693	13	20	0.977004	0.929704	0.996148
1694	15	20	0.968674	0.899763	0.980755
1695	18	20	0.951797	0.832764	0.962651
1696	23	30	0.954106	0.767908	0.977023
1697	7	10	0.17542	0.60961	0.208959
1698	9	10	0.191924	0.612479	0.148523
1699	9	10	0.755088	0.789525	0.581906
1700	12	20	0.782697	0.801054	0.603973
1701	14	20	0.745717	0.781241	0.583857
1702	7	10	0.889386	0.813762	0.93856
1703	9	10	0.906526	0.833751	0.947326
1704	11	20	0.872882	0.85868	0.908144
1705	13	20	0.819473	0.873734	0.845104
1706	15	20	0.748785	0.868546	0.75846
1707	13.4497	20	0.935296	0.782165	0.979565
1708	2	10	0.949952	0.810049	0.82153
1709	4	10	0.948901	0.842407	0.847272
1710	5	10	0.951167	0.859809	0.880532
1711	6	10	0.949197	0.873681	0.911716
1712	8	10	0.944385	0.883367	0.943525
1713	9	10	0.933307	0.88665	0.963455
1714	10	10	0.915486	0.88369	0.975769
1715	12	20	0.904376	0.877389	0.98014
1716	13	20	0.886566	0.868395	0.978789
1717	16	20	0.864609	0.853324	0.90053
1718	20	20	0.847809	0.834833	0.912553
1719	24	30	0.855524	0.835157	0.9149
1720	29	30	0.860769	0.841986	0.916982
1721	34	40	0.846565	0.820666	0.0588834
1722	9.38313	10	0.945745	0.850054	0.837685
1723	13	20	0.863969	0.943103	0.947939
1724	15	20	0.86109	0.947995	0.946386
1725	19	20	0.849682	0.960623	0.632693
1726	23	30	0.835147	0.962357	0.678362
1727	8.61387	10	0.841	0.848634	0.807291
1728	2	10	0.52985	0.575627	0.482178
1729	5	10	0.465309	0.589343	0.475963
1730	8	10	0.434471	0.643025	0.580965
1731	11	20	0.38182	0.632697	0.581278
1732	19.3259	20	0.652099	0.527578	0.543889
1733	11	20	0.334553	0.330569	0
1734	14	20	0.329069	0.319518	0
1735	17	20	0.356112	0.320174	0.673539
1736	20	20	0.366749	0.31692	0.609554
1737	24	30	0.397308	0.308459	0.540438
1738	5	10	0	0.525935	0.868917
1739	6	10	0	0.51414	0.865235
1740	7	10	0	0.536204	0.880374
1741	8	10	0	0.524519	0.871266
1742	8.97004	10	0.0464571	0.537205	0.868827
1743	15	20	0.133757	0.0774078	0
1744	17	20	0.711268	0.6986	0
1745	20	20	0.760021	0.743339	0
1746	22	30	0.76908	0.750017	0
1747	25	30	0.777377	0.740577	0
1748	30	30	0.76438	0.725846	0
1749	38	40	0.726871	0.708914	0.0831152
1750	17.7851	20	0.647004	0.726985	0
1751	21	30	0.65831	0.627702	0.13633
1752	27	30	0.72343	0.689905	0.129288
1753	32	40	0.764283	0.741559	0.285013
1754	12.7467	20	0.748054	0.724847	0.239929
1755	11	20	0.842045	0.545377	0.627998
1756	12	20	0.856298	0.557441	0.632296
1757	14	20	0.870916	0.590404	0.637206
1758	18	20	0.863026	0.630837	0.507793
1759	8.61642	10	0.885948	0.567274	0.726489
1760	10	10	0.772388	0.699033	0.613985
1761	12	20	0.79514	0.730415	0.630232
1762	15	20	0.804504	0.74942	0.634685
1763	17	20	0.793853	0.757852	0.666708
1764	20	20	0.785635	0.75275	0.682153
1765	22	30	0.774629	0.746358	0.682634
1766	25	30	0.782607	0.741675	0.682158
1767	30	30	0.787668	0.718026	0.668209
1768	37	40	0.816432	0.691022	0.660997
1769	45	50	0.842034	0.677445	0.664693
1770	55	60	0.825436	0.654631	0.646079
1771	17.5797	20	0.616775	0.61488	0.459639
1772	9	10	0.694222	0.755076	0.599984
1773	11	20	0.659591	0.773986	0.582824
1774	13	20	0.6211	0.792384	0.578457
1775	15	20	0.579804	0.79878	0.533995
1776	17	20	0.527179	0.793712	0.666399
1777	13.2394	20	0.716996	0.751995	0.687437
1778	2	10	0.839901	0.584162	0.573515
1779	4	10	0.840343	0.600665	0.621009
1780	7	10	0.851555	0.62055	0.672941
1781	9	10	0.870654	0.649455	0.719172
1782	11	20	0.871048	0.665517	0.721621
1783	14	20	0.857393	0.667837	0.700625
1784	16	20	0.836759	0.657733	0.810574
1785	16.5984	20	0.828011	0.51202	0.771608
1786	26	30	0.368916	0.314436	0.188743
1787	13	20	0.880452	0.765727	0.801266
1788	16	20	0.873953	0.763298	0.745417
1789	18	20	0.880464	0.772859	0.772012
1790	20	20	0.849843	0.754858	0.795477
1791	22	30	0.824698	0.725824	0.79663
1792	27	30	0.730318	0.635052	0.776095
1793	17.7812	20	0.601192	0.556309	0.693241
1794	7	10	0.845609	0.414915	0
1795	10	10	0.833332	0.409588	0
1796	14	20	0.81849	0.415692	0
1797	17	20	0.81417	0.427373	0.235059
1798	21	30	0.81849	0.458572	0.292095
1799	25	30	0.831903	0.503192	0.371015
1800	28	30	0.852842	0.552091	0.460857
1801	32	40	0.867855	0.596588	0.473388
1802	35	40	0.876194	0.630518	0.536246
1803	43	50	0.867822	0.665242	0.60798
1804	53	60	0.827826	0.659129	0.640307
1805	25.1328	30	0.879805	0.502907	0.323922
1806	2	10	0.814797	0.898982	0.941776
1807	4	10	0.836628	0.893267	0.953215
1808	6	10	0.870832	0.8865	0.976238
1809	8	10	0.87716	0.88048	0.983254
1810	10	10	0.868614	0.888429	0.991977
1811	12	20	0.804167	0.920365	0.984813
1812	11	20	0.299522	0.382231	0.541802
1813	12	20	0.359567	0.469849	0.670795
1814	15	20	0.441028	0.571526	0.806818
1815	16	20	0.464706	0.610426	0.708944
1816	18	20	0.484013	0.633665	0.730843
1817	21	30	0.490829	0.644671	0.743462
1818	25	30	0.486188	0.660559	0.774103
1819	29	30	0.46634	0.662185	0.77688
1820	29.552	30	0.568683	0.657728	0.753049
1821	3	10	0.619679	0.903647	0.766876
1822	5	10	0.582427	0.930482	0.83868
1823	6	10	0.553407	0.944058	0.894623
1824	8	10	0.517426	0.947193	0.948911
1825	10	10	0.474324	0.935138	0.98447
1826	12.1879	20	0.631954	0.841112	0.658136
1827	2	10	0.73555	0.882973	0.164104
1828	4	10	0.755597	0.891711	0.165072
1829	6	10	0.775787	0.889383	0.160705
1830	8	10	0.785229	0.861924	0.145763
1831	10	10	0.789555	0.85104	0.12798
1832	12	20	0.787671	0.833579	0.101493
1833	14	20	0.790973	0.823818	0.0765944
1834	16	20	0.794589	0.822402	0.596855
1835	20	20	0.792767	0.820782	0.646694
1836	25	30	0.779716	0.810804	0.672449
1837	14.6341	20	0.613111	0.828444	0.114891
1838	6	10	0.695347	0.787636	0.727233
1839	9	10	0.724005	0.850399	0.74504
1840	12	20	0.746363	0.885364	0.739644
1841	15	20	0.755985	0.889026	0.720128
1842	18	20	0.7617	0.872828	0.708276
1843	21	30	0.771203	0.848824	0.704653
1844	24	30	0.776718	0.82642	0.709128
1845	27	30	0.780435	0.808073	0.707314
1846	21.0086	30	0.657272	0.790315	0.562187
1847	15	20	0.793816	0.809188	0.532255
1848	18	20	0.805245	0.824362	0.311326
1849	22	30	0.793683	0.815091	0.328362
1850	26	30	0.774517	0.798614	0.34968
1851	26.5456	30	0.680596	0.812133	0.403925
1852	7	10	0.538713	0.640239	0.416688
1853	13	20	0.897187	0.705875	0.974503
1854	18	20	0.893374	0.723684	0.744312
1855	23	30	0.883689	0.735913	0.751391
1856	27	30	0.885634	0.770845	0.762751
1857	32	40	0.852609	0.818293	0.471354
1858	32.2136	40	0.893778	0.70782	0.294002
1859	9	10	0.850299	0.832194	0.958374
1860	12	20	0.889394	0.848702	0.957482
1861	14	20	0.889195	0.848494	0.948005
1862	17	20	0.863526	0.829865	0.817171
1863	19	20	0.812124	0.791665	0.82833
1864	22	30	0.738575	0.732806	0.807449
1865	24	30	0.648254	0.657297	0.764323
1866	17.3622	20	0.84416	0.848593	0.761561
1867	15	20	0.597629	0.541211	0.0950148
1868	19	20	0.541866	0.52541	0.238389
1869	23	30	0.449018	0.502172	0.317289
1870	11.1314	20	0.955738	0.609644	0
1871	5	10	0.83687	0.788871	0
1872	7	10	0.82937	0.775567	0
1873	10	10	0.830638	0.769687	0
1874	12	20	0.832528	0.76833	0
1875	15	20	0.834331	0.764819	0
1876	18	20	0.846324	0.770108	0
1877	20	20	0.850414	0.768428	0
1878	23	30	0.864807	0.775112	0
1879	25	30	0.87584	0.781172	0
1880	31	40	0.890296	0.788278	0.165554
1881	38	40	0.886793	0.792317	0.21649
1882	46	50	0.848459	0.760822	0.272202
1883	18.133	20	0.765266	0.781434	0
1884	13	20	0.659688	0.776262	0.726576
1885	14	20	0.56642	0.595559	0.587357
1886	8	10	0.524135	0.344583	0.609522
1887	26	30	0.831117	0.674051	0.120582
1888	8	10	0.459651	0.673311	0.48928
1889	31.0168	40	0.660418	0.687818	0.236891
1890	12	20	0.455702	0.47486	0.373987
1891	18	20	0.96826	0.877017	0.821205
1892	23	30	0.971587	0.876686	0.820307
1893	55	60	0.912146	0.876609	0.568728
1894	13	20	0.95765	0.718811	0.896111
1895	18	20	0.955722	0.722618	0.636776
1896	23	30	0.957172	0.72394	0.635024
1897	27	30	0.95413	0.722342	0.630483
1898	46	50	0.868763	0.716627	0.509374
1899	13	20	0.766765	0.417155	0.754466
1900	17	20	0.720917	0.477206	0.498286
1901	20	20	0.667927	0.550927	0.533866
1902	24.1568	30	0.760407	0.541367	0.563311
1903	9	10	0.978565	0.849749	0.996668
1904	13	20	0.979529	0.852583	0.995531
1905	18	20	0.981095	0.853524	0.797229
1906	37	40	0.912908	0.814074	0.390038
1907	8	10	0.856456	0.572177	0.616322
1908	12	20	0.836251	0.591201	0.619683
1909	16	20	0.824447	0.599064	0.367047
1910	20	20	0.775603	0.607748	0.386457
1911	24	30	0.686476	0.59824	0.372771
1912	28.4994	30	0.86122	0.592054	0.374469
1913	22	30	0.751185	0.763319	0.0611841
1914	26	30	0.678654	0.81514	0.0653128
1915	26.3961	30	0.844576	0.837717	0.0692403
1916	21	30	0.790861	0.809543	0
1917	25	30	0.689571	0.818307	0
1918	28	30	0.565983	0.783441	0.0350114
1919	25.2764	30	0.856195	0.840692	0.0416598
1920	6	10	0.910054	0.755029	0.937269
1921	9	10	0.870611	0.772912	0.898865
1922	12	20	0.791174	0.73411	0.820005
1923	6	10	0.792564	0.81549	0.816266
1924	9	10	0.680974	0.795181	0.703074
1925	12	20	0.603848	0.771676	0.625853
1926	6	10	0.599103	0.848312	0.557787
1927	15.2	20	0.645973	0.829694	0.13638
1928	7	10	0.370334	0.509497	0.562917
1929	10	10	0.479268	0.650056	0.677499
1930	2	10	0.819389	0.887452	0.657667
1931	4	10	0.837151	0.890706	0.678842
1932	6	10	0.84852	0.893083	0.697654
1933	8	10	0.8741	0.884852	0.740669
1934	11	20	0.87877	0.865612	0.758572
1935	13	20	0.870962	0.863929	0.740874
1936	15	20	0.8549	0.875527	0.699109
1937	17	20	0.825851	0.878429	0.362277
1938	19	20	0.772202	0.858823	0.356783
1939	22	30	0.723923	0.822844	0.34748
1940	15.5479	20	0.843277	0.811444	0.336189
1941	3	10	0.938672	0.638081	0.989065
1942	5	10	0.946841	0.64767	0.98272
1943	7	10	0.942116	0.633276	0.991066
1944	8	10	0.933153	0.621958	0.995983
1945	9	10	0.942169	0.630384	0.994539
1946	10	10	0.943394	0.630032	0.994728
1947	11	20	0.947088	0.634078	0.994397
1948	12	20	0.947065	0.638083	0.993218
1949	13	20	0.954275	0.645451	0.991067
1950	14	20	0.957249	0.651587	0.988263
1951	15	20	0.963399	0.659145	0.984994
1952	16	20	0.964414	0.660391	0.761665
1953	17	20	0.968672	0.669352	0.756545
1954	19	20	0.973484	0.67446	0.750961
1955	21	30	0.975223	0.674113	0.746643
1956	23	30	0.974503	0.669908	0.738888
1957	26	30	0.969894	0.663717	0.728518
1958	29	30	0.961929	0.654284	0.719905
1959	32	40	0.957462	0.649747	0.830967
1960	35	40	0.939921	0.644694	0.83337
1961	39	40	0.911691	0.621865	0.831935
1962	43	50	0.87555	0.617151	0.817588
1963	57	60	0.678152	0.563773	0.704979
1964	13.9344	20	0.839943	0.585443	1
1965	14.9144	20	0.910244	0.615322	0
1966	9	10	0.569242	0.715776	0.748806
1967	12	20	0.507922	0.70628	0.766559
1968	21.6444	30	0.623806	0.770512	0.39901
1969	21	30	0.930855	0.828848	0.928379
1970	25	30	0.933084	0.840499	0.934704
1971	28	30	0.931315	0.860469	0.929154
1972	32	40	0.913508	0.86528	0.549916
1973	35	40	0.919181	0.880155	0.571018
1974	25.0726	30	0.946847	0.864093	0.860209
1975	20	20	0.87748	0.789027	0.912401
1976	23	30	0.875111	0.797404	0.931752
1977	27	30	0.856573	0.79517	0.929042
1978	30	30	0.889287	0.828522	0.90642
1979	34	40	0.854636	0.812897	0.500321
1980	41	50	0.81944	0.801806	0.541395
1981	23.953	30	0.948186	0.849487	0.861515
1982	20	20	0.918701	0.819128	0.94151
1983	23	30	0.916764	0.832488	0.94462
1984	27	30	0.884594	0.829614	0.935072
1985	30	30	0.90003	0.847816	0.929228
1986	34	40	0.890587	0.852392	0.67939
1987	23.953	30	0.965334	0.878508	0.863403
1988	22	30	0.928357	0.798211	0.840979
1989	25	30	0.9245	0.825938	0.848973
1990	29	30	0.914043	0.842192	0.847611
1991	33	40	0.904072	0.862543	0.643708
1992	37	40	0.887031	0.878576	0.668707
1993	44	50	0.838247	0.886331	0.71317
1994	25.9152	30	0.964083	0.870009	0.774982
1995	20	20	0.254181	0.436359	0.0539827
1996	5	10	0.835898	0.885933	0.830067
1997	7	10	0.881823	0.871895	0.870555
1998	9	10	0.909315	0.874496	0.876327
[truncated: 5,439 more rows]

[truncated: 16 more sheets: Supplementary Figure 12, Supplementary Figure 13, Supplementary Figure 14, Supplementary Figure 15, Supplementary Figure 16, Supplementary Figure 17, Supplementary Figure 18, Supplementary Figure 19, Supplementary Figure 20, Supplementary Figure 21, Supplementary Figure 22, Supplementary Figure 23, Supplementary Figure 24, Supplementary Table 1, Supplementary Table 2, Supplementary Table 3]
